# Supplementary material for: Analysis of companion cell and phloem metabolism using a transcriptome-guided model of Arabidopsis metabolism
Source: Plant Physiol. 2023 Mar 11;192(2):1359–77. doi: 10.1093/plphys/kiad154 (PMC10231466; doi:10.1093/plphys/kiad154)
Supplement: kiad154_Supplementary_Data [file kiad154_supplementary_data.zip]

Archive with 2 entries (2 files):
- SI.pdf
- SupplementaryTables.xlsx
