# Supplementary material for: Analysis of companion cell and phloem metabolism using a transcriptome-guided model of Arabidopsis metabolism
Source: Plant Physiol. 2023 Mar 11;192(2):1359–77. doi: 10.1093/plphys/kiad154 (PMC10231466; doi:10.1093/plphys/kiad154)
Supplement: kiad154_Supplementary_Data [file kiad154_supplementary_data.zip › SupplementaryTables.xlsx]

## Sheet: Supplemental Table S1
Model reactions, their stoichiometries, and fluxes in the parsimonious and RegrEx model solutions as well as flux variability analysis ranges.
	Reaction ID	Transcript abundance	Subsystem	Stoichiometry	Lower bound	Upper bound	RegrEx	FVA_min	FVA_max	Parsimonious	FVA_min (parsimonious)	FVA_max (parsimonious)	RegrEx (AVP1 reversed)	FVA_min (w/o PSII)	FVA_max (w/o PSII)	RegrEx (w/o PSII)	Parsimonious (w/o PSII)	Reaction description
0	Photon_tx_l			<=> Photon_e_l	-1000	1000	65.7692	65.7692	65.7692	65.6958	65.6958	202	65.9584	66.528	66.528	66.528	65.4921	Photon_tx
1	Photon_ep_MC_l			Photon_e_l --> Photon_p_MC_l	0	200	63.7692	63.7692	63.7692	63.6958	63.6958	200	63.9584	65.5784	65.5784	65.5784	63.4921	Photon_ep
2	RXN_15479_p_MC_l	0.373725	photosynthesislightreactions	Oxidized_ferredoxins_p_MC_l + Photon_p_MC_l + Plastocyanin_Reduced_p_MC_l --> Oxidized_Plastocyanins_p_MC_l + Reduced_ferredoxins_p_MC_l	0	1000	31.8846	31.8846	31.8846	31.8479	31.8479	171.679	31.9792	32.7892	32.7892	32.7892	31.7461	Photosystem I
3	PLASTOQUINOL_PLASTOCYANIN_REDUCTASE_RXN_p_MC_l			2.0 Oxidized_Plastocyanins_p_MC_l + PLASTOQUINOL_1_p_MC_l + 2.0 PROTON_p_MC_l --> PLASTOQUINONE_p_MC_l + 4.0 PROTON_l_MC_l + 2.0 Plastocyanin_Reduced_p_MC_l	0	1000	15.9423	15.9423	15.9423	15.924	15.924	85.8397	15.9896	16.3946	16.3946	16.3946	15.873	PLASTOQUINOL--PLASTOCYANIN-REDUCTASE-RXN:Plastoquinol--plastocyanin reductase
4	1_PERIOD_18_PERIOD_1_PERIOD_2_RXN_p_MC_l	0.670052	photosynthesislightreactions	NADP_p_MC_l + PROTON_p_MC_l + 2.0 Reduced_ferredoxins_p_MC_l <=> NADPH_p_MC_l + 2.0 Oxidized_ferredoxins_p_MC_l	-1000	1000	14.269	14.269	14.269	14.669	-32.1224	49.8637	14.3174	14.7214	14.7214	14.7214	14.6546	1.18.1.2-RXN:Ferredoxin--NADP(+) reductase
5	1_PERIOD_2_PERIOD_1_PERIOD_13_RXN_p_MC_l	0.373725	Calvin-Benson-Basshamcycle	DPG_p_MC_l + NADPH_p_MC_l + PROTON_p_MC_l --> GAP_p_MC_l + NADP_p_MC_l + Pi_p_MC_l	0	1000	11.7113	11.5647	11.8027	12.0138	0	122.42	11.716	11.829	12.0318	11.9304	12.0209	1.2.1.13-RXN:Glyceraldehyde-3-phosphate dehydrogenase (NADP+) (phosphorylating)
6	PHOSGLYPHOS_RXN_p_MC_l	0.794707	glycolysisI, gluconeogenesis, glycolysisIV(plantcytosol), formaldehydeassimilationIII(dihydroxyacetonecycle), Calvin-Benson-Basshamcycle	0.9 ATP_p_MC_l + G3P_p_MC_l + 0.1 PROTON_p_MC_l + 0.1 aATP_p_MC_l <=> 0.8 ADP_p_MC_l + DPG_p_MC_l + 0.2 aADP_p_MC_l	-1000	1000	11.6775	11.5309	11.7689	12.0138	-236.949	202.827	11.6906	11.7951	11.9979	11.8965	12.0209	PHOSGLYPHOS-RXN:Phosphoglycerate kinase
7	PSII_RXN_p_MC_l	0.373725	photosynthesislightreactions	2.0 PLASTOQUINONE_p_MC_l + 4.0 PROTON_p_MC_l + 4.0 Photon_p_MC_l + 2.0 WATER_p_MC_l --> OXYGEN_MOLECULE_p_MC_l + 2.0 PLASTOQUINOL_1_p_MC_l + 4.0 PROTON_l_MC_l	0	1000	7.97115	7.97115	7.97115	7.96198	7.08013	25	7.9948	8.1973	8.1973	8.1973	7.93652	Photosystem II
8	H2O_mc_MC_l			WATER_m_MC_l <=> WATER_c_MC_l	-1000	1000	7.53709	7.16444	8.45012	6.91842	-1000	1000	7.59104	7.42565	8.64826	7.83892	7.1629	H2O_mc
9	Plastidial_ATP_Synthase_p_MC_l	1		2.4 ADP_p_MC_l + 14.0 PROTON_l_MC_l + 3.0 Pi_p_MC_l + 0.6 aADP_p_MC_l --> 2.7 ATP_p_MC_l + 11.3 PROTON_p_MC_l + 3.0 WATER_p_MC_l + 0.3 aATP_p_MC_l	0	1000	6.83241	6.83241	6.83241	6.82455	6.82455	26.5485	6.85269	7.02626	7.02626	7.02626	6.80273	Plastidial ATP synthase
10	H2O_mc_MC_d			WATER_m_MC_d <=> WATER_c_MC_d	-1000	1000	6.80172	-1000	1000	7.08482	-1000	1000	6.77749	-1000	1000	6.70394	7.09825	H2O_mc
11	PHOSPHORIBULOKINASE_RXN_p_MC_l	0.373725	Rubiscoshunt, Calvin-Benson-Basshamcycle	0.9 ATP_p_MC_l + RIBULOSE_5P_p_MC_l + 0.1 aATP_p_MC_l --> 0.8 ADP_p_MC_l + D_RIBULOSE_15_P2_p_MC_l + 0.9 PROTON_p_MC_l + 0.2 aADP_p_MC_l	0	1000	5.99263	5.99263	5.99263	5.99263	5.99263	5.99263	5.99263	5.99263	5.99263	5.99263	5.99263	PHOSPHORIBULOKINASE-RXN:Phosphoribulokinase
12	O2_pc_MC_l			OXYGEN_MOLECULE_p_MC_l <=> OXYGEN_MOLECULE_c_MC_l	-1000	1000	5.8373	5.8373	5.8373	6.25465	5.3728	23.2927	5.862	6.06346	6.06346	6.06346	6.22919	O2_pc
13	TRIOSEPISOMERIZATION_RXN_p_MC_l	0.373725	glycolysisI, glycolysisIV(plantcytosol), formaldehydeassimilationIII(dihydroxyacetonecycle), Calvin-Benson-Basshamcycle	GAP_p_MC_l <=> DIHYDROXY_ACETONE_PHOSPHATE_p_MC_l	-1000	1000	4.55302	1.42e-11	4.55302	4.33741	-995.41	1000	4.55481	1.25e-11	4.58588	4.32761	4.59331	TRIOSEPISOMERIZATION-RXN:Triosephosphate isomerase
14	MAX_CARBON_UPTAKE_RATIO			CARBON_MC <=>	-1000	1000	4.49447	4.49447	4.49447	4.49447	4.49447	4.49447	4.49447	4.49447	4.49447	4.49447	4.49447
15	RIBULOSE_BISPHOSPHATE_CARBOXYLASE_RXN_p_MC_l	0.468009	Rubiscoshunt, Calvin-Benson-Basshamcycle	CARBON_DIOXIDE_p_MC_l + D_RIBULOSE_15_P2_p_MC_l + WATER_p_MC_l + rubisco_bal_p_MC_l --> CARBON_MC + 2.0 G3P_p_MC_l + 2.0 PROTON_p_MC_l	4.49447	4.49447	4.49447	4.49447	4.49447	4.49447	4.49447	4.49447	4.49447	4.49447	4.49447	4.49447	4.49447	RIBULOSE-BISPHOSPHATE-CARBOXYLASE-RXN:Ribulose-bisphosphate carboxylase
16	ATP_ADP_mc_MC_l			0.5 ADP_c_MC_l + 0.9 ATP_m_MC_l + 0.1 PROTON_m_MC_l + 0.5 aADP_c_MC_l + 0.1 aATP_m_MC_l <=> 0.8 ADP_m_MC_l + 0.65 ATP_c_MC_l + 0.15 PROTON_c_MC_l + 0.2 aADP_m_MC_l + 0.35 aATP_c_MC_l	-1000	1000	4.22218	4.14487	6.21966	4.31004	-1000	1000	4.2296	4.18467	6.25902	4.26154	4.32084	ATP_ADP_mc
17	SEDOBISALDOL_RXN_p_MC_l		Calvin-Benson-Basshamcycle	DIHYDROXY_ACETONE_PHOSPHATE_p_MC_l + ERYTHROSE_4P_p_MC_l --> D_SEDOHEPTULOSE_1_7_P2_p_MC_l	0	1000	3.99576	3.99576	3.99576	1.99754	0	150.378	3.99756	4.02862	4.02862	4.02862	1.99754	Sedoheptulose-1,7-bisphosphate aldolase
18	SEDOHEPTULOSE_BISPHOSPHATASE_RXN_p_MC_l	0.373725	Calvin-Benson-Basshamcycle	D_SEDOHEPTULOSE_1_7_P2_p_MC_l + WATER_p_MC_l --> D_SEDOHEPTULOSE_7_P_p_MC_l + Pi_p_MC_l	0	1000	3.99576	3.99576	3.99576	1.99754	0	150.378	3.99756	4.02862	4.02862	4.02862	1.99754	SEDOHEPTULOSE-BISPHOSPHATASE-RXN:Sedoheptulose-bisphosphatase
19	ATPase_tx_MC_d			0.65 ATP_c_MC_d + Light_dark_maintainence_constraint_c_MC_l + WATER_c_MC_d + 0.35 aATP_c_MC_d --> 0.5 ADP_c_MC_d + ATPase_NADPHoxidase_constraint_c_MC_d + 0.55 PROTON_c_MC_d + 0.7 Pi_c_MC_d + 0.5 aADP_c_MC_d + 0.3 aPi_c_MC_d	0	1000	3.7651	3.7651	3.7651	3.7651	3.7651	3.7651	3.7651	3.7651	3.7651	3.7651	3.7651	Cell maintenance
20	ATPase_tx_MC_l			0.65 ATP_c_MC_l + WATER_c_MC_l + 0.35 aATP_c_MC_l --> 0.5 ADP_c_MC_l + ATPase_NADPHoxidase_constraint_c_MC_l + Light_dark_maintainence_constraint_c_MC_l + 0.55 PROTON_c_MC_l + 0.7 Pi_c_MC_l + 0.5 aADP_c_MC_l + 0.3 aPi_c_MC_l	3.7651	7.6361	3.7651	3.7651	3.7651	3.7651	3.7651	3.7651	3.7651	3.7651	3.7651	3.7651	3.7651	Cell maintenance
21	ATP_ADP_mc_MC_d			0.5 ADP_c_MC_d + 0.9 ATP_m_MC_d + 0.1 PROTON_m_MC_d + 0.5 aADP_c_MC_d + 0.1 aATP_m_MC_d <=> 0.8 ADP_m_MC_d + 0.65 ATP_c_MC_d + 0.15 PROTON_c_MC_d + 0.2 aADP_m_MC_d + 0.35 aATP_c_MC_d	-1000	1000	3.57479	-1000	1000	3.55255	-1000	1000	3.56795	-1000	1000	3.56068	3.56683	ATP_ADP_mc
22	CO2_ec_MC_l			CARBON_DIOXIDE_e_l <=> CARBON_DIOXIDE_c_MC_l	-41.4	41.4	3.55559	3.55559	3.55559	3.80356	3.80356	3.80356	3.58163	3.78243	3.78243	3.78243	3.77791	CO2_ec
23	H2O_ec_MC_l			WATER_e_l <=> WATER_c_MC_l	-41.4	41.4	3.27024	3.27024	3.27024	3.73968	3.73968	3.73968	3.26735	3.37931	3.37931	3.37931	3.71388	H2O_ec
24	CO2_tx_l			<=> CARBON_DIOXIDE_e_l	-1000	1000	2.98397	2.98397	2.98397	3.31487	3.31487	3.31487	2.96611	3.02114	3.02114	3.02114	3.13201	CO2_tx
25	H2O_tx_l			<=> WATER_e_l	-1000	1000	2.82202	2.82202	2.82202	3.32685	3.32685	3.32685	2.83715	2.74444	2.74444	2.74444	3.16471	H2O_tx
26	O2_tx_d			<=> OXYGEN_MOLECULE_e_d	-1000	1000	2.37495	2.37495	2.37495	2.37362	2.37362	2.37362	2.38411	2.38	2.38	2.38	2.37243	O2_tx
27	1_PERIOD_10_PERIOD_2_PERIOD_2_RXN_mi_MC_l	0.373725	aerobicrespiration--electrondonorII	2.0 Cytochromes_C_Oxidized_mi_MC_l + 2.0 PROTON_m_MC_l + UBIQUINOL_mi_MC_l --> 2.0 Cytochromes_C_Reduced_mi_MC_l + 4.0 PROTON_i_MC_l + UBIQUINONE_mi_MC_l	0	1000	2.0829	2.0829	2.0829	2.4112	0	36.4872	2.08369	2.08634	2.08634	2.08634	2.41565	1.10.2.2-RXN:Ubiquinol--cytochrome c reductase
28	Mitochondrial_ATP_Synthase_m_MC_l	1		2.4 ADP_m_MC_l + 10.0 PROTON_i_MC_l + 3.0 Pi_m_MC_l + 0.6 aADP_m_MC_l --> 2.7 ATP_m_MC_l + 7.3 PROTON_m_MC_l + 3.0 WATER_m_MC_l + 0.3 aATP_m_MC_l	0	1000	2.02484	2.02484	2.02484	2.1522	0	36.2282	2.03153	2.08634	2.08634	2.08634	2.15629	Mitochondrial ATP synthase
29	Photon_ep_CC_l			Photon_e_l --> Photon_p_CC_l	0	2	2	2	2	2	2	2	2	0.949597	0.949597	0.949597	2	Photon_ep
30	TRANSALDOL_RXN_p_MC_l	0.373725	pentosephosphatepathway(non-oxidativebranch), Rubiscoshunt, formaldehydeassimilationIII(dihydroxyacetonecycle)	D_SEDOHEPTULOSE_7_P_p_MC_l + GAP_p_MC_l <=> ERYTHROSE_4P_p_MC_l + FRUCTOSE_6P_p_MC_l	-1000	1000	1.99833	1.99833	1.99833	0	-1.99754	148.38	2.00012	2.03108	2.03108	2.03108	0	TRANSALDOL-RXN:Transaldolase
31	1TRANSKETO_RXN_p_MC_l	0.373725	pentosephosphatepathway(non-oxidativebranch), Rubiscoshunt, pentosephosphatepathway(partial), formaldehydeassimilationIII(dihydroxyacetonecycle), Calvin-Benson-Basshamcycle	D_SEDOHEPTULOSE_7_P_p_MC_l + GAP_p_MC_l <=> RIBOSE_5P_p_MC_l + XYLULOSE_5_PHOSPHATE_p_MC_l	-1000	1000	1.99744	1.99744	1.99744	1.99754	1.99754	1.99754	1.99744	1.99754	1.99754	1.99754	1.99754	1TRANSKETO-RXN:Transketolase
32	RIB5PISOM_RXN_p_MC_l	0.373725	pentosephosphatepathway(non-oxidativebranch), Rubiscoshunt, formaldehydeassimilationIII(dihydroxyacetonecycle), Calvin-Benson-Basshamcycle	RIBOSE_5P_p_MC_l <=> RIBULOSE_5P_p_MC_l	-1000	1000	1.99744	1.99744	1.99744	1.99754	1.99754	1.99754	1.99744	1.99754	1.99754	1.99754	1.99754	RIB5PISOM-RXN:Ribose 5-phosphate epimerase
33	NADH_DEHYDROG_A_RXN_mi_MC_l	0.787211	aerobicrespiration--electrondonorIII, aerobicrespiration--electrondonorII, NADHtocytochromeless_thanigreater_thanboless_than/igreater_thanoxidaseelectrontransfer, NADHtocytochromeless_thanigreater_thanbdless_than/igreater_thanoxidaseelectrontransfer, NAD/NADHphosphorylationanddephosphorylation	NADH_m_MC_l + 5.0 PROTON_m_MC_l + UBIQUINONE_mi_MC_l --> NAD_m_MC_l + 4.0 PROTON_i_MC_l + UBIQUINOL_mi_MC_l	0	1000	1.93774	1.93774	1.93774	1.7637	0	35.8397	1.95329	2.08634	2.08634	2.08634	1.76724	NADH-DEHYDROG-A-RXN:NADH dehydrogenase (ubiquinone)
34	1_PERIOD_10_PERIOD_2_PERIOD_2_RXN_mi_MC_d		aerobicrespiration--electrondonorII	2.0 Cytochromes_C_Oxidized_mi_MC_d + 2.0 PROTON_m_MC_d + UBIQUINOL_mi_MC_d --> 2.0 Cytochromes_C_Reduced_mi_MC_d + 4.0 PROTON_i_MC_d + UBIQUINONE_mi_MC_d	0	1000	1.87639	1.87639	1.87639	1.86233	1.86233	1.86233	1.87657	1.87853	1.87853	1.87853	1.86434	1.10.2.2-RXN:Ubiquinol--cytochrome c reductase
35	Mitochondrial_ATP_Synthase_m_MC_d			2.4 ADP_m_MC_d + 10.0 PROTON_i_MC_d + 3.0 Pi_m_MC_d + 0.6 aADP_m_MC_d --> 2.7 ATP_m_MC_d + 7.3 PROTON_m_MC_d + 3.0 WATER_m_MC_d + 0.3 aATP_m_MC_d	0	1000	1.75793	1.75793	1.75793	1.84755	1.84755	1.84755	1.75325	1.72885	1.72885	1.72885	1.85056	Mitochondrial ATP synthase
36	NADH_DEHYDROG_A_RXN_mi_MC_d		aerobicrespiration--electrondonorIII, aerobicrespiration--electrondonorII, NADHtocytochromeless_thanigreater_thanboless_than/igreater_thanoxidaseelectrontransfer, NADHtocytochromeless_thanigreater_thanbdless_than/igreater_thanoxidaseelectrontransfer, NAD/NADHphosphorylationanddephosphorylation	NADH_m_MC_d + 5.0 PROTON_m_MC_d + UBIQUINONE_mi_MC_d --> NAD_m_MC_d + 4.0 PROTON_i_MC_d + UBIQUINOL_mi_MC_d	0	1000	1.58023	1.58023	1.58023	1.82539	1.82539	1.82539	1.56828	1.50432	1.50432	1.50432	1.82987	NADH-DEHYDROG-A-RXN:NADH dehydrogenase (ubiquinone)
37	H2O_mc_pSE_d			WATER_m_pSE_d <=> WATER_c_pSE_d	-60	60	1.5773	-60	60	1.51337	-60	60	1.57848	-60	60	1.59224	1.59531	H2O_mc
38	O2_ec_MC_d			OXYGEN_MOLECULE_e_d <=> OXYGEN_MOLECULE_c_MC_d	-41.4	41.4	1.56623	1.56623	1.56623	1.55868	1.55868	1.55868	1.56672	1.56771	1.56771	1.56771	1.55969	O2_ec
39	H2O_mc_pSE_l			WATER_m_pSE_l <=> WATER_c_pSE_l	-60	60	1.55428	-60	60	1.68839	-60	60	1.56478	-60	60	1.45413	1.59891	H2O_mc
40	GPH_RXN_p_MC_l	0.683569	photorespiration	CPD_67_p_MC_l + WATER_p_MC_l --> GLYCOLLATE_p_MC_l + Pi_p_MC_l	0	1000	1.49816	1.49816	1.49816	1.49816	1.49816	1.49816	1.49816	1.49816	1.49816	1.49816	1.49816	GPH-RXN:Phosphoglycolate phosphatase
41	RXN_961_p_MC_l	0.373725	photorespiration	D_RIBULOSE_15_P2_p_MC_l + OXYGEN_MOLECULE_p_MC_l --> CPD_67_p_MC_l + G3P_p_MC_l + 2.0 PROTON_p_MC_l + 3.0 rubisco_bal_p_MC_l	0	1000	1.49816	1.49816	1.49816	1.49816	1.49816	1.49816	1.49816	1.49816	1.49816	1.49816	1.49816	Ribulose bisphosphate carboxylase/oxygenase
42	RXN_969_x_MC_l		photorespiration	GLYCOLLATE_x_MC_l + OXYGEN_MOLECULE_x_MC_l --> GLYOX_x_MC_l + HYDROGEN_PEROXIDE_x_MC_l	0	1000	1.49816	1.49816	1.49816	1.49816	1.49816	1.49816	1.49816	1.49816	1.49816	1.49816	1.49816	Peroxisomal (S)-2-hydroxy-acid oxidase
43	GLY_xc_MC_l			GLY_x_MC_l <=> GLY_c_MC_l	-1000	1000	1.45997	1.45997	1.45997	2.14566	-34.3644	22.429	1.46934	1.46001	1.46001	1.46001	2.14656	GLY_xc
44	H2O_xc_MC_l			WATER_x_MC_l <=> WATER_c_MC_l	-1000	1000	1.45148	1.45148	1.45148	1.49816	-71.5219	1.49816	1.46293	1.45153	1.45153	1.45153	1.49816	H2O_xc
45	MALATE_DEHYDROGENASE_NADP_RXN_p_MC_l			NADPH_p_MC_l + OXALACETIC_ACID_p_MC_l + PROTON_p_MC_l --> MAL_p_MC_l + NADP_p_MC_l	0	1000	1.40065	1.29531	1.43668	2.14587	0	122.42	1.4667	1.36975	1.57261	1.57261	2.18045	Malate dehydrogenase (NADP+)
46	PROTON_PPi_rev_vc_MC_l			0.65 PPI_c_MC_l + 0.25 PROTON_c_MC_l + WATER_c_MC_l + 0.35 aPPI_c_MC_l --> PROTON_v_MC_l + 1.4 Pi_c_MC_l + 0.6 aPi_c_MC_l	0	1000	1.31103	1.31103	1.31103	0.35246	0	147.413	1.30971	1.3819	1.3819	1.3819	0.354996	PROTON_PPi_rev_vc
47	ATP_ADP_mc_pSE_l			0.5 ADP_c_pSE_l + 0.9 ATP_m_pSE_l + 0.1 PROTON_m_pSE_l + 0.5 aADP_c_pSE_l + 0.1 aATP_m_pSE_l <=> 0.8 ADP_m_pSE_l + 0.65 ATP_c_pSE_l + 0.15 PROTON_c_pSE_l + 0.2 aADP_m_pSE_l + 0.35 aATP_c_pSE_l	-60	60	1.22723	1.22239	1.28722	1.1926	-60	60	1.2524	1.18317	1.248	1.18317	1.16948	ATP_ADP_mc
48	H2O_mc_SE_d			WATER_m_SE_d <=> WATER_c_SE_d	-50	50	1.19637	-50	50	1.19121	-50	50	1.25638	-50	50	1.25955	1.24351	H2O_mc
49	H2O_mc_SE_l			WATER_m_SE_l <=> WATER_c_SE_l	-50	50	1.16909	-50	50	1.16038	-50	50	1.21027	-50	50	1.21765	0.757685	H2O_mc
50	ATP_ADP_mc_pSE_d			0.5 ADP_c_pSE_d + 0.9 ATP_m_pSE_d + 0.1 PROTON_m_pSE_d + 0.5 aADP_c_pSE_d + 0.1 aATP_m_pSE_d <=> 0.8 ADP_m_pSE_d + 0.65 ATP_c_pSE_d + 0.15 PROTON_c_pSE_d + 0.2 aADP_m_pSE_d + 0.35 aATP_c_pSE_d	-60	60	1.16744	-60	60	1.1873	-60	60	1.16747	-60	60	1.18044	1.18385	ATP_ADP_mc
51	CO2_mc_MC_d			CARBON_DIOXIDE_m_MC_d <=> CARBON_DIOXIDE_c_MC_d	-1000	1000	1.16461	1.16461	1.16461	1.15685	1.15685	1.15685	1.15856	1.16088	1.16088	1.16088	1.15446	CO2_mc
52	GLUTAMATE_SYNTHASE_FERREDOXIN_RXN_p_MC_l	0.703244	glutamatebiosynthesisV, ammoniaassimilationcycleII	2_KETOGLUTARATE_p_MC_l + GLN_p_MC_l + 2.0 PROTON_p_MC_l + 2.0 Reduced_ferredoxins_p_MC_l --> 2.0 GLT_p_MC_l + 2.0 Oxidized_ferredoxins_p_MC_l	0	1000	1.1541	1.1541	1.1541	1.11871	0	81.9861	1.1541	1.154	1.154	1.154	1.10984	GLUTAMATE-SYNTHASE-FERREDOXIN-RXN:Glutamate synthase (ferredoxin)
53	GLUTAMINESYN_RXN_p_MC_l	0.562561	nitratereductionII(assimilatory), glutaminebiosynthesis, ammoniaassimilationcycleII, nitratereductionVI(assimilatory)	AMMONIUM_p_MC_l + 0.9 ATP_p_MC_l + GLT_p_MC_l + 0.1 aATP_p_MC_l --> 0.8 ADP_p_MC_l + GLN_p_MC_l + 0.9 PROTON_p_MC_l + Pi_p_MC_l + 0.2 aADP_p_MC_l	0	1000	1.1541	1.1541	1.1541	0.961151	0	147.159	1.1541	1.154	1.154	1.154	0.950828	GLUTAMINESYN-RXN:Glutamate--ammonia ligase
54	CO2_mc_MC_l			CARBON_DIOXIDE_m_MC_l <=> CARBON_DIOXIDE_c_MC_l	-1000	1000	1.14724	1.00069	1.23868	1.49128	-72.4372	147.531	1.11565	0.896474	1.09933	0.997904	1.49171	CO2_mc
55	ATPase_tx_pSE_d			0.65 ATP_c_pSE_d + Light_dark_maintainence_constraint_c_pSE_l + WATER_c_pSE_d + 0.35 aATP_c_pSE_d --> 0.5 ADP_c_pSE_d + ATPase_NADPHoxidase_constraint_c_pSE_d + 0.55 PROTON_c_pSE_d + 0.7 Pi_c_pSE_d + 0.5 aADP_c_pSE_d + 0.3 aPi_c_pSE_d	0	60	1.12953	1.12953	1.12953	1.12953	1.12953	1.12953	1.12953	1.12953	1.12953	1.12953	1.12953	Cell maintenance
56	ATPase_tx_pSE_l			0.65 ATP_c_pSE_l + WATER_c_pSE_l + 0.35 aATP_c_pSE_l --> 0.5 ADP_c_pSE_l + ATPase_NADPHoxidase_constraint_c_pSE_l + Light_dark_maintainence_constraint_c_pSE_l + 0.55 PROTON_c_pSE_l + 0.7 Pi_c_pSE_l + 0.5 aADP_c_pSE_l + 0.3 aPi_c_pSE_l	1.12953	7.6361	1.12953	1.12953	1.12953	1.12953	1.12953	1.12953	1.12953	1.12953	1.12953	1.12953	1.12953	Cell maintenance
57	NH3_mc_MC_l			AMMONIUM_m_MC_l <=> AMMONIUM_c_MC_l	-1000	1000	1.12297	1.12297	1.12297	0.915373	-49.0834	147.113	1.12297	1.12288	1.12288	1.12288	0.914352	NH3_mc
58	CYTOCHROME_C_OXIDASE_RXN_mi_MC_l	0.431877	aerobicrespiration--electrondonorII	4.0 Cytochromes_C_Reduced_mi_MC_l + OXYGEN_MOLECULE_m_MC_l + 8.0 PROTON_m_MC_l --> 4.0 Cytochromes_C_Oxidized_mi_MC_l + 4.0 PROTON_i_MC_l + 2.0 WATER_m_MC_l	0	1000	1.04145	1.04145	1.04145	1.2056	0	18.2436	1.04185	1.04317	1.04317	1.04317	1.20782	CYTOCHROME-C-OXIDASE-RXN:Cytochrome-c oxidase
59	RXN_15479_p_CC_l	0.0170144	photosynthesislightreactions	Oxidized_ferredoxins_p_CC_l + Photon_p_CC_l + Plastocyanin_Reduced_p_CC_l --> Oxidized_Plastocyanins_p_CC_l + Reduced_ferredoxins_p_CC_l	0	10	1	1	1	1	1	1	1	0.949597	0.949597	0.949597	2	Photosystem I
60	ADENYL_KIN_RXN_m_MC_l	0.489177	adenosinenucleotidesless_thanigreater_thandenovoless_than/igreater_thanbiosynthesis	AMP_m_MC_l + 0.9 ATP_m_MC_l + 0.3 PROTON_m_MC_l + 0.1 aATP_m_MC_l <=> 1.6 ADP_m_MC_l + 0.4 aADP_m_MC_l	-1000	1000	0.998743	8.05e-12	1.0374	0.9945	-526.917	554.342	0.997702	6.07e-12	1.03717	0.998739	0.9945	ADENYL-KIN-RXN:Adenylate kinase
61	ATP_AMP_mc_MC_l			AMP_c_MC_l + 0.9 ATP_m_MC_l + 0.35 PROTON_c_MC_l + 0.1 aATP_m_MC_l <=> AMP_m_MC_l + 0.65 ATP_c_MC_l + 0.1 PROTON_m_MC_l + 0.35 aATP_c_MC_l	-1000	1000	0.998743	1.29e-11	1.0374	0.9945	-526.917	554.342	0.997702	8.25e-12	1.03717	0.998739	0.9945	ATP_AMP_mc
62	ADENYL_KIN_RXN_m_MC_d		adenosinenucleotidesless_thanigreater_thandenovoless_than/igreater_thanbiosynthesis	AMP_m_MC_d + 0.9 ATP_m_MC_d + 0.3 PROTON_m_MC_d + 0.1 aATP_m_MC_d <=> 1.6 ADP_m_MC_d + 0.4 aADP_m_MC_d	-1000	1000	0.9945	-497.218	502.782	1.01352	-497.21	502.79	0.9945	-497.225	502.775	0.9945	1.00966	ADENYL-KIN-RXN:Adenylate kinase
63	ATP_AMP_mc_MC_d			AMP_c_MC_d + 0.9 ATP_m_MC_d + 0.35 PROTON_c_MC_d + 0.1 aATP_m_MC_d <=> AMP_m_MC_d + 0.65 ATP_c_MC_d + 0.1 PROTON_m_MC_d + 0.35 aATP_c_MC_d	-1000	1000	0.9945	-497.218	502.782	1.01352	-497.21	502.79	0.9945	-497.225	502.775	0.9945	1.00966	ATP_AMP_mc
64	ATP_ADP_mc_SE_l			0.5 ADP_c_SE_l + 0.9 ATP_m_SE_l + 0.1 PROTON_m_SE_l + 0.5 aADP_c_SE_l + 0.1 aATP_m_SE_l <=> 0.8 ADP_m_SE_l + 0.65 ATP_c_SE_l + 0.15 PROTON_c_SE_l + 0.2 aADP_m_SE_l + 0.35 aATP_c_SE_l	-50	50	0.984262	0.600692	1.07143	0.793908	-50	50	1.03018	0.482696	1.07101	0.944965	0.506712	ATP_ADP_mc
65	GLT_MAL_pc_MC_l			GLT_p_MC_l + MAL_c_MC_l <=> GLT_c_MC_l + MAL_p_MC_l	-1000	1000	0.951385	0.786884	0.951385	1.11835	-145.578	147.159	0.946761	0.788178	0.889608	0.889608	1.10955	GLT_MAL_pc
66	ATPase_tx_SE_d			0.65 ATP_c_SE_d + Light_dark_maintainence_constraint_c_SE_l + WATER_c_SE_d + 0.35 aATP_c_SE_d --> 0.5 ADP_c_SE_d + ATPase_NADPHoxidase_constraint_c_SE_d + 0.55 PROTON_c_SE_d + 0.7 Pi_c_SE_d + 0.5 aADP_c_SE_d + 0.3 aPi_c_SE_d	0	50	0.941275	0.941275	0.941275	0.941275	0.941275	0.941275	0.941275	0.941275	0.941275	0.941275	0.941275	Cell maintenance
67	ATPase_tx_SE_l			0.65 ATP_c_SE_l + WATER_c_SE_l + 0.35 aATP_c_SE_l --> 0.5 ADP_c_SE_l + ATPase_NADPHoxidase_constraint_c_SE_l + Light_dark_maintainence_constraint_c_SE_l + 0.55 PROTON_c_SE_l + 0.7 Pi_c_SE_l + 0.5 aADP_c_SE_l + 0.3 aPi_c_SE_l	0.941275	7.6361	0.941275	0.941275	0.941275	0.941275	0.941275	0.941275	0.941275	0.941275	0.941275	0.941275	0.941275	Cell maintenance
68	CYTOCHROME_C_OXIDASE_RXN_mi_MC_d		aerobicrespiration--electrondonorII	4.0 Cytochromes_C_Reduced_mi_MC_d + OXYGEN_MOLECULE_m_MC_d + 8.0 PROTON_m_MC_d --> 4.0 Cytochromes_C_Oxidized_mi_MC_d + 4.0 PROTON_i_MC_d + 2.0 WATER_m_MC_d	0	1000	0.938197	0.938197	0.938197	0.931164	0.931164	0.931164	0.938283	0.939267	0.939267	0.939267	0.932172	CYTOCHROME-C-OXIDASE-RXN:Cytochrome-c oxidase
69	ATP_ADP_mc_SE_d			0.5 ADP_c_SE_d + 0.9 ATP_m_SE_d + 0.1 PROTON_m_SE_d + 0.5 aADP_c_SE_d + 0.1 aATP_m_SE_d <=> 0.8 ADP_m_SE_d + 0.65 ATP_c_SE_d + 0.15 PROTON_c_SE_d + 0.2 aADP_m_SE_d + 0.35 aATP_c_SE_d	-50	50	0.920171	-50	50	0.931983	-50	50	0.906434	-50	50	0.92859	0.933139	ATP_ADP_mc
70	RNA_turnover_MC_d		maintenance	0.65 ATP_c_MC_d + WATER_c_MC_d + 0.35 aATP_c_MC_d --> AMP_c_MC_d + 0.65 PPI_c_MC_d + PROTON_c_MC_d + 0.35 aPPI_c_MC_d	0.9	0.9	0.9	0.9	0.9	0.9	0.9	0.9	0.9	0.9	0.9	0.9	0.9	RNA turnover
71	RNA_turnover_MC_l		maintenance	0.65 ATP_c_MC_l + WATER_c_MC_l + 0.35 aATP_c_MC_l --> AMP_c_MC_l + 0.65 PPI_c_MC_l + PROTON_c_MC_l + 0.35 aPPI_c_MC_l	0.9	0.9	0.9	0.9	0.9	0.9	0.9	0.9	0.9	0.9	0.9	0.9	0.9	RNA turnover
72	Mehler_Reaction_p_MC_l			OXYGEN_MOLECULE_p_MC_l + Reduced_ferredoxins_p_MC_l --> Oxidized_ferredoxins_p_MC_l + SUPER_OXIDE_p_MC_l	0	1000	0.844552	0.844552	0.844552	0	0	35.8397	0.844552	0.844552	0.844552	0.844552	0	Mehler_Reaction_p
73	MALATE_DEH_RXN_m_MC_d		aspartatedegradationII, gluconeogenesis, superpathwayofglyoxylatecycle, glyoxylatecycle, TCAcyclevariationIII(eukaryotic), TCAcyclevariationIV	MAL_m_MC_d + NAD_m_MC_d <=> NADH_m_MC_d + OXALACETIC_ACID_m_MC_d + PROTON_m_MC_d	-1000	1000	0.826774	0.826774	0.826774	1.08688	1.08688	1.08688	0.815127	0.748859	0.748859	0.748859	1.09376	MALATE-DEH-RXN:Malate dehydrogenase
74	CATAL_RXN_x_MC_l	0.373725	removalofsuperoxideradicals	2.0 HYDROGEN_PEROXIDE_x_MC_l --> OXYGEN_MOLECULE_x_MC_l + 2.0 WATER_x_MC_l	0	1000	0.76393	0.76393	0.76393	0.749079	0.749079	9.23979	0.760286	0.763914	0.763914	0.763914	0.749079	CATAL-RXN:Catalase
75	GCVMULTI_RXN_m_MC_l	0.373725	formylTHFbiosynthesisI, formylTHFbiosynthesisII, folatetransformations, photorespiration	GLY_m_MC_l + NAD_m_MC_l + THF_m_MC_l --> AMMONIUM_m_MC_l + CARBON_DIOXIDE_m_MC_l + METHYLENE_THF_m_MC_l + NADH_m_MC_l	0	1000	0.749241	0.749241	0.749241	1.07293	0.425432	21.3563	0.749241	0.74915	0.74915	0.74915	1.07336	Glycine decarboxylase
76	METHYLENE_THF_mc_MC_l			METHYLENE_THF_m_MC_l <=> METHYLENE_THF_c_MC_l	-1000	1000	0.749241	0.749241	0.749241	0.000209033	-999.149	1000	0.749241	0.74915	0.74915	0.74915	0.000166556	METHYLENE_THF_mc
77	GLYCOLLATE_pc_MC_l			GLYCOLLATE_p_MC_l <=> GLYCOLLATE_c_MC_l	-1000	1000	0.749201	0.749201	0.749201	0.425641	-145.615	1.49816	0.749201	0.749292	0.749292	0.749292	0.425126	GLYCOLLATE_pc
78	GLY3KIN_RXN_p_MC_l	0.563464	glycolateandglyoxylatedegradationI, photorespiration	0.9 ATP_p_MC_l + GLYCERATE_p_MC_l + 0.1 aATP_p_MC_l --> 0.8 ADP_p_MC_l + G3P_p_MC_l + 0.9 PROTON_p_MC_l + 0.2 aADP_p_MC_l	0	1000	0.748957	0.748957	0.748957	1.07252	0	147.113	0.748957	0.748866	0.748866	0.748866	1.07303	GLY3KIN-RXN:Glycerate kinase
79	GLYCERATE_GLYCOLLATE_pc_MC_l			GLYCERATE_c_MC_l + GLYCOLLATE_p_MC_l <=> GLYCERATE_p_MC_l + GLYCOLLATE_c_MC_l	-1000	1000	0.748957	0.748957	0.748957	1.07252	0	147.113	0.748957	0.748866	0.748866	0.748866	1.07303	GLYCERATE_GLYCOLLATE_pc
80	Glycerate_xc_MC_l			GLYCERATE_x_MC_l <=> GLYCERATE_c_MC_l	-1000	1000	0.748957	0.748957	0.748957	1.07252	0	147.113	0.748957	0.748866	0.748866	0.748866	1.07303	Glycerate_xc
81	HYDROXYPYRUVATE_REDUCTASE_RXN_NAD_x_MC_l			NADH_x_MC_l + OH_PYR_x_MC_l + PROTON_x_MC_l --> GLYCERATE_x_MC_l + NAD_x_MC_l	0	1000	0.748957	0.748957	0.748957	1.07252	0	147.113	0.748957	0.748866	0.748866	0.748866	1.07303	Hydroxypyruvate reductase (NAD+)
82	SERINE_GLYOXYLATE_AMINOTRANSFERASE_RXN_x_MC_l	0.373725		GLYOX_x_MC_l + SER_x_MC_l --> GLY_x_MC_l + OH_PYR_x_MC_l	0	1000	0.748957	0.748957	0.748957	1.07252	0	147.113	0.748957	0.748866	0.748866	0.748866	1.07303	SERINE-GLYOXYLATE-AMINOTRANSFERASE-RXN:Serine--glyoxylate aminotransferase
83	MALATE_DEH_RXN_x_MC_l	0.373725	aspartatedegradationII, gluconeogenesis, superpathwayofglyoxylatecycle, glyoxylatecycle, TCAcyclevariationIII(eukaryotic), TCAcyclevariationIV	MAL_x_MC_l + NAD_x_MC_l <=> NADH_x_MC_l + OXALACETIC_ACID_x_MC_l + PROTON_x_MC_l	-1000	1000	0.715011	0.715011	0.715011	1.07252	-16.732	147.113	0.72334	0.714956	0.714956	0.714956	1.07303	MALATE-DEH-RXN:Malate dehydrogenase
84	OAA_xc_MC_l			OXALACETIC_ACID_x_MC_l <=> OXALACETIC_ACID_c_MC_l	-1000	1000	0.715011	0.715011	0.715011	1.07252	-1000	1000	0.72334	0.714956	0.714956	0.714956	1.07303	OAA_xc
85	2_KETOGLUTARATE_xc_MC_l			2_KETOGLUTARATE_x_MC_l <=> 2_KETOGLUTARATE_c_MC_l	-1000	1000	0.711012	0.711012	0.711012	1.07314	-1000	1000	0.720381	0.711143	0.711143	0.711143	1.07353	2_KETOGLUTARATE_xc
86	H_mc_MC_l			PROTON_c_MC_l --> PROTON_m_MC_l	0	1000	0.681508	0.352506	0.681508	1.07293	0	400.711	0.681508	0.353562	0.556421	0.556421	1.07336	H_mc
87	INORGPYROPHOSPHAT_RXN_c_MC_d			0.65 PPI_c_MC_d + WATER_c_MC_d + 0.35 aPPI_c_MC_d --> 0.75 PROTON_c_MC_d + 1.4 Pi_c_MC_d + 0.6 aPi_c_MC_d	0	1000	0.65901	0	0.65901	0	0	-8.35e-11	0.66182	0	0.826454	0.826454	0	INORGPYROPHOSPHAT-RXN:Inorganic pyrophosphatase
88	MALATE_DEH_RXN_m_MC_l	0.373725	aspartatedegradationII, gluconeogenesis, superpathwayofglyoxylatecycle, glyoxylatecycle, TCAcyclevariationIII(eukaryotic), TCAcyclevariationIV	MAL_m_MC_l + NAD_m_MC_l <=> NADH_m_MC_l + OXALACETIC_ACID_m_MC_l + PROTON_m_MC_l	-1000	1000	0.595208	0.48987	0.631244	0.690766	-111.273	34.7668	0.647033	0.627893	0.830753	0.830753	0.693877	MALATE-DEH-RXN:Malate dehydrogenase
89	GAP_Pi_pc_MC_l			GAP_p_MC_l + 0.7 Pi_c_MC_l + 0.3 aPi_c_MC_l <=> GAP_c_MC_l + 0.3 PROTON_c_MC_l + Pi_p_MC_l	-1000	1000	0.583339	-999.347	1000	0.88725	-1000	1000	0.345598	-999.116	1000	0.583212	0.63854	Plastidial GAP-Pi shuttle
90	1_PERIOD_2_PERIOD_1_PERIOD_9_RXN_c_MC_l	0.373725	glycolysisIV(plantcytosol)	GAP_c_MC_l + NADP_c_MC_l + WATER_c_MC_l --> G3P_c_MC_l + NADPH_c_MC_l + 2.0 PROTON_c_MC_l	0	1000	0.520277	0.373725	0.611717	0.836689	0	146.877	0.523947	0.373725	0.768528	0.667098	0.836689	1.2.1.9-RXN:Glyceraldehyde-3-phosphate dehydrogenase (NADP+)
91	PLASTOQUINOL_PLASTOCYANIN_REDUCTASE_RXN_p_CC_l			2.0 Oxidized_Plastocyanins_p_CC_l + PLASTOQUINOL_1_p_CC_l + 2.0 PROTON_p_CC_l --> PLASTOQUINONE_p_CC_l + 4.0 PROTON_l_CC_l + 2.0 Plastocyanin_Reduced_p_CC_l	0	10	0.5	0.5	0.5	0.5	0.5	0.5	0.5	0.474799	0.474799	0.474799	1	PLASTOQUINOL--PLASTOCYANIN-REDUCTASE-RXN:Plastoquinol--plastocyanin reductase
92	H2O_mc_CC_d			WATER_m_CC_d <=> WATER_c_CC_d	-10	10	0.488209	-10	10	0.414621	-10	10	0.56214	-10	10	0.43854	0.421089	H2O_mc
93	1_PERIOD_18_PERIOD_1_PERIOD_2_RXN_p_CC_l	0.0335026	photosynthesislightreactions	NADP_p_CC_l + PROTON_p_CC_l + 2.0 Reduced_ferredoxins_p_CC_l <=> NADPH_p_CC_l + 2.0 Oxidized_ferredoxins_p_CC_l	-10	10	0.464838	0.464838	0.464838	0.5	0.5	0.5	0.464838	0	0	0	0	1.18.1.2-RXN:Ferredoxin--NADP(+) reductase
94	CITSYN_RXN_m_MC_d		glyoxylatecycle, TCAcyclevariationIII(eukaryotic), TCAcyclevariationIV	ACETYL_COA_m_MC_d + OXALACETIC_ACID_m_MC_d + WATER_m_MC_d --> CIT_m_MC_d + CO_A_m_MC_d + PROTON_m_MC_d	0	1000	0.463456	0.463456	0.463456	0.701569	0.701569	0.701569	0.455957	0.392343	0.392343	0.392343	0.701639	CITSYN-RXN:Citrate (si)-synthase
95	PYRUVDEH_RXN_m_MC_d		superpathwayofglycolysis,pyruvatedehydrogenase,TCA,andglyoxylatebypass, pyruvatefermentationtoacetateII	CO_A_m_MC_d + NAD_m_MC_d + PYRUVATE_m_MC_d --> ACETYL_COA_m_MC_d + CARBON_DIOXIDE_m_MC_d + NADH_m_MC_d	0	1000	0.463456	0.463456	0.463456	0.701569	0.701569	0.701569	0.455957	0.392343	0.392343	0.392343	0.701639	Pyruvate dehydrogenase
96	1_PERIOD_10_PERIOD_2_PERIOD_2_RXN_mi_pSE_l	0.0160919	aerobicrespiration--electrondonorII	2.0 Cytochromes_C_Oxidized_mi_pSE_l + 2.0 PROTON_m_pSE_l + UBIQUINOL_mi_pSE_l --> 2.0 Cytochromes_C_Reduced_mi_pSE_l + 4.0 PROTON_i_pSE_l + UBIQUINONE_mi_pSE_l	0	60	0.436104	0.436104	0.436104	0.4428	0.4428	0.4428	0.455608	0.422409	0.422409	0.422409	0.416116	1.10.2.2-RXN:Ubiquinol--cytochrome c reductase
97	F16BDEPHOS_RXN_p_MC_l	0.425245	glycolysisI, gluconeogenesis, formaldehydeassimilationIII(dihydroxyacetonecycle), Calvin-Benson-Basshamcycle	FRUCTOSE_16_DIPHOSPHATE_p_MC_l + WATER_p_MC_l --> FRUCTOSE_6P_p_MC_l + Pi_p_MC_l	0	1000	0.425245	0.425245	0.425245	2.33987	0	150.378	0.425245	0.425245	0.425245	0.425245	2.3332	F16BDEPHOS-RXN:Fructose-bisphosphatase
98	CIT_PROTON_rev_vc_MC_l			0.5 CIT_v_MC_l + 2.5 PROTON_v_MC_l + 0.5 aCIT_v_MC_l --> CIT_c_MC_l + 3.0 PROTON_c_MC_l	0	1000	0.423671	0	0.423671	0	0	97.8082	0.420144	0	0.442246	0.442246	0	CIT_PROTON_rev_vc
99	OAA_MAL_mc_MC_l			MAL_c_MC_l + OXALACETIC_ACID_m_MC_l <=> MAL_m_MC_l + OXALACETIC_ACID_c_MC_l	-1000	1000	0.423026	-1000	1000	0	-1000	1000	0.479536	-1000	1000	0.472426	0.0454716	OAA_MAL_mc
100	GLUTATHIONE_REDUCT_NADPH_RXN_p_MC_l		ascorbateglutathionecycle, glutathioneredoxreactionsI, glutathioneredoxreactionsII	NADPH_p_MC_l + 0.91 OXIDIZED_GLUTATHIONE_p_MC_l + 1.09 PROTON_p_MC_l + 0.09 bOXIDIZED_GLUTATHIONE_p_MC_l --> 2.0 GLUTATHIONE_p_MC_l + NADP_p_MC_l	0	1000	0.422418	0.422418	0.422418	0.000209033	0.000209033	17.9201	0.422418	0.422418	0.422418	0.422418	0.000166556	GLUTATHIONE-REDUCT-NADPH-RXN:Glutathione reductase (NADPH)
101	1_PERIOD_8_PERIOD_5_PERIOD_1_RXN_p_MC_l	0.648721	ascorbateglutathionecycle	2.0 GLUTATHIONE_p_MC_l + L_DEHYDRO_ASCORBATE_p_MC_l --> ASCORBATE_p_MC_l + 0.91 OXIDIZED_GLUTATHIONE_p_MC_l + 0.09 PROTON_p_MC_l + 0.09 bOXIDIZED_GLUTATHIONE_p_MC_l	0	1000	0.422276	0.422276	0.422276	0	0	17.9199	0.422276	0.422276	0.422276	0.422276	0	1.8.5.1-RXN:Glutathione dehydrogenase (ascorbate)
102	L_ASCORBATE_PEROXIDASE_RXN_p_MC_l	0.682253		ASCORBATE_p_MC_l + HYDROGEN_PEROXIDE_p_MC_l --> L_DEHYDRO_ASCORBATE_p_MC_l + 2.0 WATER_p_MC_l	0	1000	0.422276	0.422276	0.422276	0	0	17.9199	0.422276	0.422276	0.422276	0.422276	0	L-ASCORBATE-PEROXIDASE-RXN:L-ascorbate peroxidase
103	SUPEROX_DISMUT_RXN_p_MC_l	0.422276	removalofsuperoxideradicals	2.0 PROTON_p_MC_l + 2.0 SUPER_OXIDE_p_MC_l --> HYDROGEN_PEROXIDE_p_MC_l + OXYGEN_MOLECULE_p_MC_l	0	1000	0.422276	0.422276	0.422276	0	0	17.9199	0.422276	0.422276	0.422276	0.422276	0	SUPEROX-DISMUT-RXN:Superoxide dismutase
104	NADPHox_balance_MC_l			NADPHoxc_bal_c_MC_d + NADPHoxc_bal_c_MC_l + NADPHoxm_bal_m_MC_d + NADPHoxm_bal_m_MC_l + NADPHoxp_bal_p_MC_d + NADPHoxp_bal_p_MC_l <=>	-1000	1000	0.418344	0.418344	0.418344	0.418344	0.418344	0.418344	0.418344	0.418344	0.418344	0.418344	0.418344
105	NADPHoxc_tx_MC_d			3.0 ATPase_NADPHoxidase_constraint_c_MC_d + NADPH_c_MC_d + 0.5 OXYGEN_MOLECULE_c_MC_d + PROTON_c_MC_d --> NADPHoxc_bal_c_MC_d + NADP_c_MC_d + WATER_c_MC_d	0	1000	0.418344	0.418344	0.418344	0.418344	0.418344	0.418344	0.418344	0.418344	0.418344	0.418344	0.418344	NADPHoxc_tx
106	NADPHoxc_tx_MC_l			3.0 ATPase_NADPHoxidase_constraint_c_MC_l + NADPH_c_MC_l + 0.5 OXYGEN_MOLECULE_c_MC_l + PROTON_c_MC_l --> NADPHoxc_bal_c_MC_l + NADP_c_MC_l + WATER_c_MC_l	0	1000	0.418344	0.418344	0.418344	0.418344	0.418344	0.418344	0.418344	0.418344	0.418344	0.418344	0.418344	NADPHoxc_tx
107	NADPHoxm_tx_MC_d			3.0 ATPase_NADPHoxidase_constraint_c_MC_d + NADPH_m_MC_d + 0.5 OXYGEN_MOLECULE_m_MC_d + PROTON_m_MC_d --> NADPHoxm_bal_m_MC_d + NADP_m_MC_d + WATER_m_MC_d	0	1000	0.418344	0.418344	0.418344	0.418344	0.418344	0.418344	0.418344	0.418344	0.418344	0.418344	0.418344	NADPHoxm_tx
108	NADPHoxm_tx_MC_l			3.0 ATPase_NADPHoxidase_constraint_c_MC_l + NADPH_m_MC_l + 0.5 OXYGEN_MOLECULE_m_MC_l + PROTON_m_MC_l --> NADPHoxm_bal_m_MC_l + NADP_m_MC_l + WATER_m_MC_l	0	1000	0.418344	0.418344	0.418344	0.418344	0.418344	0.418344	0.418344	0.418344	0.418344	0.418344	0.418344	NADPHoxm_tx
109	NADPHoxp_tx_MC_d			3.0 ATPase_NADPHoxidase_constraint_c_MC_d + NADPH_p_MC_d + 0.5 OXYGEN_MOLECULE_p_MC_d + PROTON_p_MC_d --> NADPHoxp_bal_p_MC_d + NADP_p_MC_d + WATER_p_MC_d	0	1000	0.418344	0.418344	0.418344	0.418344	0.418344	0.418344	0.418344	0.418344	0.418344	0.418344	0.418344	NADPHoxp_tx
110	NADPHoxp_tx_MC_l			3.0 ATPase_NADPHoxidase_constraint_c_MC_l + NADPH_p_MC_l + 0.5 OXYGEN_MOLECULE_p_MC_l + PROTON_p_MC_l --> NADPHoxp_bal_p_MC_l + NADP_p_MC_l + WATER_p_MC_l	0	1000	0.418344	0.418344	0.418344	0.418344	0.418344	0.418344	0.418344	0.418344	0.418344	0.418344	0.418344	NADPHoxp_tx
111	CO2_mc_pSE_l			CARBON_DIOXIDE_m_pSE_l <=> CARBON_DIOXIDE_c_pSE_l	-60	60	0.417919	0.417919	0.417919	0.335766	0.335497	0.344097	0.411782	0.400418	0.400418	0.400418	0.349871	CO2_mc
112	1_PERIOD_10_PERIOD_2_PERIOD_2_RXN_mi_pSE_d		aerobicrespiration--electrondonorII	2.0 Cytochromes_C_Oxidized_mi_pSE_d + 2.0 PROTON_m_pSE_d + UBIQUINOL_mi_pSE_d --> 2.0 Cytochromes_C_Reduced_mi_pSE_d + 4.0 PROTON_i_pSE_d + UBIQUINONE_mi_pSE_d	0	60	0.413519	0.413519	0.413519	0.420202	0.420202	0.420202	0.413504	0.417908	0.417908	0.417908	0.419135	1.10.2.2-RXN:Ubiquinol--cytochrome c reductase
113	ISOCITDEH_RXN_m_MC_d		TCAcyclevariationIV	NADP_m_MC_d + THREO_DS_ISO_CITRATE_m_MC_d <=> 2_KETOGLUTARATE_m_MC_d + CARBON_DIOXIDE_m_MC_d + NADPH_m_MC_d	-1000	1000	0.411156	0.411156	0.411156	0.418344	0.418344	0.418344	0.405409	0.405409	0.405409	0.405409	0.418344	ISOCITDEH-RXN:Isocitrate dehydrogenase (NADP+)
114	O2_ec_pSE_l			OXYGEN_MOLECULE_e_l <=> OXYGEN_MOLECULE_c_pSE_l	-60	60	0.407306	-49.5927	0.407306	0.409655	-49.5903	0.409655	0.416172	-49.5995	0.40055	0.40055	0.396313	O2_ec
115	O2_ec_pSE_d			OXYGEN_MOLECULE_e_d <=> OXYGEN_MOLECULE_c_pSE_d	-60	60	0.395014	-49.605	0.395014	0.398356	-49.6016	0.398356	0.395007	-49.6028	0.397209	0.397209	0.397822	O2_ec
116	Mitochondrial_ATP_Synthase_m_pSE_l	0.05		2.4 ADP_m_pSE_l + 10.0 PROTON_i_pSE_l + 3.0 Pi_m_pSE_l + 0.6 aADP_m_pSE_l --> 2.7 ATP_m_pSE_l + 7.3 PROTON_m_pSE_l + 3.0 WATER_m_pSE_l + 0.3 aATP_m_pSE_l	0	60	0.389931	0.389931	0.389931	0.411114	0.411114	0.411114	0.398588	0.37959	0.37959	0.37959	0.385385	Mitochondrial ATP synthase
117	Mitochondrial_ATP_Synthase_m_pSE_d			2.4 ADP_m_pSE_d + 10.0 PROTON_i_pSE_d + 3.0 Pi_m_pSE_d + 0.6 aADP_m_pSE_d --> 2.7 ATP_m_pSE_d + 7.3 PROTON_m_pSE_d + 3.0 WATER_m_pSE_d + 0.3 aATP_m_pSE_d	0	60	0.380683	0.380683	0.380683	0.386983	0.386983	0.386983	0.380823	0.384745	0.384745	0.384745	0.385419	Mitochondrial ATP synthase
118	GLUTAMATE_DEHYDROGENASE_RXN_m_MC_l	0.373725	alaninedegradationII(toD-lactate)	GLT_m_MC_l + NAD_m_MC_l + WATER_m_MC_l --> 2_KETOGLUTARATE_m_MC_l + AMMONIUM_m_MC_l + NADH_m_MC_l + PROTON_m_MC_l	0	1000	0.373725	0.373725	0.373725	0	0	146.04	0.373725	0.373725	0.373725	0.373725	0	GLUTAMATE-DEHYDROGENASE-RXN:Glutamate dehydrogenase
119	GLYCINE_AMINOTRANSFERASE_RXN_x_MC_l	0.373725	photorespiration	GLT_x_MC_l + GLYOX_x_MC_l <=> 2_KETOGLUTARATE_x_MC_l + GLY_x_MC_l	-1000	1000	0.373725	-0.0101323	0.373725	1.07314	-1000	17.7865	0.373725	-0.0100003	0.373725	0.373725	1.07353	GLYCINE-AMINOTRANSFERASE-RXN:Glycine aminotransferase
120	INORGPYROPHOSPHAT_RXN_p_MC_l	0.375191		0.55 PPI_p_MC_l + WATER_p_MC_l + 0.45 bPPI_p_MC_l --> 0.55 PROTON_p_MC_l + 2.0 Pi_p_MC_l	0	1000	0.370948	0.370948	0.370948	0.342744	0.342744	146.383	0.371989	0.370953	0.370953	0.370953	0.335988	INORGPYROPHOSPHAT-RXN:Inorganic pyrophosphatase
121	OAA_MAL_mc_MC_d			MAL_c_MC_d + OXALACETIC_ACID_m_MC_d <=> MAL_m_MC_d + OXALACETIC_ACID_c_MC_d	-1000	1000	0.363317	-1000	1000	0.385313	-1000	1000	0.35917	-1000	1000	0.34345	0.392123	OAA_MAL_mc
122	2PGADEHYDRAT_RXN_c_MC_d		Rubiscoshunt, glycolysisI, gluconeogenesis, glycolysisIV(plantcytosol)	2_PG_c_MC_d <=> PHOSPHO_ENOL_PYRUVATE_c_MC_d + WATER_c_MC_d	-1000	1000	0.363195	0.363195	0.363195	0.364397	0.364397	0.364397	0.35917	0.356516	0.356516	0.356516	0.36181	2PGADEHYDRAT-RXN:Phosphopyruvate hydratase
123	3PGAREARR_RXN_c_MC_d		Rubiscoshunt, glycolysisI, gluconeogenesis, glycolysisIV(plantcytosol)	G3P_c_MC_d <=> 2_PG_c_MC_d	-1000	1000	0.363195	0.363195	0.363195	0.364397	0.364397	0.364397	0.35917	0.356516	0.356516	0.356516	0.36181	3PGAREARR-RXN:Phosphoglycerate mutase
124	GAPOXNPHOSPHN_RXN_c_MC_d		glycolysisI, gluconeogenesis, glycolysisIV(plantcytosol), formaldehydeassimilationIII(dihydroxyacetonecycle)	GAP_c_MC_d + NAD_c_MC_d + 0.7 Pi_c_MC_d + 0.3 aPi_c_MC_d <=> DPG_c_MC_d + NADH_c_MC_d + 1.3 PROTON_c_MC_d	-1000	1000	0.363135	0.286527	0.649723	0.364397	0.285638	0.650035	0.35917	0.284639	0.641155	0.356516	0.277405	GAPOXNPHOSPHN-RXN:Glyceraldehyde 3-phosphate dehydrogenase (phosphorylating)
125	CO2_mc_pSE_d			CARBON_DIOXIDE_m_pSE_d <=> CARBON_DIOXIDE_c_pSE_d	-60	60	0.354793	0.354777	0.354793	0.357799	0.357799	0.357822	0.354019	0.356413	0.356428	0.356428	0.356594	CO2_mc
126	1_PERIOD_10_PERIOD_2_PERIOD_2_RXN_mi_SE_l	0.0160919	aerobicrespiration--electrondonorII	2.0 Cytochromes_C_Oxidized_mi_SE_l + 2.0 PROTON_m_SE_l + UBIQUINOL_mi_SE_l --> 2.0 Cytochromes_C_Reduced_mi_SE_l + 4.0 PROTON_i_SE_l + UBIQUINONE_mi_SE_l	0	50	0.346303	0.264186	0.373655	0.278929	0	0.31216	0.358786	0.224064	0.371343	0.324536	0.193906	1.10.2.2-RXN:Ubiquinol--cytochrome c reductase
127	ALANINE_GLYOXYLATE_AMINOTRANSFERASE_RXN_x_MC_l		glycinebiosynthesisIII	GLYOX_x_MC_l + L_ALPHA_ALANINE_x_MC_l --> GLY_x_MC_l + PYRUVATE_x_MC_l	0	1000	0.337286	0.337286	0.721144	0	0	1000	0.346656	0.337418	0.721144	0.337418	0	ALANINE--GLYOXYLATE-AMINOTRANSFERASE-RXN:Alanine--glyoxylate aminotransferase
128	GLUC1PADENYLTRANS_RXN_p_MC_l	0.373725	starchbiosynthesis, glycogenbiosynthesisI(fromADP-D-Glucose)	0.9 ATP_p_MC_l + GLC_1_P_p_MC_l + 0.45 PROTON_p_MC_l + 0.1 aATP_p_MC_l --> ADP_D_GLUCOSE_p_MC_l + 0.55 PPI_p_MC_l + 0.45 bPPI_p_MC_l	0	1000	0.332292	0.332292	0.332292	0.342326	0.342326	146.383	0.342703	0.33252	0.33252	0.33252	0.335655	GLUC1PADENYLTRANS-RXN:Glucose-1-phosphate adenylyltransferase
129	GLYCOGENSYN_RXN_p_MC_l	0.373725	starchbiosynthesis, glycogenbiosynthesisI(fromADP-D-Glucose)	ADP_D_GLUCOSE_p_MC_l --> 0.8 ADP_p_MC_l + 0.8 PROTON_p_MC_l + STARCH_p_MC_l + 0.2 aADP_p_MC_l	0	1000	0.332292	0.332292	0.332292	0.342326	0.342326	146.383	0.342703	0.33252	0.33252	0.33252	0.335655	GLYCOGENSYN-RXN:Starch (bacterial glycogen) synthase
130	STARCH_p_dielTransfer_MC		dieltransfer	STARCH_p_MC_l <=> STARCH_p_MC_d + 10.0 sucrose_starch_bal_c_MC_l	-1000	1000	0.332292	0.332292	0.332292	0.342326	0.342326	0.342326	0.342703	0.33252	0.33252	0.33252	0.335655
131	NADH_DEHYDROG_A_RXN_mi_pSE_d		aerobicrespiration--electrondonorIII, aerobicrespiration--electrondonorII, NADHtocytochromeless_thanigreater_thanboless_than/igreater_thanoxidaseelectrontransfer, NADHtocytochromeless_thanigreater_thanbdless_than/igreater_thanoxidaseelectrontransfer, NAD/NADHphosphorylationanddephosphorylation	NADH_m_pSE_d + 5.0 PROTON_m_pSE_d + UBIQUINONE_mi_pSE_d --> NAD_m_pSE_d + 4.0 PROTON_i_pSE_d + UBIQUINOL_mi_pSE_d	0	60	0.33143	0.33143	0.33143	0.337155	0.337155	0.337155	0.331802	0.335001	0.335001	0.335001	0.334846	NADH-DEHYDROG-A-RXN:NADH dehydrogenase (ubiquinone)
132	1_PERIOD_10_PERIOD_2_PERIOD_2_RXN_mi_SE_d		aerobicrespiration--electrondonorII	2.0 Cytochromes_C_Oxidized_mi_SE_d + 2.0 PROTON_m_SE_d + UBIQUINOL_mi_SE_d --> 2.0 Cytochromes_C_Reduced_mi_SE_d + 4.0 PROTON_i_SE_d + UBIQUINONE_mi_SE_d	0	50	0.323357	0	0.450915	0.327577	0	0.456648	0.316896	0	0.453651	0.326354	0.328618	1.10.2.2-RXN:Ubiquinol--cytochrome c reductase
133	NADH_DEHYDROG_A_RXN_mi_pSE_l	0.0393606	aerobicrespiration--electrondonorIII, aerobicrespiration--electrondonorII, NADHtocytochromeless_thanigreater_thanboless_than/igreater_thanoxidaseelectrontransfer, NADHtocytochromeless_thanigreater_thanbdless_than/igreater_thanoxidaseelectrontransfer, NAD/NADHphosphorylationanddephosphorylation	NADH_m_pSE_l + 5.0 PROTON_m_pSE_l + UBIQUINONE_mi_pSE_l --> NAD_m_pSE_l + 4.0 PROTON_i_pSE_l + UBIQUINOL_mi_pSE_l	0	60	0.320671	0.320671	0.320671	0.363584	0.363584	0.363584	0.313056	0.315363	0.315363	0.315363	0.339287	NADH-DEHYDROG-A-RXN:NADH dehydrogenase (ubiquinone)
134	O2_ec_SE_d			OXYGEN_MOLECULE_e_d <=> OXYGEN_MOLECULE_c_SE_d	-50	50	0.318558	-9.58629	50	0.320668	-9.58342	50	0.315327	-9.58492	50	0.320056	0.321188	O2_ec
135	Mitochondrial_ATP_Synthase_m_SE_l	0.05		2.4 ADP_m_SE_l + 10.0 PROTON_i_SE_l + 3.0 Pi_m_SE_l + 0.6 aADP_m_SE_l --> 2.7 ATP_m_SE_l + 7.3 PROTON_m_SE_l + 3.0 WATER_m_SE_l + 0.3 aATP_m_SE_l	0	50	0.314696	0.264186	0.342048	0.277236	0	0.310386	0.322863	0.224064	0.332435	0.292439	0.170209	Mitochondrial ATP synthase
136	PROTON_PPi_rev_vc_MC_d			0.65 PPI_c_MC_d + 0.25 PROTON_c_MC_d + WATER_c_MC_d + 0.35 aPPI_c_MC_d --> PROTON_v_MC_d + 1.4 Pi_c_MC_d + 0.6 aPi_c_MC_d	0	1000	0.30803	0.30803	0.967041	0.963043	0.963043	0.963043	0.302064	0.131927	0.958382	0.131927	0.971395	PROTON_PPi_rev_vc
137	Mitochondrial_ATP_Synthase_m_SE_d			2.4 ADP_m_SE_d + 10.0 PROTON_i_SE_d + 3.0 Pi_m_SE_d + 0.6 aADP_m_SE_d --> 2.7 ATP_m_SE_d + 7.3 PROTON_m_SE_d + 3.0 WATER_m_SE_d + 0.3 aATP_m_SE_d	0	50	0.299155	0	0.426713	0.301678	0	0.417045	0.30399	0	0.41702	0.301011	0.302845	Mitochondrial ATP synthase
138	GAP_Pi_pc_MC_d			GAP_p_MC_d + 0.7 Pi_c_MC_d + 0.3 aPi_c_MC_d <=> GAP_c_MC_d + 0.3 PROTON_c_MC_d + Pi_p_MC_d	-1000	1000	0.296196	-1000	1000	0.222725	-1000	1000	0.288418	-1000	1000	0.284279	0.146789	Plastidial GAP-Pi shuttle
139	2OXOGLUTARATEDEH_RXN_m_MC_d		TCAcyclevariationIII(eukaryotic)	2_KETOGLUTARATE_m_MC_d + CO_A_m_MC_d + NAD_m_MC_d --> CARBON_DIOXIDE_m_MC_d + NADH_m_MC_d + SUC_COA_m_MC_d	0	1000	0.290001	0.290001	0.290001	0.0369388	0.0369388	0.0369388	0.297197	0.363123	0.363123	0.363123	0.034472	2-oxoglutarate dehydrogenase
140	ACONITATEDEHYDR_RXN_m_MC_d		glyoxylatecycle, TCAcyclevariationIII(eukaryotic), TCAcyclevariationIV	CIT_m_MC_d <=> CIS_ACONITATE_m_MC_d + WATER_m_MC_d	-1000	1000	0.290001	-999.71	1000	0.0540672	-999.946	1000	0.297197	-999.637	1000	0.363123	0.034472	ACONITATEDEHYDR-RXN:Aconitate hydratase
141	ACONITATEHYDR_RXN_m_MC_d		glyoxylatecycle, TCAcyclevariationIII(eukaryotic), TCAcyclevariationIV	CIS_ACONITATE_m_MC_d + WATER_m_MC_d <=> THREO_DS_ISO_CITRATE_m_MC_d	-1000	1000	0.290001	-999.71	1000	0.0540672	-999.946	1000	0.297197	-999.637	1000	0.363123	0.034472	Aconitase
142	FUMHYDR_RXN_m_MC_d		superpathwayofglyoxylatecycle, TCAcyclevariationIII(eukaryotic), TCAcyclevariationIV	FUM_m_MC_d + WATER_m_MC_d <=> MAL_m_MC_d	-1000	1000	0.290001	-999.71	1000	0.0369388	-999.963	1000	0.297197	-999.637	1000	0.363123	0.034472	FUMHYDR-RXN:Fumarate hydratase
143	SUCCCOASYN_RXN_m_MC_d		TCAcyclevariationIII(eukaryotic), TCAcyclevariationIV	0.8 ADP_m_MC_d + Pi_m_MC_d + SUC_COA_m_MC_d + 0.2 aADP_m_MC_d --> 0.9 ATP_m_MC_d + CO_A_m_MC_d + 0.1 PROTON_m_MC_d + SUC_m_MC_d + 0.1 aATP_m_MC_d	0	1000	0.290001	0	0.290001	0.0369388	0	0.0369388	0.297197	0	0.363123	0.363123	0.034472	SUCCCOASYN-RXN:Succinate--CoA ligase (ADP-forming)
144	SUCCINATE_DEHYDROGENASE_UBIQUINONE_RXN_mi_MC_d		aerobicrespiration--electrondonorIII, aerobicrespiration--electrondonorII, superpathwayofglyoxylatecycle, TCAcyclevariationIII(eukaryotic), TCAcyclevariationIV	SUC_m_MC_d + UBIQUINONE_mi_MC_d --> FUM_m_MC_d + UBIQUINOL_mi_MC_d	0	1000	0.290001	0.290001	0.290001	0.0369388	0.0369388	0.0369388	0.297197	0.363123	0.363123	0.363123	0.034472	SUCCINATE-DEHYDROGENASE-UBIQUINONE-RXN:Succinate dehydrogenase (ubiquinone)
145	PEPDEPHOS_RXN_c_MC_d		Rubiscoshunt, glycolysisI, glycolysisIV(plantcytosol)	0.5 ADP_c_MC_d + PHOSPHO_ENOL_PYRUVATE_c_MC_d + 0.85 PROTON_c_MC_d + 0.5 aADP_c_MC_d --> 0.65 ATP_c_MC_d + PYRUVATE_c_MC_d + 0.35 aATP_c_MC_d	0	1000	0.286588	0	0.363195	0.285638	0	0.364397	0.285638	0	0.356516	0.284639	0.36181	PEPDEPHOS-RXN:Pyruvate kinase
146	CO2_mc_SE_d			CARBON_DIOXIDE_m_SE_d <=> CARBON_DIOXIDE_c_SE_d	-50	50	0.283067	0.156879	0.325493	0.285921	0.156879	0.343023	0.261228	0.156879	0.33864	0.283284	0.290928	CO2_mc
147	ATP_ADP_mc_CC_d			0.5 ADP_c_CC_d + 0.9 ATP_m_CC_d + 0.1 PROTON_m_CC_d + 0.5 aADP_c_CC_d + 0.1 aATP_m_CC_d <=> 0.8 ADP_m_CC_d + 0.65 ATP_c_CC_d + 0.15 PROTON_c_CC_d + 0.2 aADP_m_CC_d + 0.35 aATP_c_CC_d	-10	10	0.282197	-10	10	0.279403	-10	10	0.353556	-10	10	0.275773	0.266938	ATP_ADP_mc
148	MAL_PROTON_vc_MC_l			MAL_c_MC_l + 0.3 PROTON_v_MC_l --> 0.7 MAL_v_MC_l + 0.3 aMAL_v_MC_l	0	1000	0.273777	0	0.692465	0.337172	0	146.888	0.255546	0	0.691891	0.0650476	0.339829	MAL_PROTON_vc
149	MAL_v_dielTransfer_MC			0.7 MAL_v_MC_l + 0.3 aMAL_v_MC_l <=> 0.7 MAL_v_MC_d + 0.3 aMAL_v_MC_d	-1000	1000	0.273777	0.273777	0.273777	0.984674	0.984674	0.984674	0.255546	0.0650476	0.0650476	0.0650476	1.007	MAL_v_MC_l_dielTransfer
150	2KG_ACONITATE_mc_MC_l			2_KETOGLUTARATE_m_MC_l + CIS_ACONITATE_c_MC_l + PROTON_c_MC_l <=> 2_KETOGLUTARATE_c_MC_l + CIS_ACONITATE_m_MC_l + PROTON_m_MC_l	-1000	1000	0.27359	-1000	1000	0	-1000	1000	0.236005	-1000	1000	0	0.418344	2KG_ACONITATE_mc
151	ACONITATEHYDR_RXN_m_MC_l	0.373725	glyoxylatecycle, TCAcyclevariationIII(eukaryotic), TCAcyclevariationIV	CIS_ACONITATE_m_MC_l + WATER_m_MC_l <=> THREO_DS_ISO_CITRATE_m_MC_l	-1000	1000	0.27359	-0.100135	0.27359	0.647502	-1000	1000	0.266242	-0.172252	0.201473	0.201473	0.418344	Aconitase
152	NADH_DEHYDROG_A_RXN_mi_SE_l	0.0393606	aerobicrespiration--electrondonorIII, aerobicrespiration--electrondonorII, NADHtocytochromeless_thanigreater_thanboless_than/igreater_thanoxidaseelectrontransfer, NADHtocytochromeless_thanigreater_thanbdless_than/igreater_thanoxidaseelectrontransfer, NAD/NADHphosphorylationanddephosphorylation	NADH_m_SE_l + 5.0 PROTON_m_SE_l + UBIQUINONE_mi_SE_l --> NAD_m_SE_l + 4.0 PROTON_i_SE_l + UBIQUINOL_mi_SE_l	0	50	0.267286	0.216776	0.327323	0.274696	0	0.307725	0.26898	0.165701	0.27572	0.244295	0.134662	NADH-DEHYDROG-A-RXN:NADH dehydrogenase (ubiquinone)
153	NADH_DEHYDROG_A_RXN_mi_SE_d		aerobicrespiration--electrondonorIII, aerobicrespiration--electrondonorII, NADHtocytochromeless_thanigreater_thanboless_than/igreater_thanoxidaseelectrontransfer, NADHtocytochromeless_thanigreater_thanbdless_than/igreater_thanoxidaseelectrontransfer, NAD/NADHphosphorylationanddephosphorylation	NADH_m_SE_d + 5.0 PROTON_m_SE_d + UBIQUINONE_mi_SE_d --> NAD_m_SE_d + 4.0 PROTON_i_SE_d + UBIQUINOL_mi_SE_d	0	50	0.262852	0	0.39041	0.262829	0	0.35764	0.284631	0	0.362072	0.262997	0.264184	NADH-DEHYDROG-A-RXN:NADH dehydrogenase (ubiquinone)
154	CIT_PROTON_vc_MC_l			CIT_c_MC_l + 0.5 PROTON_v_MC_l --> 0.5 CIT_v_MC_l + 0.5 aCIT_v_MC_l	0	1000	0.250216	0	0.553972	0	0	117.51	0.261384	0	0.553513	0.413026	0	CIT_PROTON_vc
155	PSII_RXN_p_CC_l	0.00558939	photosynthesislightreactions	2.0 PLASTOQUINONE_p_CC_l + 4.0 PROTON_p_CC_l + 4.0 Photon_p_CC_l + 2.0 WATER_p_CC_l --> OXYGEN_MOLECULE_p_CC_l + 2.0 PLASTOQUINOL_1_p_CC_l + 4.0 PROTON_l_CC_l	0	10	0.25	0.25	0.25	0.25	0.25	0.25	0.25	0	0	0	0	Photosystem II
156	H2O_mc_CC_l			WATER_m_CC_l <=> WATER_c_CC_l	-10	10	0.244934	-10	10	0.152993	-10	10	0.259302	-10	10	0.142637	0.0209172	H2O_mc
157	O2_pc_CC_l			OXYGEN_MOLECULE_p_CC_l <=> OXYGEN_MOLECULE_c_CC_l	-10	10	0.239541	0.239541	0.239541	0.239541	0.239541	0.239541	0.239541	-0.0104586	-0.0104586	-0.0104586	-0.0104586	O2_pc
158	GAP_3PGA_pc_CC_l			G3P_c_CC_l + GAP_p_CC_l <=> G3P_p_CC_l + GAP_c_CC_l	-10	10	0.23625	-10	10	0.504979	-10	10	0.20629	-10	10	0	0.640407	GAP_3PGA_pc
159	1_PERIOD_2_PERIOD_1_PERIOD_13_RXN_p_CC_l		Calvin-Benson-Basshamcycle	DPG_p_CC_l + NADPH_p_CC_l + PROTON_p_CC_l --> GAP_p_CC_l + NADP_p_CC_l + Pi_p_CC_l	0	10	0.236082	0.231299	0.240866	0.477269	0	0.477672	0.224428	0	0.00502043	0.00502043	0	1.2.1.13-RXN:Glyceraldehyde-3-phosphate dehydrogenase (NADP+) (phosphorylating)
160	PHOSGLYPHOS_RXN_p_CC_l	0.0397354	glycolysisI, gluconeogenesis, glycolysisIV(plantcytosol), formaldehydeassimilationIII(dihydroxyacetonecycle), Calvin-Benson-Basshamcycle	0.9 ATP_p_CC_l + G3P_p_CC_l + 0.1 PROTON_p_CC_l + 0.1 aATP_p_CC_l <=> 0.8 ADP_p_CC_l + DPG_p_CC_l + 0.2 aADP_p_CC_l	-10	10	0.236082	0.231299	0.236082	0.57185	-2.9517	3.75968	0.224428	1.41e-11	0.0397354	0.0397354	0.754488	PHOSGLYPHOS-RXN:Phosphoglycerate kinase
161	DHAP_3PGA_pc_MC_l			DIHYDROXY_ACETONE_PHOSPHATE_p_MC_l + G3P_c_MC_l <=> DIHYDROXY_ACETONE_PHOSPHATE_c_MC_l + G3P_p_MC_l	-1000	1000	0.225533	-1000	1000	0	-1000	1000	0	-1000	1000	0	0	DHAP_3PGA_pc
162	6PGLUCONDEHYDROG_RXN_c_MC_d		pentosephosphatepathway(oxidativebranch)	CPD_2961_c_MC_d + NADP_c_MC_d --> CARBON_DIOXIDE_c_MC_d + NADPH_c_MC_d + RIBULOSE_5P_c_MC_d	0	1000	0.219589	0.219589	0.219589	0.222725	0.222725	0.222725	0.214885	0.212402	0.212402	0.212402	0.231194	6PGLUCONDEHYDROG-RXN:Phosphogluconate dehydrogenase (decarboxylating)
163	6PGLUCONOLACT_RXN_c_MC_d		pentosephosphatepathway(oxidativebranch)	D_6_P_GLUCONO_DELTA_LACTONE_c_MC_d + WATER_c_MC_d --> CPD_2961_c_MC_d + PROTON_c_MC_d	0	1000	0.219589	0.219589	0.219589	0.222725	0.222725	0.222725	0.214885	0.212402	0.212402	0.212402	0.231194	6-phosphogluconolactonase
164	GLU6PDEHYDROG_RXN_c_MC_d		pentosephosphatepathway(oxidativebranch)	GLC_6_P_c_MC_d + NADP_c_MC_d --> D_6_P_GLUCONO_DELTA_LACTONE_c_MC_d + NADPH_c_MC_d + PROTON_c_MC_d	0	1000	0.219589	0.219589	0.219589	0.222725	0.222725	0.222725	0.214885	0.212402	0.212402	0.212402	0.231194	GLU6PDEHYDROG-RXN:Glucose-6-phosphate 1-dehydrogenase
165	RIBULP3EPIM_RXN_c_MC_d		pentosephosphatepathway(non-oxidativebranch), Rubiscoshunt, pentosephosphatepathway(partial), formaldehydeassimilationIII(dihydroxyacetonecycle), Calvin-Benson-Basshamcycle	RIBULOSE_5P_c_MC_d <=> XYLULOSE_5_PHOSPHATE_c_MC_d	-1000	1000	0.219589	0.219589	0.219589	0.222725	0.222725	0.222725	0.214885	0.212402	0.212402	0.212402	0.231194	RIBULP3EPIM-RXN:ribulose phosphate 3-epimerase
166	CYTOCHROME_C_OXIDASE_RXN_mi_pSE_l	0.0215939	aerobicrespiration--electrondonorII	4.0 Cytochromes_C_Reduced_mi_pSE_l + OXYGEN_MOLECULE_m_pSE_l + 8.0 PROTON_m_pSE_l --> 4.0 Cytochromes_C_Oxidized_mi_pSE_l + 4.0 PROTON_i_pSE_l + 2.0 WATER_m_pSE_l	0	60	0.218052	0.218052	0.218052	0.2214	0.2214	0.2214	0.227804	0.211204	0.211204	0.211204	0.208058	CYTOCHROME-C-OXIDASE-RXN:Cytochrome-c oxidase
167	ISOCITDEH_RXN_m_MC_l	0.373725	TCAcyclevariationIV	NADP_m_MC_l + THREO_DS_ISO_CITRATE_m_MC_l <=> 2_KETOGLUTARATE_m_MC_l + CARBON_DIOXIDE_m_MC_l + NADPH_m_MC_l	-1000	1000	0.216801	0.0522999	0.216801	0.418344	-78.4251	36.2581	0.212117	0.0527619	0.154192	0.154192	0.418344	ISOCITDEH-RXN:Isocitrate dehydrogenase (NADP+)
168	GAP_3PGA_pc_MC_l			G3P_c_MC_l + GAP_p_MC_l <=> G3P_p_MC_l + GAP_c_MC_l	-1000	1000	0.215906	-999.347	1000	0.454157	-1000	1000	0.454513	-999.116	1000	0.660532	0.460718	GAP_3PGA_pc
169	Plastidial_ATP_Synthase_p_CC_l	0.05		2.4 ADP_p_CC_l + 14.0 PROTON_l_CC_l + 3.0 Pi_p_CC_l + 0.6 aADP_p_CC_l --> 2.7 ATP_p_CC_l + 11.3 PROTON_p_CC_l + 3.0 WATER_p_CC_l + 0.3 aATP_p_CC_l	0	10	0.214286	0.214286	0.214286	0.214286	0.214286	0.214286	0.214286	0.135657	0.135657	0.135657	0.285714	Plastidial ATP synthase
170	CO2_pc_MC_d			CARBON_DIOXIDE_p_MC_d <=> CARBON_DIOXIDE_c_MC_d	-1000	1000	0.209294	0.209294	0.209294	0.209172	0.209172	0.209172	0.209172	0.209172	0.209172	0.209172	0.209172	CO2_pc
171	6PGLUCONDEHYDROG_RXN_p_MC_d		pentosephosphatepathway(oxidativebranch)	CPD_2961_p_MC_d + NADP_p_MC_d --> CARBON_DIOXIDE_p_MC_d + NADPH_p_MC_d + RIBULOSE_5P_p_MC_d	0	1000	0.209172	0.209172	0.209172	0.209172	0.209172	0.209172	0.209172	0.209172	0.209172	0.209172	0.209172	6PGLUCONDEHYDROG-RXN:Phosphogluconate dehydrogenase (decarboxylating)
172	6PGLUCONOLACT_RXN_p_MC_d		pentosephosphatepathway(oxidativebranch)	D_6_P_GLUCONO_DELTA_LACTONE_p_MC_d + WATER_p_MC_d --> CPD_2961_p_MC_d + PROTON_p_MC_d	0	1000	0.209172	0.209172	0.209172	0.209172	0.209172	0.209172	0.209172	0.209172	0.209172	0.209172	0.209172	6-phosphogluconolactonase
173	GLU6PDEHYDROG_RXN_p_MC_d		pentosephosphatepathway(oxidativebranch)	GLC_6_P_p_MC_d + NADP_p_MC_d --> D_6_P_GLUCONO_DELTA_LACTONE_p_MC_d + NADPH_p_MC_d + PROTON_p_MC_d	0	1000	0.209172	0.209172	0.209172	0.209172	0.209172	0.209172	0.209172	0.209172	0.209172	0.209172	0.209172	GLU6PDEHYDROG-RXN:Glucose-6-phosphate 1-dehydrogenase
174	CYTOCHROME_C_OXIDASE_RXN_mi_pSE_d		aerobicrespiration--electrondonorII	4.0 Cytochromes_C_Reduced_mi_pSE_d + OXYGEN_MOLECULE_m_pSE_d + 8.0 PROTON_m_pSE_d --> 4.0 Cytochromes_C_Oxidized_mi_pSE_d + 4.0 PROTON_i_pSE_d + 2.0 WATER_m_pSE_d	0	60	0.206759	0.206759	0.206759	0.210101	0.210101	0.210101	0.206752	0.208954	0.208954	0.208954	0.209567	CYTOCHROME-C-OXIDASE-RXN:Cytochrome-c oxidase
175	ACETYLGLUTKIN_RXN_p_MC_l	0.373725	argininebiosynthesisIII, ornithinebiosynthesis, argininebiosynthesisII(acetylcycle)	ACETYL_GLU_p_MC_l + 0.9 ATP_p_MC_l + 0.1 PROTON_p_MC_l + 0.1 aATP_p_MC_l --> 0.8 ADP_p_MC_l + N_ACETYL_GLUTAMYL_P_p_MC_l + 0.2 aADP_p_MC_l	0	1000	0.201543	0.201543	0.366045	0	0	68.3328	0.206228	0.264153	0.365583	0.264153	0	ACETYLGLUTKIN-RXN:Acetylglutamate kinase
176	ACETYLORNTRANSAM_RXN_p_MC_l	0.373725	argininebiosynthesisIII, ornithinebiosynthesis, argininebiosynthesisII(acetylcycle)	CPD_469_p_MC_l + GLT_p_MC_l --> 2_KETOGLUTARATE_p_MC_l + N_ALPHA_ACETYLORNITHINE_p_MC_l	0	1000	0.201543	0.201543	0.366045	0	0	68.3328	0.206228	0.264153	0.365583	0.264153	0	ACETYLORNTRANSAM-RXN:Acetylornithine aminotransferase
177	ARG_ORNITHINE_mc_MC_l			ARG_m_MC_l + L_ORNITHINE_c_MC_l <=> ARG_c_MC_l + L_ORNITHINE_m_MC_l	-1000	1000	0.201543	-1000	1000	0	-1000	1000	0.206228	-1000	1000	0.264153	0	ARG_ORNITHINE_mc
178	ASPAMINOTRANS_RXN_p_MC_l	0.442981	aspartatedegradationII, glutamatedegradationII, TCAcyclevariationIV	2_KETOGLUTARATE_p_MC_l + L_ASPARTATE_p_MC_l <=> GLT_p_MC_l + OXALACETIC_ACID_p_MC_l	-1000	1000	0.201543	0.201543	0.366045	0	0	87.266	0.206228	0.264153	0.365583	0.264153	0	ASPAMINOTRANS-RXN:Aspartate aminotransferase
179	GLUTAMATE_N_ACETYLTRANSFERASE_RXN_p_MC_l	0.373725	argininebiosynthesisII(acetylcycle)	GLT_p_MC_l + N_ALPHA_ACETYLORNITHINE_p_MC_l --> ACETYL_GLU_p_MC_l + L_ORNITHINE_p_MC_l	0	1000	0.201543	0.201543	0.366045	0	0	68.3328	0.206228	0.264153	0.365583	0.264153	0	GLUTAMATE-N-ACETYLTRANSFERASE-RXN:Glutamate N-acetyltransferase
180	L_CITRULLINE_pc_MC_l			L_CITRULLINE_p_MC_l <=> L_CITRULLINE_c_MC_l	-1000	1000	0.201543	0.201543	0.366045	0	-36.51	68.3328	0.206228	0.264153	0.365583	0.264153	0	L_CITRULLINE_pc
181	N_ACETYLGLUTPREDUCT_RXN_p_MC_l	0.373725	argininebiosynthesisIII, ornithinebiosynthesis, argininebiosynthesisII(acetylcycle)	NADPH_p_MC_l + N_ACETYL_GLUTAMYL_P_p_MC_l + PROTON_p_MC_l --> CPD_469_p_MC_l + NADP_p_MC_l + Pi_p_MC_l	0	1000	0.201543	0.201543	0.366045	0	0	68.3328	0.206228	0.264153	0.365583	0.264153	0	N-ACETYLGLUTPREDUCT-RXN:N-acetyl-&gamma;-glutamyl-phosphate reductase
182	ORNITHINE_CITRULLINE_pc_MC_l			L_CITRULLINE_c_MC_l + L_ORNITHINE_p_MC_l <=> L_CITRULLINE_p_MC_l + L_ORNITHINE_c_MC_l	-1000	1000	0.201543	0.201543	0.366045	0	-36.51	68.3328	0.206228	0.264153	0.365583	0.264153	0	ORNITHINE_CITRULLINE_pc
183	ORNITHINE_GLU_AMINOTRANSFERASE_RXN_m_MC_l		citrullinebiosynthesis, prolinebiosynthesisIII, prolinebiosynthesisII(fromarginine), argininebiosynthesisIV, argininedegradationI(arginasepathway), argininedegradationVI(arginase2pathway)	2_KETOGLUTARATE_m_MC_l + L_ORNITHINE_m_MC_l <=> GLT_m_MC_l + L_GLUTAMATE_GAMMA_SEMIALDEHYDE_m_MC_l	-1000	1000	0.201543	0.201543	0.366045	0	0	68.3328	0.206228	0.264153	0.365583	0.264153	0	ORNITHINE-GLU-AMINOTRANSFERASE-RXN:Ornithine--oxo-acid aminotransferase
184	PYRROLINECARBDEHYDROG_RXN_NADP_m_MC_l		prolinedegradationII	L_DELTA1_PYRROLINE_5_CARBOXYLATE_m_MC_l + NADP_m_MC_l + 2.0 WATER_m_MC_l --> GLT_m_MC_l + NADPH_m_MC_l + PROTON_m_MC_l	0	1000	0.201543	0.201543	0.366045	0	0	78.8434	0.206228	0.264153	0.365583	0.264153	0	Pyrroline5-carboxylate reductase
185	SPONTPRO_RXN_m_MC_l		prolinebiosynthesisI, citrullinebiosynthesis, prolinebiosynthesisIII, prolinebiosynthesisII(fromarginine), argininedegradationI(arginasepathway), argininedegradationVI(arginase2pathway)	L_GLUTAMATE_GAMMA_SEMIALDEHYDE_m_MC_l <=> L_DELTA1_PYRROLINE_5_CARBOXYLATE_m_MC_l + PROTON_m_MC_l + WATER_m_MC_l	-1000	1000	0.201543	0.201543	0.366045	0	0	68.3328	0.206228	0.264153	0.365583	0.264153	0	Spontaneous L-glutamate-5-semialdehyde formation/degradation
186	ATPase_tx_CC_d			0.65 ATP_c_CC_d + Light_dark_maintainence_constraint_c_CC_l + WATER_c_CC_d + 0.35 aATP_c_CC_d --> 0.5 ADP_c_CC_d + ATPase_NADPHoxidase_constraint_c_CC_d + 0.55 PROTON_c_CC_d + 0.7 Pi_c_CC_d + 0.5 aADP_c_CC_d + 0.3 aPi_c_CC_d	0	10	0.188255	0.188255	0.188255	0.188255	0.188255	0.188255	0.188255	0.188255	0.188255	0.188255	0.188255	Cell maintenance
187	ATPase_tx_CC_l			0.65 ATP_c_CC_l + WATER_c_CC_l + 0.35 aATP_c_CC_l --> 0.5 ADP_c_CC_l + ATPase_NADPHoxidase_constraint_c_CC_l + Light_dark_maintainence_constraint_c_CC_l + 0.55 PROTON_c_CC_l + 0.7 Pi_c_CC_l + 0.5 aADP_c_CC_l + 0.3 aPi_c_CC_l	0.188255	7.6361	0.188255	0.188255	0.188255	0.188255	0.188255	0.188255	0.188255	0.188255	0.188255	0.188255	0.188255	Cell maintenance
188	ISOCITDEH_RXN_m_pSE_d		TCAcyclevariationIV	NADP_m_pSE_d + THREO_DS_ISO_CITRATE_m_pSE_d --> 2_KETOGLUTARATE_m_pSE_d + CARBON_DIOXIDE_m_pSE_d + NADPH_m_pSE_d	0	0	0.188255	0.188255	0.188255	0.188255	0.188255	0.188255	0.188255	0.188255	0.188255	0.188255	0.188255	ISOCITDEH-RXN:Isocitrate dehydrogenase (NADP+)
189	NADPHox_balance_pSE_l			NADPHoxc_bal_c_pSE_d + NADPHoxc_bal_c_pSE_l + NADPHoxm_bal_m_pSE_d + NADPHoxm_bal_m_pSE_l <=>	-1000	1000	0.188255	0.188255	0.188255	0.188255	0.188255	0.188255	0.188255	0.188255	0.188255	0.188255	0.188255
190	NADPHoxc_tx_pSE_d			3.0 ATPase_NADPHoxidase_constraint_c_pSE_d + NADPH_c_pSE_d + 0.5 OXYGEN_MOLECULE_c_pSE_d + PROTON_c_pSE_d --> NADPHoxc_bal_c_pSE_d + NADP_c_pSE_d + WATER_c_pSE_d	0	60	0.188255	0.188255	0.188255	0.188255	0.188255	0.188255	0.188255	0.188255	0.188255	0.188255	0.188255	NADPHoxc_tx
191	NADPHoxc_tx_pSE_l			3.0 ATPase_NADPHoxidase_constraint_c_pSE_l + NADPH_c_pSE_l + 0.5 OXYGEN_MOLECULE_c_pSE_l + PROTON_c_pSE_l --> NADPHoxc_bal_c_pSE_l + NADP_c_pSE_l + WATER_c_pSE_l	0	60	0.188255	0.188255	0.188255	0.188255	0.188255	0.188255	0.188255	0.188255	0.188255	0.188255	0.188255	NADPHoxc_tx
192	NADPHoxm_tx_pSE_d			3.0 ATPase_NADPHoxidase_constraint_c_pSE_d + NADPH_m_pSE_d + 0.5 OXYGEN_MOLECULE_m_pSE_d + PROTON_m_pSE_d --> NADPHoxm_bal_m_pSE_d + NADP_m_pSE_d + WATER_m_pSE_d	0	60	0.188255	0.188255	0.188255	0.188255	0.188255	0.188255	0.188255	0.188255	0.188255	0.188255	0.188255	NADPHoxm_tx
193	NADPHoxm_tx_pSE_l			3.0 ATPase_NADPHoxidase_constraint_c_pSE_l + NADPH_m_pSE_l + 0.5 OXYGEN_MOLECULE_m_pSE_l + PROTON_m_pSE_l --> NADPHoxm_bal_m_pSE_l + NADP_m_pSE_l + WATER_m_pSE_l	0	60	0.188255	0.188255	0.188255	0.188255	0.188255	0.188255	0.188255	0.188255	0.188255	0.188255	0.188255	NADPHoxm_tx
194	CO2_mc_SE_l			CARBON_DIOXIDE_m_SE_l <=> CARBON_DIOXIDE_c_SE_l	-50	50	0.188084	0.0868676	0.192869	0.155468	0.154662	0.157685	0.212003	0.190066	0.297132	0.27178	0.20989	CO2_mc
195	OXYGEN_MOLECULE_c_CC_SE_l			OXYGEN_MOLECULE_c_CC_l <=> OXYGEN_MOLECULE_c_SE_l	-10	10	0.185917	-9.85466	10	0.202009	-9.93746	10	0.182553	-10	9.9678	0	0
196	ISOCITDEH_RXN_m_pSE_l	0.0102652	TCAcyclevariationIV	NADP_m_pSE_l + THREO_DS_ISO_CITRATE_m_pSE_l --> 2_KETOGLUTARATE_m_pSE_l + CARBON_DIOXIDE_m_pSE_l + NADPH_m_pSE_l	0	0	0.181879	0.181879	0.181879	0.183358	0.183358	0.183358	0.16739	0.181661	0.181661	0.181661	0.178404	ISOCITDEH-RXN:Isocitrate dehydrogenase (NADP+)
197	ACONITATEDEHYDR_RXN_c_MC_l	0.373725	glyoxylatecycle, TCAcyclevariationIII(eukaryotic), TCAcyclevariationIV	CIT_c_MC_l <=> CIS_ACONITATE_c_MC_l + WATER_c_MC_l	-1000	1000	0.173455	-0.100135	0.27359	0.647502	-1000	1000	0.15876	-0.172252	0.201473	0.0765016	0.667167	ACONITATEDEHYDR-RXN:Aconitate hydratase
198	MAL_CIT_vc_MC_d			CIT_c_MC_d + 0.7 MAL_v_MC_d + 0.5 PROTON_v_MC_d + 0.3 aMAL_v_MC_d --> 0.5 CIT_v_MC_d + MAL_c_MC_d + 0.3 PROTON_c_MC_d + 0.5 aCIT_v_MC_d	0	1000	0.173455	0	0.997218	0.647502	0.647502	0.647502	0.15876	0	1.06229	0.0292205	0.667167	MAL_CIT_vc
199	CYTOCHROME_C_OXIDASE_RXN_mi_SE_l	0.0215939	aerobicrespiration--electrondonorII	4.0 Cytochromes_C_Reduced_mi_SE_l + OXYGEN_MOLECULE_m_SE_l + 8.0 PROTON_m_SE_l --> 4.0 Cytochromes_C_Oxidized_mi_SE_l + 4.0 PROTON_i_SE_l + 2.0 WATER_m_SE_l	0	50	0.173151	0.132093	0.186827	0.139465	0	0.15608	0.179393	0.112032	0.185672	0.162268	0.0969531	CYTOCHROME-C-OXIDASE-RXN:Cytochrome-c oxidase
200	OAA_Pi_mc_MC_l			OXALACETIC_ACID_m_MC_l + 0.7 Pi_c_MC_l + 0.3 aPi_c_MC_l <=> OXALACETIC_ACID_c_MC_l + 0.3 PROTON_c_MC_l + Pi_m_MC_l	-1000	1000	0.172182	-1000	1000	0	-1000	1000	0.167497	-1000	1000	0.109573	0	OAA_Pi_mc
201	MALTODEG_RXN_c_MC_d			MALTOSE_c_MC_d <=> GLC_c_MC_d + Heteroglycans_c_MC_d	-1000	1000	0.166146	0.166146	0.166146	0.171163	0.171163	0.171163	0.171351	0.16626	0.16626	0.16626	0.167827	Maltose degradation
202	RXN_14351_pc_MC_d			MALTOSE_p_MC_d --> MALTOSE_c_MC_d	0	1000	0.166146	0.166146	0.166146	0.171163	0.171163	0.171163	0.171351	0.16626	0.16626	0.16626	0.167827	RXN_14351_pc
203	RXN_1827_p_MC_d		starchdegradation	2.0 STARCH_p_MC_d + WATER_p_MC_d --> MALTOSE_p_MC_d	0	1000	0.166146	0.166146	0.166146	0.171163	0.171163	0.171163	0.171351	0.16626	0.16626	0.16626	0.167827	B-amylase
204	RXN0_5184_c_MC_d			Heteroglycans_c_MC_d + 0.7 Pi_c_MC_d + 0.3 aPi_c_MC_d <=> GLC_1_P_c_MC_d + 0.3 PROTON_c_MC_d	-1000	1000	0.166146	0.166146	0.166146	0.171163	0.171163	0.171163	0.171351	0.16626	0.16626	0.16626	0.167827	RXN0-5184:Phosphorylase
205	MALATE_DEH_RXN_m_pSE_d		aspartatedegradationII, gluconeogenesis, superpathwayofglyoxylatecycle, glyoxylatecycle, TCAcyclevariationIII(eukaryotic), TCAcyclevariationIV	MAL_m_pSE_d + NAD_m_pSE_d <=> NADH_m_pSE_d + OXALACETIC_ACID_m_pSE_d + PROTON_m_pSE_d	-60	60	0.164893	0.164893	0.164908	0.167611	0.167588	0.167611	0.166038	0.166828	0.166843	0.166828	0.166507	MALATE-DEH-RXN:Malate dehydrogenase
206	CYTOCHROME_C_OXIDASE_RXN_mi_SE_d		aerobicrespiration--electrondonorII	4.0 Cytochromes_C_Reduced_mi_SE_d + OXYGEN_MOLECULE_m_SE_d + 8.0 PROTON_m_SE_d --> 4.0 Cytochromes_C_Oxidized_mi_SE_d + 4.0 PROTON_i_SE_d + 2.0 WATER_m_SE_d	0	50	0.161679	0	0.225457	0.163789	-2.37e-12	0.228324	0.158448	0	0.226826	0.163177	0.164309	CYTOCHROME-C-OXIDASE-RXN:Cytochrome-c oxidase
207	PHOSPHOGLUCMUT_RXN_c_MC_d		sucrosebiosynthesis, glycogendegradationI, glycogendegradationII, starchbiosynthesis, starchdegradation, GDP-glucosebiosynthesis, sucrosedegradationIII, glucoseandglucose-1-phosphatedegradation	GLC_1_P_c_MC_d <=> GLC_6_P_c_MC_d	-1000	1000	0.160136	0.160136	0.160136	0.171163	0.171163	0.171163	0.166591	0.16626	0.16626	0.16626	0.167827	PHOSPHOGLUCMUT-RXN:|Phosphoglucomutase|
208	ISOCITDEH_RXN_m_SE_d		TCAcyclevariationIV	NADP_m_SE_d + THREO_DS_ISO_CITRATE_m_SE_d --> 2_KETOGLUTARATE_m_SE_d + CARBON_DIOXIDE_m_SE_d + NADPH_m_SE_d	0	0	0.156879	0.156879	0.156879	0.156879	0.156879	0.156879	0.156879	0.156879	0.156879	0.156879	0.156879	ISOCITDEH-RXN:Isocitrate dehydrogenase (NADP+)
209	NADPHox_balance_SE_l			NADPHoxc_bal_c_SE_d + NADPHoxc_bal_c_SE_l + NADPHoxm_bal_m_SE_d + NADPHoxm_bal_m_SE_l <=>	-1000	1000	0.156879	0.156879	0.156879	0.156879	0.156879	0.156879	0.156879	0.156879	0.156879	0.156879	0.156879
210	NADPHoxc_tx_SE_d			3.0 ATPase_NADPHoxidase_constraint_c_SE_d + NADPH_c_SE_d + 0.5 OXYGEN_MOLECULE_c_SE_d + PROTON_c_SE_d --> NADPHoxc_bal_c_SE_d + NADP_c_SE_d + WATER_c_SE_d	0	50	0.156879	0.156879	0.156879	0.156879	0.156879	0.156879	0.156879	0.156879	0.156879	0.156879	0.156879	NADPHoxc_tx
211	NADPHoxc_tx_SE_l			3.0 ATPase_NADPHoxidase_constraint_c_SE_l + NADPH_c_SE_l + 0.5 OXYGEN_MOLECULE_c_SE_l + PROTON_c_SE_l --> NADPHoxc_bal_c_SE_l + NADP_c_SE_l + WATER_c_SE_l	0	50	0.156879	0.156879	0.156879	0.156879	0.156879	0.156879	0.156879	0.156879	0.156879	0.156879	0.156879	NADPHoxc_tx
212	NADPHoxm_tx_SE_d			3.0 ATPase_NADPHoxidase_constraint_c_SE_d + NADPH_m_SE_d + 0.5 OXYGEN_MOLECULE_m_SE_d + PROTON_m_SE_d --> NADPHoxm_bal_m_SE_d + NADP_m_SE_d + WATER_m_SE_d	0	50	0.156879	0.156879	0.156879	0.156879	0.156879	0.156879	0.156879	0.156879	0.156879	0.156879	0.156879	NADPHoxm_tx
213	NADPHoxm_tx_SE_l			3.0 ATPase_NADPHoxidase_constraint_c_SE_l + NADPH_m_SE_l + 0.5 OXYGEN_MOLECULE_m_SE_l + PROTON_m_SE_l --> NADPHoxm_bal_m_SE_l + NADP_m_SE_l + WATER_m_SE_l	0	50	0.156879	0.156879	0.156879	0.156879	0.156879	0.156879	0.156879	0.156879	0.156879	0.156879	0.156879	NADPHoxm_tx
214	INORGPYROPHOSPHAT_RXN_p_CC_l	0.0206733		0.55 PPI_p_CC_l + WATER_p_CC_l + 0.45 bPPI_p_CC_l --> 0.55 PROTON_p_CC_l + 2.0 Pi_p_CC_l	0	10	0.153098	0.0127563	0.153098	0.00171804	0.00171804	0.00171804	0.163554	0	0.137985	0.137985	-1.55e-11	INORGPYROPHOSPHAT-RXN:Inorganic pyrophosphatase
215	PROTON_PPI_ec_CC_d			0.65 PPI_c_CC_d + 0.25 PROTON_c_CC_d + WATER_c_CC_d + 0.35 aPPI_c_CC_d <=> PROTON_e_CC + 1.4 Pi_c_CC_d + 0.6 aPi_c_CC_d	-10	10	0.152073	0.152073	0.15771	0.127147	0.127147	0.127147	0.154348	0.129286	0.129286	0.129286	0.0963933	H$^+$-PP$_i$ase
216	FUMHYDR_RXN_m_MC_l	0.373725	superpathwayofglyoxylatecycle, TCAcyclevariationIII(eukaryotic), TCAcyclevariationIV	FUM_m_MC_l + WATER_m_MC_l <=> MAL_m_MC_l	-1000	1000	0.151429	-0.114284	0.259442	0.647502	-1000	1000	0.130402	-0.186863	0.186863	0	0.648406	FUMHYDR-RXN:Fumarate hydratase
217	O2_ec_SE_l			OXYGEN_MOLECULE_e_l <=> OXYGEN_MOLECULE_c_SE_l	-50	50	0.148584	-9.70607	50	0.0943348	-9.84312	50	0.15851	-9.62525	50	0.319147	0.253832	O2_ec
218	2OXOGLUTARATEDEH_RXN_m_MC_l	0.611921	TCAcyclevariationIII(eukaryotic)	2_KETOGLUTARATE_m_MC_l + CO_A_m_MC_l + NAD_m_MC_l --> CARBON_DIOXIDE_m_MC_l + NADH_m_MC_l + SUC_COA_m_MC_l	0	1000	0.145158	0.145158	0.145158	0	0	0	0.130402	0	-9.24e-13	0	0	2-oxoglutarate dehydrogenase
219	SUCCCOASYN_RXN_m_MC_l	0.373725	TCAcyclevariationIII(eukaryotic), TCAcyclevariationIV	0.8 ADP_m_MC_l + Pi_m_MC_l + SUC_COA_m_MC_l + 0.2 aADP_m_MC_l --> 0.9 ATP_m_MC_l + CO_A_m_MC_l + 0.1 PROTON_m_MC_l + SUC_m_MC_l + 0.1 aATP_m_MC_l	0	1000	0.145158	0.145158	0.145158	0	0	0	0.130402	0	0	0	0	SUCCCOASYN-RXN:Succinate--CoA ligase (ADP-forming)
220	SUCCINATE_DEHYDROGENASE_UBIQUINONE_RXN_mi_MC_l	0.465529	aerobicrespiration--electrondonorIII, aerobicrespiration--electrondonorII, superpathwayofglyoxylatecycle, TCAcyclevariationIII(eukaryotic), TCAcyclevariationIV	SUC_m_MC_l + UBIQUINONE_mi_MC_l --> FUM_m_MC_l + UBIQUINOL_mi_MC_l	0	1000	0.145158	0.145158	0.145158	0.647502	0	20.9309	0.130402	0	-2.24e-11	0	0.648406	SUCCINATE-DEHYDROGENASE-UBIQUINONE-RXN:Succinate dehydrogenase (ubiquinone)
221	6PGLUCONDEHYDROG_RXN_c_pSE_d		pentosephosphatepathway(oxidativebranch)	CPD_2961_c_pSE_d + NADP_c_pSE_d --> CARBON_DIOXIDE_c_pSE_d + NADPH_c_pSE_d + RIBULOSE_5P_c_pSE_d	0	60	0.145131	0.145131	0.145131	0.143629	0.143629	0.143629	0.146214	0.144693	0.144693	0.144693	0.145314	6PGLUCONDEHYDROG-RXN:Phosphogluconate dehydrogenase (decarboxylating)
222	6PGLUCONOLACT_RXN_c_pSE_d		pentosephosphatepathway(oxidativebranch)	D_6_P_GLUCONO_DELTA_LACTONE_c_pSE_d + WATER_c_pSE_d --> CPD_2961_c_pSE_d + PROTON_c_pSE_d	0	60	0.145131	0.145131	0.145131	0.143629	0.143629	0.143629	0.146214	0.144693	0.144693	0.144693	0.145314	6-phosphogluconolactonase
223	GLU6PDEHYDROG_RXN_c_pSE_d		pentosephosphatepathway(oxidativebranch)	GLC_6_P_c_pSE_d + NADP_c_pSE_d --> D_6_P_GLUCONO_DELTA_LACTONE_c_pSE_d + NADPH_c_pSE_d + PROTON_c_pSE_d	0	60	0.145131	0.145131	0.145131	0.143629	0.143629	0.143629	0.146214	0.144693	0.144693	0.144693	0.145314	GLU6PDEHYDROG-RXN:Glucose-6-phosphate 1-dehydrogenase
224	RIBULP3EPIM_RXN_c_pSE_d		pentosephosphatepathway(non-oxidativebranch), Rubiscoshunt, pentosephosphatepathway(partial), formaldehydeassimilationIII(dihydroxyacetonecycle), Calvin-Benson-Basshamcycle	RIBULOSE_5P_c_pSE_d <=> XYLULOSE_5_PHOSPHATE_c_pSE_d	-60	60	0.145131	0.145131	0.145131	0.143629	0.143629	0.143629	0.146214	0.144693	0.144693	0.144693	0.145314	RIBULP3EPIM-RXN:ribulose phosphate 3-epimerase
225	MALATE_DEHYDROGENASE_NADP_RXN_p_CC_l			NADPH_p_CC_l + OXALACETIC_ACID_p_CC_l + PROTON_p_CC_l --> MAL_p_CC_l + NADP_p_CC_l	0	10	0.14427	0.139486	0.149327	0	0	0.477672	0.15422	0	-6.82e-11	0	0	Malate dehydrogenase (NADP+)
226	2TRANSKETO_RXN_p_MC_d		pentosephosphatepathway(non-oxidativebranch), Rubiscoshunt, pentosephosphatepathway(partial), formaldehydeassimilationIII(dihydroxyacetonecycle), Calvin-Benson-Basshamcycle	ERYTHROSE_4P_p_MC_d + XYLULOSE_5_PHOSPHATE_p_MC_d <=> FRUCTOSE_6P_p_MC_d + GAP_p_MC_d	-1000	1000	0.14292	0.14292	0.14292	0.143966	0.143966	0.143966	0.141352	0.140525	0.140525	0.140525	0.146789	2TRANSKETO-RXN:Transketolase
227	TRANSALDOL_RXN_p_MC_d		pentosephosphatepathway(non-oxidativebranch), Rubiscoshunt, formaldehydeassimilationIII(dihydroxyacetonecycle)	D_SEDOHEPTULOSE_7_P_p_MC_d + GAP_p_MC_d <=> ERYTHROSE_4P_p_MC_d + FRUCTOSE_6P_p_MC_d	-1000	1000	0.14292	0.14292	0.14292	0.143966	0.143966	0.143966	0.141352	0.140525	0.140525	0.140525	0.146789	TRANSALDOL-RXN:Transaldolase
228	ADENYL_KIN_RXN_p_CC_l	0.0244589	adenosinenucleotidesless_thanigreater_thandenovoless_than/igreater_thanbiosynthesis	AMP_p_CC_l + 0.9 ATP_p_CC_l + 0.3 PROTON_p_CC_l + 0.1 aATP_p_CC_l <=> 1.6 ADP_p_CC_l + 0.4 aADP_p_CC_l	-10	10	0.140479	3.37e-11	0.140479	0.000201568	-4.9998	0.000201568	0.149029	1.4e-11	0.137985	0.137985	-1.55e-11	ADENYL-KIN-RXN:Adenylate kinase
229	PYRUVATEORTHOPHOSPHATE_DIKINASE_RXN_p_CC_l		C4photosyntheticcarbonassimilationcycle	0.9 ATP_p_CC_l + PYRUVATE_p_CC_l + Pi_p_CC_l + 0.1 aATP_p_CC_l --> AMP_p_CC_l + PHOSPHO_ENOL_PYRUVATE_p_CC_l + 0.55 PPI_p_CC_l + 1.55 PROTON_p_CC_l + 0.45 bPPI_p_CC_l	0	10	0.139976	0	0.139976	0	0	0	0.149029	0	0.137482	0.137482	0	PYRUVATEORTHOPHOSPHATE-DIKINASE-RXN:Pyruvate,phosphate dikinase
230	PEP_Pi_pc_CC_l			PHOSPHO_ENOL_PYRUVATE_p_CC_l + 0.7 Pi_c_CC_l + 0.3 aPi_c_CC_l <=> PHOSPHO_ENOL_PYRUVATE_c_CC_l + 0.3 PROTON_c_CC_l + Pi_p_CC_l	-10	10	0.139702	-0.000274132	0.139702	-0.000403136	-0.000403136	-0.000403137	0.149029	-0.000274132	0.137482	0.137208	0	PEP_Pi_pc
231	MALATE_DEH_RXN_m_SE_l	0.00740388	aspartatedegradationII, gluconeogenesis, superpathwayofglyoxylatecycle, glyoxylatecycle, TCAcyclevariationIII(eukaryotic), TCAcyclevariationIV	MAL_m_SE_l + NAD_m_SE_l <=> NADH_m_SE_l + OXALACETIC_ACID_m_SE_l + PROTON_m_SE_l	-50	50	0.138639	0.0881287	0.198676	0.273285	-0.00161254	0.307725	0.138554	0.0149245	0.124944	0.117234	0.06643	MALATE-DEH-RXN:Malate dehydrogenase
232	MALATE_DEH_RXN_m_SE_d		aspartatedegradationII, gluconeogenesis, superpathwayofglyoxylatecycle, glyoxylatecycle, TCAcyclevariationIII(eukaryotic), TCAcyclevariationIV	MAL_m_SE_d + NAD_m_SE_d <=> NADH_m_SE_d + OXALACETIC_ACID_m_SE_d + PROTON_m_SE_d	-50	50	0.134831	-0.170959	0.39041	0.133788	-0.189593	0.35764	0.180282	-0.184106	0.362072	0.136592	0.128107	MALATE-DEH-RXN:Malate dehydrogenase
233	SUCROSE_PHOSPHATASE_RXN_c_MC_l	0.373725	sucrosebiosynthesis	0.3 PROTON_c_MC_l + SUCROSE_6P_c_MC_l + WATER_c_MC_l --> 0.7 Pi_c_MC_l + SUCROSE_c_MC_l + 0.3 aPi_c_MC_l	0	1000	0.134539	0.134539	0.134539	0.12618	0.12618	146.166	0.118627	0.129135	0.129135	0.129135	0.131284	SUCROSE-PHOSPHATASE-RXN:Sucrose-phosphatase
234	SUCROSE_PHOSPHATE_SYNTHASE_RXN_c_MC_l	0.373725	sucrosebiosynthesis	FRUCTOSE_6P_c_MC_l + 0.5 PROTON_c_MC_l + UDP_GLUCOSE_c_MC_l --> SUCROSE_6P_c_MC_l + 0.5 UDP_c_MC_l + 0.5 aUDP_c_MC_l	0	1000	0.134539	0.134539	0.134539	0.12618	0.12618	146.166	0.118627	0.129135	0.129135	0.129135	0.131284	SUCROSE-PHOSPHATE-SYNTHASE-RXN:Sucrose-phosphate synthase
235	1_PERIOD_2_PERIOD_1_PERIOD_9_RXN_c_SE_l		glycolysisIV(plantcytosol)	GAP_c_SE_l + NADP_c_SE_l + WATER_c_SE_l --> G3P_c_SE_l + NADPH_c_SE_l + 2.0 PROTON_c_SE_l	0	50	0.132911	0.132911	0.196514	0.00468847	0	0.148013	0.15631	0	-6.33e-10	0	0	1.2.1.9-RXN:Glyceraldehyde-3-phosphate dehydrogenase (NADP+)
236	GAP_c_CC_SE_l			GAP_c_CC_l <=> GAP_c_SE_l	-10	10	0.132911	-9.88001	10	0.18515	-10	10	0.138696	-10	10	0.0528476	0
237	2PGADEHYDRAT_RXN_c_MC_l	0.373725	Rubiscoshunt, glycolysisI, gluconeogenesis, glycolysisIV(plantcytosol)	2_PG_c_MC_l <=> PHOSPHO_ENOL_PYRUVATE_c_MC_l + WATER_c_MC_l	-1000	1000	0.132273	0.132273	0.132273	0.382532	-48.6551	20.6659	0.128677	0.0666721	0.0666721	0.0666721	0.375971	2PGADEHYDRAT-RXN:Phosphopyruvate hydratase
238	3PGAREARR_RXN_c_MC_l	0.373725	Rubiscoshunt, glycolysisI, gluconeogenesis, glycolysisIV(plantcytosol)	G3P_c_MC_l <=> 2_PG_c_MC_l	-1000	1000	0.132273	0.132273	0.132273	0.382532	-48.6551	20.6659	0.128677	0.0666721	0.0666721	0.0666721	0.375971	3PGAREARR-RXN:Phosphoglycerate mutase
239	PEPCARBOX_RXN_c_MC_l	0.373725	gluconeogenesis, C4photosyntheticcarbonassimilationcycle, TCAcyclevariationIV	HCO3_c_MC_l + PHOSPHO_ENOL_PYRUVATE_c_MC_l + 0.3 PROTON_c_MC_l --> OXALACETIC_ACID_c_MC_l + 0.7 Pi_c_MC_l + 0.3 aPi_c_MC_l	0	1000	0.130324	0.130324	0.130324	0.382383	0	146.423	0.12685	0.0665706	0.0665706	0.0665706	0.375852	PEPCARBOX-RXN:Phosphoenolpyruvate carboxylase
240	RXN0_5224_c_MC_l		cyanatedegradation	CARBON_DIOXIDE_c_MC_l + WATER_c_MC_l <=> HCO3_c_MC_l + PROTON_c_MC_l	-1000	1000	0.130324	0.130324	0.130324	0.382383	0	146.423	0.12685	0.0665706	0.0665706	0.0665706	0.375852	Carbonate dehydratase
241	ATP_ADP_mc_CC_l			0.5 ADP_c_CC_l + 0.9 ATP_m_CC_l + 0.1 PROTON_m_CC_l + 0.5 aADP_c_CC_l + 0.1 aATP_m_CC_l <=> 0.8 ADP_m_CC_l + 0.65 ATP_c_CC_l + 0.15 PROTON_c_CC_l + 0.2 aADP_m_CC_l + 0.35 aATP_c_CC_l	-10	10	0.12958	-0.200747	0.331642	0	-10	10	0.153323	-0.319907	0.330059	0.0443092	0	ATP_ADP_mc
242	1_PERIOD_10_PERIOD_2_PERIOD_2_RXN_mi_CC_d		aerobicrespiration--electrondonorII	2.0 Cytochromes_C_Oxidized_mi_CC_d + 2.0 PROTON_m_CC_d + UBIQUINOL_mi_CC_d --> 2.0 Cytochromes_C_Reduced_mi_CC_d + 4.0 PROTON_i_CC_d + UBIQUINONE_mi_CC_d	0	10	0.127557	0	0.450915	0.129071	0	0.456648	0.151344	1.68e-12	0.453651	0.127298	0.124707	1.10.2.2-RXN:Ubiquinol--cytochrome c reductase
243	Mitochondrial_ATP_Synthase_m_CC_d			2.4 ADP_m_CC_d + 10.0 PROTON_i_CC_d + 3.0 Pi_m_CC_d + 0.6 aADP_m_CC_d --> 2.7 ATP_m_CC_d + 7.3 PROTON_m_CC_d + 3.0 WATER_m_CC_d + 0.3 aATP_m_CC_d	0	10	0.127557	0	0.426713	0.115367	0	0.417045	0.151344	0	0.41702	0.116009	0.111691	Mitochondrial ATP synthase
244	NADH_DEHYDROG_A_RXN_mi_CC_d		aerobicrespiration--electrondonorIII, aerobicrespiration--electrondonorII, NADHtocytochromeless_thanigreater_thanboless_than/igreater_thanoxidaseelectrontransfer, NADHtocytochromeless_thanigreater_thanbdless_than/igreater_thanoxidaseelectrontransfer, NAD/NADHphosphorylationanddephosphorylation	NADH_m_CC_d + 5.0 PROTON_m_CC_d + UBIQUINONE_mi_CC_d --> NAD_m_CC_d + 4.0 PROTON_i_CC_d + UBIQUINOL_mi_CC_d	0	10	0.127557	0	0.39041	0.0948112	0	0.35764	0.151344	0	0.362072	0.0990753	0.0921659	NADH-DEHYDROG-A-RXN:NADH dehydrogenase (ubiquinone)
245	6PGLUCONDEHYDROG_RXN_c_SE_d		pentosephosphatepathway(oxidativebranch)	CPD_2961_c_SE_d + NADP_c_SE_d --> CARBON_DIOXIDE_c_SE_d + NADPH_c_SE_d + RIBULOSE_5P_c_SE_d	0	50	0.127543	0	0.151138	0.122258	0	0.134957	0.112431	0	0.137456	0.1252	0.115298	6PGLUCONDEHYDROG-RXN:Phosphogluconate dehydrogenase (decarboxylating)
246	6PGLUCONOLACT_RXN_c_SE_d		pentosephosphatepathway(oxidativebranch)	D_6_P_GLUCONO_DELTA_LACTONE_c_SE_d + WATER_c_SE_d --> CPD_2961_c_SE_d + PROTON_c_SE_d	0	50	0.127543	0	0.151138	0.122258	0	0.134957	0.112431	0	0.137456	0.1252	0.115298	6-phosphogluconolactonase
247	GLU6PDEHYDROG_RXN_c_SE_d		pentosephosphatepathway(oxidativebranch)	GLC_6_P_c_SE_d + NADP_c_SE_d --> D_6_P_GLUCONO_DELTA_LACTONE_c_SE_d + NADPH_c_SE_d + PROTON_c_SE_d	0	50	0.127543	0	0.151138	0.122258	0	0.134957	0.112431	0	0.137456	0.1252	0.115298	GLU6PDEHYDROG-RXN:Glucose-6-phosphate 1-dehydrogenase
248	RIBULP3EPIM_RXN_c_SE_d		pentosephosphatepathway(non-oxidativebranch), Rubiscoshunt, pentosephosphatepathway(partial), formaldehydeassimilationIII(dihydroxyacetonecycle), Calvin-Benson-Basshamcycle	RIBULOSE_5P_c_SE_d <=> XYLULOSE_5_PHOSPHATE_c_SE_d	-50	50	0.127543	-9.84985	10.1511	0.122258	-9.86504	10.1297	0.112431	-9.86254	10.1322	0.1252	0.115298	RIBULP3EPIM-RXN:ribulose phosphate 3-epimerase
249	2KG_MAL_mc_MC_d			2_KETOGLUTARATE_m_MC_d + MAL_c_MC_d <=> 2_KETOGLUTARATE_c_MC_d + MAL_m_MC_d	-1000	1000	0.121155	-1000	1000	0.381406	-1000	1000	0.108212	-1000	1000	0.0422868	0.383872	2KG_MAL_mc
250	CIT_ISOCITRATE_mc_MC_d			CIT_m_MC_d + THREO_DS_ISO_CITRATE_c_MC_d <=> CIT_c_MC_d + THREO_DS_ISO_CITRATE_m_MC_d	-1000	1000	0.121155	-1000	1000	0.364277	-1000	1000	0.108212	-1000	1000	0.0292205	0.383872	CIT_ISOCITRATE_mc
251	1_PERIOD_2_PERIOD_1_PERIOD_9_RXN_c_pSE_l		glycolysisIV(plantcytosol)	GAP_c_pSE_l + NADP_c_pSE_l + WATER_c_pSE_l --> G3P_c_pSE_l + NADPH_c_pSE_l + 2.0 PROTON_c_pSE_l	0	60	0.119114	0.119114	0.119114	0	0	0	0.0996864	0.112036	0.112036	0.112036	0	1.2.1.9-RXN:Glyceraldehyde-3-phosphate dehydrogenase (NADP+)
252	ACONITATEDEHYDR_RXN_m_pSE_l		glyoxylatecycle, TCAcyclevariationIII(eukaryotic), TCAcyclevariationIV	CIT_m_pSE_l <=> CIS_ACONITATE_m_pSE_l + WATER_m_pSE_l	-60	60	0.117848	-59.8822	60	0.0766332	-59.9195	60	0.104394	-59.8906	60	0.0371886	0.0749372	ACONITATEDEHYDR-RXN:Aconitate hydratase
253	ACONITATEHYDR_RXN_m_pSE_l		glyoxylatecycle, TCAcyclevariationIII(eukaryotic), TCAcyclevariationIV	CIS_ACONITATE_m_pSE_l + WATER_m_pSE_l <=> THREO_DS_ISO_CITRATE_m_pSE_l	-60	60	0.117848	-59.8822	60	0.080463	-59.9195	60	0.104394	-59.8906	60	0.109425	0.0749372	Aconitase
254	CITSYN_RXN_m_pSE_l		glyoxylatecycle, TCAcyclevariationIII(eukaryotic), TCAcyclevariationIV	ACETYL_COA_m_pSE_l + OXALACETIC_ACID_m_pSE_l + WATER_m_pSE_l --> CIT_m_pSE_l + CO_A_m_pSE_l + PROTON_m_pSE_l	0	60	0.117848	0.117848	0.117848	0.0766332	0.068033	0.0766332	0.104394	0.109425	0.109425	0.109425	0.0749372	CITSYN-RXN:Citrate (si)-synthase
255	PYRUVDEH_RXN_m_pSE_l		superpathwayofglycolysis,pyruvatedehydrogenase,TCA,andglyoxylatebypass, pyruvatefermentationtoacetateII	CO_A_m_pSE_l + NAD_m_pSE_l + PYRUVATE_m_pSE_l --> ACETYL_COA_m_pSE_l + CARBON_DIOXIDE_m_pSE_l + NADH_m_pSE_l	0	60	0.117848	0.117848	0.117848	0.0766332	0.068033	0.0766332	0.104394	0.109425	0.109425	0.109425	0.0749372	Pyruvate dehydrogenase
256	2PGADEHYDRAT_RXN_c_pSE_l		Rubiscoshunt, glycolysisI, gluconeogenesis, glycolysisIV(plantcytosol)	2_PG_c_pSE_l <=> PHOSPHO_ENOL_PYRUVATE_c_pSE_l + WATER_c_pSE_l	-60	60	0.117617	0.117617	0.117617	0.0691976	0.0691976	0.0691976	0.0921759	0.111458	0.111458	0.111458	0.0762367	2PGADEHYDRAT-RXN:Phosphopyruvate hydratase
257	3PGAREARR_RXN_c_pSE_l	0	Rubiscoshunt, glycolysisI, gluconeogenesis, glycolysisIV(plantcytosol)	G3P_c_pSE_l <=> 2_PG_c_pSE_l	-60	60	0.117617	0.117617	0.117617	0.0691976	0.0691976	0.0691976	0.0921759	0.111458	0.111458	0.111458	0.0762367	3PGAREARR-RXN:Phosphoglycerate mutase
258	2OXOGLUTARATEDEH_RXN_m_pSE_l	0.0305961	TCAcyclevariationIII(eukaryotic)	2_KETOGLUTARATE_m_pSE_l + CO_A_m_pSE_l + NAD_m_pSE_l --> CARBON_DIOXIDE_m_pSE_l + NADH_m_pSE_l + SUC_COA_m_pSE_l	0	60	0.117431	0.117431	0.117431	0.0753716	0.0753716	0.0753716	0.121669	0.109227	0.109227	0.109227	0.0768288	2-oxoglutarate dehydrogenase
259	FUMHYDR_RXN_m_pSE_l		superpathwayofglyoxylatecycle, TCAcyclevariationIII(eukaryotic), TCAcyclevariationIV	FUM_m_pSE_l + WATER_m_pSE_l <=> MAL_m_pSE_l	-60	60	0.117431	-59.8826	60	0.0753716	-59.9242	60	0.121669	-59.8908	60	0.109227	0.0768288	FUMHYDR-RXN:Fumarate hydratase
260	SUCCCOASYN_RXN_m_pSE_l		TCAcyclevariationIII(eukaryotic), TCAcyclevariationIV	0.8 ADP_m_pSE_l + Pi_m_pSE_l + SUC_COA_m_pSE_l + 0.2 aADP_m_pSE_l --> 0.9 ATP_m_pSE_l + CO_A_m_pSE_l + 0.1 PROTON_m_pSE_l + SUC_m_pSE_l + 0.1 aATP_m_pSE_l	0	0	0.117431	0.0888716	0.117431	0.0753716	0	0.0753716	0.121669	0.0806668	0.109227	0.109227	0.0768288	SUCCCOASYN-RXN:Succinate--CoA ligase (ADP-forming)
261	SUCCINATE_DEHYDROGENASE_UBIQUINONE_RXN_mi_pSE_l	0.0232765	aerobicrespiration--electrondonorIII, aerobicrespiration--electrondonorII, superpathwayofglyoxylatecycle, TCAcyclevariationIII(eukaryotic), TCAcyclevariationIV	SUC_m_pSE_l + UBIQUINONE_mi_pSE_l --> FUM_m_pSE_l + UBIQUINOL_mi_pSE_l	0	60	0.115433	0.115433	0.115433	0.0753716	0.0753716	0.0753716	0.121444	0.107046	0.107046	0.107046	0.0768288	SUCCINATE-DEHYDROGENASE-UBIQUINONE-RXN:Succinate dehydrogenase (ubiquinone)
262	RXN_13202_p_MC_l	0.373725	ureacycle	AMMONIUM_p_MC_l + 1.8 ATP_p_MC_l + CARBON_DIOXIDE_p_MC_l + WATER_p_MC_l + 0.2 aATP_p_MC_l --> 1.6 ADP_p_MC_l + CARBAMOYL_P_p_MC_l + 2.8 PROTON_p_MC_l + Pi_p_MC_l + 0.4 aADP_p_MC_l	0	1000	0.105338	0	0.141374	0	0	146.04	0.192415	0.170865	0.373725	0.373725	0	RXN-13202:carbamoyl-phosphate synthetase I
263	2KG_ISOCITRATE_mc_pSE_d			2_KETOGLUTARATE_m_pSE_d + PROTON_c_pSE_d + THREO_DS_ISO_CITRATE_c_pSE_d <=> 2_KETOGLUTARATE_c_pSE_d + PROTON_m_pSE_d + THREO_DS_ISO_CITRATE_m_pSE_d	-60	60	0.103821	-60	60	0.0206444	-60	60	0.104208	-60	60	0.103003	0.0217479	2KG_ISOCITRATE_mc
264	ISOCITDEH_RXN_m_SE_l	0.0102652	TCAcyclevariationIV	NADP_m_SE_l + THREO_DS_ISO_CITRATE_m_SE_l --> 2_KETOGLUTARATE_m_SE_l + CARBON_DIOXIDE_m_SE_l + NADPH_m_SE_l	0	0	0.101387	0.085254	0.106171	0.154057	0.153856	0.156879	0.112615	0.135398	0.156315	0.14472	0.141657	ISOCITDEH-RXN:Isocitrate dehydrogenase (NADP+)
265	PEPDEPHOS_RXN_c_CC_l	0.0230808	Rubiscoshunt, glycolysisI, glycolysisIV(plantcytosol)	0.5 ADP_c_CC_l + PHOSPHO_ENOL_PYRUVATE_c_CC_l + 0.85 PROTON_c_CC_l + 0.5 aADP_c_CC_l --> 0.65 ATP_c_CC_l + PYRUVATE_c_CC_l + 0.35 aATP_c_CC_l	0	10	0.100762	0	0.139702	0	0	-1.59e-11	0.130807	0	0.181613	0.137208	0	PEPDEPHOS-RXN:Pyruvate kinase
266	MAL_PROTON_rev_vc_MC_d			0.7 MAL_v_MC_d + 1.7 PROTON_v_MC_d + 0.3 aMAL_v_MC_d --> MAL_c_MC_d + 2.0 PROTON_c_MC_d	0	1000	0.100322	0	0.455845	0.337172	0.337172	0.337172	0.0967867	0	0.453437	0.0358271	0.339829	MAL_PROTON_rev_vc
267	MALIC_NADP_RXN_c_MC_d		gluconeogenesis, C4photosyntheticcarbonassimilationcycle	MAL_c_MC_d + NADP_c_MC_d --> CARBON_DIOXIDE_c_MC_d + NADPH_c_MC_d + PYRUVATE_c_MC_d	0	1000	0.100322	0.100322	0.100322	0.337172	0.337172	0.337172	0.0967867	0.0358271	0.0358271	0.0358271	0.339829	MALIC-NADP-RXN:Malate dehydrogenase (oxaloacetate decarboxylating) (NADP+)
268	GLUCOKIN_RXN_c_MC_d		glycogendegradationI, trehalosedegradationII(trehalase), glycolysisIII, GDP-glucosebiosynthesis, trehalosedegradationV, glucoseandglucose-1-phosphatedegradation	0.65 ATP_c_MC_d + GLC_c_MC_d + 0.35 aATP_c_MC_d --> 0.5 ADP_c_MC_d + GLC_6_P_c_MC_d + 0.85 PROTON_c_MC_d + 0.5 aADP_c_MC_d	0	1000	0.0989317	0.0989317	0.0989317	0.0830185	0.0830185	0.0830185	0.0884298	0.0822604	0.0822604	0.0822604	0.086472	GLUCOKIN-RXN:Glucokinase
269	6PFRUCTPHOS_RXN_p_pSE_d		glycolysisI, glycolysisIV(plantcytosol)	0.9 ATP_p_pSE_d + FRUCTOSE_6P_p_pSE_d + 0.1 aATP_p_pSE_d --> 0.8 ADP_p_pSE_d + FRUCTOSE_16_DIPHOSPHATE_p_pSE_d + 0.9 PROTON_p_pSE_d + 0.2 aADP_p_pSE_d	0	60	0.0966277	0.0966277	0.0966277	0.0955115	0.0955115	0.0955115	0.0973396	0.0962975	0.0962975	0.0962975	0.0968758	6-phosphofructokinase
270	F16ALDOLASE_RXN_p_pSE_d		glycolysisI, gluconeogenesis, glycolysisIV(plantcytosol), formaldehydeassimilationIII(dihydroxyacetonecycle), Calvin-Benson-Basshamcycle	FRUCTOSE_16_DIPHOSPHATE_p_pSE_d --> DIHYDROXY_ACETONE_PHOSPHATE_p_pSE_d + GAP_p_pSE_d	0	0	0.0966277	0.0966277	0.0966277	0.0955115	0.0955115	0.0955115	0.0973396	0.0962975	0.0962975	0.0962975	0.0968758	F16ALDOLASE-RXN:Fructose-bisphosphate aldolase
271	O2_ec_CC_d			OXYGEN_MOLECULE_e_d <=> OXYGEN_MOLECULE_c_CC_d	-10	10	0.0951546	-9.96862	10	0.0959113	-9.96862	10	0.107048	-9.96862	10	0.0950246	0.0937294	O2_ec
272	GDPKIN_RXN_c_MC_d		guanosinenucleotidesless_thanigreater_thandenovoless_than/igreater_thanbiosynthesis	0.65 ATP_c_MC_d + 0.5 GDP_c_MC_d + 0.35 aATP_c_MC_d + 0.5 aGDP_c_MC_d <=> 0.5 ADP_c_MC_d + 0.65 GTP_c_MC_d + 0.5 aADP_c_MC_d + 0.35 aGTP_c_MC_d	-1000	1000	0.0945	0.0945	0.0945	0.0945	0.0945	0.0945	0.0945	0.0945	0.0945	0.0945	0.0945	GDP kinase
273	GDPKIN_RXN_c_MC_l	0.571196	guanosinenucleotidesless_thanigreater_thandenovoless_than/igreater_thanbiosynthesis	0.65 ATP_c_MC_l + 0.5 GDP_c_MC_l + 0.35 aATP_c_MC_l + 0.5 aGDP_c_MC_l <=> 0.5 ADP_c_MC_l + 0.65 GTP_c_MC_l + 0.5 aADP_c_MC_l + 0.35 aGTP_c_MC_l	-1000	1000	0.0945	0.0945	0.0945	0.0945	0.0945	146.135	0.0945	0.0945	0.0945	0.0945	0.0945	GDP kinase
274	Protein_turnover_MC_d		maintenance	2.43815 ATP_c_MC_d + 0.65 GTP_c_MC_d + 5.751 WATER_c_MC_d + 1.31285 aATP_c_MC_d + 0.35 aGTP_c_MC_d --> 1.3755 ADP_c_MC_d + AMP_c_MC_d + 0.5 GDP_c_MC_d + 0.65 PPI_c_MC_d + 3.06305 PROTON_c_MC_d + 2.6257 Pi_c_MC_d + 1.3755 aADP_c_MC_d + 0.5 aGDP_c_MC_d + 0.35 aPPI_c_MC_d + 1.1253 aPi_c_MC_d	0.0945	0.0945	0.0945	0.0945	0.0945	0.0945	0.0945	0.0945	0.0945	0.0945	0.0945	0.0945	0.0945	Protein turnover
275	Protein_turnover_MC_l		maintenance	2.43815 ATP_c_MC_l + 0.65 GTP_c_MC_l + 5.751 WATER_c_MC_l + 1.31285 aATP_c_MC_l + 0.35 aGTP_c_MC_l --> 1.3755 ADP_c_MC_l + AMP_c_MC_l + 0.5 GDP_c_MC_l + 0.65 PPI_c_MC_l + 3.06305 PROTON_c_MC_l + 2.6257 Pi_c_MC_l + 1.3755 aADP_c_MC_l + 0.5 aGDP_c_MC_l + 0.35 aPPI_c_MC_l + 1.1253 aPi_c_MC_l	0.0945	0.0945	0.0945	0.0945	0.0945	0.0945	0.0945	0.0945	0.0945	0.0945	0.0945	0.0945	0.0945	Protein turnover
276	6PFRUCTPHOS_RXN_p_MC_l	0.373725	glycolysisI, glycolysisIV(plantcytosol)	0.9 ATP_p_MC_l + FRUCTOSE_6P_p_MC_l + 0.1 aATP_p_MC_l --> 0.8 ADP_p_MC_l + FRUCTOSE_16_DIPHOSPHATE_p_MC_l + 0.9 PROTON_p_MC_l + 0.2 aADP_p_MC_l	0	1000	0.0935247	0.0935247	0.0935247	0	0	146.04	0.0849121	0.126262	0.126262	0.126262	0	6-phosphofructokinase
277	ACONITATEHYDR_RXN_m_SE_l		glyoxylatecycle, TCAcyclevariationIII(eukaryotic), TCAcyclevariationIV	CIS_ACONITATE_m_SE_l + WATER_m_SE_l <=> THREO_DS_ISO_CITRATE_m_SE_l	-50	50	0.092693	-50	50	0.0986682	-50	50	0.108875	-50	50	0.0486835	0.0186638	Aconitase
278	GLUC1PURIDYLTRANS_RXN_c_MC_l	0.392787	sucrosebiosynthesis, colanicacidbuildingblocksbiosynthesis, galactosedegradationII, UDP-galactosebiosynthesis(salvagepathwayfromgalactoseusingUDP-glucose), glycogenbiosynthesisII(fromUDP-D-Glucose), sucrosedegradationIII	GLC_1_P_c_MC_l + 0.5 UTP_c_MC_l + 0.5 aUTP_c_MC_l <=> 0.65 PPI_c_MC_l + 0.15 PROTON_c_MC_l + UDP_GLUCOSE_c_MC_l + 0.35 aPPI_c_MC_l	-1000	1000	0.0909934	0.0909934	0.0909934	0.12618	0.12618	73.1463	0.0982928	0.129135	0.129135	0.129135	0.131284	GLUC1PURIDYLTRANS-RXN:UTP--glucose-1-phosphate uridylyltransferase
279	UDPKIN_RXN_c_MC_l	0.571196	pyrimidineribonucleotidesinterconversion	0.65 ATP_c_MC_l + 0.15 PROTON_c_MC_l + 0.5 UDP_c_MC_l + 0.35 aATP_c_MC_l + 0.5 aUDP_c_MC_l <=> 0.5 ADP_c_MC_l + 0.5 UTP_c_MC_l + 0.5 aADP_c_MC_l + 0.5 aUTP_c_MC_l	-1000	1000	0.0909934	0.0909934	0.0909934	0.12618	0.12618	73.1463	0.0982928	0.129135	0.129135	0.129135	0.131284	UDP kinase
280	MALATE_DEH_RXN_m_pSE_l	0.00740388	aspartatedegradationII, gluconeogenesis, superpathwayofglyoxylatecycle, glyoxylatecycle, TCAcyclevariationIII(eukaryotic), TCAcyclevariationIV	MAL_m_pSE_l + NAD_m_pSE_l <=> NADH_m_pSE_l + OXALACETIC_ACID_m_pSE_l + PROTON_m_pSE_l	-60	60	0.0846307	0.0846307	0.0846307	0.20006	0.191729	0.211445	0.0677235	0.0966048	0.0966048	0.0966048	0.16782	MALATE-DEH-RXN:Malate dehydrogenase
281	MALATE_DEH_RXN_m_CC_d		aspartatedegradationII, gluconeogenesis, superpathwayofglyoxylatecycle, glyoxylatecycle, TCAcyclevariationIII(eukaryotic), TCAcyclevariationIV	MAL_m_CC_d + NAD_m_CC_d <=> NADH_m_CC_d + OXALACETIC_ACID_m_CC_d + PROTON_m_CC_d	-10	10	0.0846192	-0.170959	0.39041	0.0342598	-0.189593	0.35764	0.087191	-0.184106	0.362072	0.0413743	0.0325412	MALATE-DEH-RXN:Malate dehydrogenase
282	ACONITATEDEHYDR_RXN_m_pSE_d		glyoxylatecycle, TCAcyclevariationIII(eukaryotic), TCAcyclevariationIV	CIT_m_pSE_d <=> CIS_ACONITATE_m_pSE_d + WATER_m_pSE_d	-60	60	0.0844338	-59.9156	60	0	-59.9135	60	0.0840471	-59.9147	60	0.0852517	0.0840506	ACONITATEDEHYDR-RXN:Aconitate hydratase
283	ACONITATEHYDR_RXN_m_pSE_d		glyoxylatecycle, TCAcyclevariationIII(eukaryotic), TCAcyclevariationIV	CIS_ACONITATE_m_pSE_d + WATER_m_pSE_d <=> THREO_DS_ISO_CITRATE_m_pSE_d	-60	60	0.0844338	-59.9156	60	0.0864966	-59.9135	60	0.0840471	-59.9147	60	0.0852517	0.0840506	Aconitase
284	CITSYN_RXN_m_pSE_d		glyoxylatecycle, TCAcyclevariationIII(eukaryotic), TCAcyclevariationIV	ACETYL_COA_m_pSE_d + OXALACETIC_ACID_m_pSE_d + WATER_m_pSE_d --> CIT_m_pSE_d + CO_A_m_pSE_d + PROTON_m_pSE_d	0	60	0.0844338	0.0844338	0.0844338	0.0864966	0.0864966	0.0864966	0.0840471	0.0852517	0.0852517	0.0852517	0.0840506	CITSYN-RXN:Citrate (si)-synthase
285	PYRUVDEH_RXN_m_pSE_d		superpathwayofglycolysis,pyruvatedehydrogenase,TCA,andglyoxylatebypass, pyruvatefermentationtoacetateII	CO_A_m_pSE_d + NAD_m_pSE_d + PYRUVATE_m_pSE_d --> ACETYL_COA_m_pSE_d + CARBON_DIOXIDE_m_pSE_d + NADH_m_pSE_d	0	60	0.0844338	0.0844338	0.0844338	0.0864966	0.0864966	0.0864966	0.0840471	0.0852517	0.0852517	0.0852517	0.0840506	Pyruvate dehydrogenase
286	GAPOXNPHOSPHN_RXN_p_pSE_d		glycolysisI, gluconeogenesis, glycolysisIV(plantcytosol), formaldehydeassimilationIII(dihydroxyacetonecycle)	GAP_p_pSE_d + NAD_p_pSE_d + Pi_p_pSE_d <=> DPG_p_pSE_d + NADH_p_pSE_d + PROTON_p_pSE_d	-60	60	0.0840607	0.0138768	0.0990644	0.0113889	0.0113889	0.099177	0.0841639	0.0126601	0.0987901	0.0851147	0.0831346	GAPOXNPHOSPHN-RXN:Glyceraldehyde 3-phosphate dehydrogenase (phosphorylating)
287	CIS_ACONITATE_c_CC_SE_l			CIS_ACONITATE_c_CC_l <=> CIS_ACONITATE_c_SE_l	-10	10	0.0839994	-10	10	0.0986682	-10	10	0.108875	-10	10	0.000994723	0
288	H_pc_pSE_d			PROTON_p_pSE_d <=> PROTON_c_pSE_d	-60	60	0.083883	0.0136839	0.0988868	0.0108439	0.0108439	0.0986544	0.0838643	0.0122895	0.0984348	0.0847593	0.0831346	Plastidial H$^+$ channel
289	2PGADEHYDRAT_RXN_c_pSE_d		Rubiscoshunt, glycolysisI, gluconeogenesis, glycolysisIV(plantcytosol)	2_PG_c_pSE_d <=> PHOSPHO_ENOL_PYRUVATE_c_pSE_d + WATER_c_pSE_d	-60	60	0.0835886	0.0835886	0.0835886	0.0856008	0.0856008	0.0856008	0.0841639	0.0846426	0.0846426	0.0846426	0.0831346	2PGADEHYDRAT-RXN:Phosphopyruvate hydratase
290	3PGA_Pi_pc_pSE_d			G3P_p_pSE_d + 0.7 Pi_c_pSE_d + 0.3 aPi_c_pSE_d <=> G3P_c_pSE_d + 0.3 PROTON_c_pSE_d + Pi_p_pSE_d	-60	60	0.0835886	-60	60	0.0106946	-60	60	0.0841639	-60	60	0.0846426	0.0831346	3PGA_Pi_pc
291	3PGAREARR_RXN_c_pSE_d		Rubiscoshunt, glycolysisI, gluconeogenesis, glycolysisIV(plantcytosol)	G3P_c_pSE_d <=> 2_PG_c_pSE_d	-60	60	0.0835886	0.0835886	0.0835886	0.0856008	0.0856008	0.0856008	0.0841639	0.0846426	0.0846426	0.0846426	0.0831346	3PGAREARR-RXN:Phosphoglycerate mutase
292	FRUCTOSE_6P_c_CC_SE_d			FRUCTOSE_6P_c_CC_d <=> FRUCTOSE_6P_c_SE_d	-10	10	0.0829349	-10	10	0.00802591	-10	10	0	-10	10	0.0687311	0.0738582
293	2OXOGLUTARATEDEH_RXN_m_pSE_d		TCAcyclevariationIII(eukaryotic)	2_KETOGLUTARATE_m_pSE_d + CO_A_m_pSE_d + NAD_m_pSE_d --> CARBON_DIOXIDE_m_pSE_d + NADH_m_pSE_d + SUC_COA_m_pSE_d	0	60	0.0820885	0.0820885	0.0820885	0.0830476	0.0830476	0.0830476	0.0817017	0.0829064	0.0829064	0.0829064	0.0842886	2-oxoglutarate dehydrogenase
294	FUMHYDR_RXN_m_pSE_d		superpathwayofglyoxylatecycle, TCAcyclevariationIII(eukaryotic), TCAcyclevariationIV	FUM_m_pSE_d + WATER_m_pSE_d <=> MAL_m_pSE_d	-60	60	0.0820885	-59.9178	60	0.0830476	-59.9168	60	0.0817017	-59.917	60	0.0829064	0.0842886	FUMHYDR-RXN:Fumarate hydratase
295	SUCCCOASYN_RXN_m_pSE_d		TCAcyclevariationIII(eukaryotic), TCAcyclevariationIV	0.8 ADP_m_pSE_d + Pi_m_pSE_d + SUC_COA_m_pSE_d + 0.2 aADP_m_pSE_d --> 0.9 ATP_m_pSE_d + CO_A_m_pSE_d + 0.1 PROTON_m_pSE_d + SUC_m_pSE_d + 0.1 aATP_m_pSE_d	0	0	0.0820885	0	0.0820885	0.0830476	0	0.0830476	0.0817017	0	0.0829064	0.0829064	0.0842886	SUCCCOASYN-RXN:Succinate--CoA ligase (ADP-forming)
296	SUCCINATE_DEHYDROGENASE_UBIQUINONE_RXN_mi_pSE_d		aerobicrespiration--electrondonorIII, aerobicrespiration--electrondonorII, superpathwayofglyoxylatecycle, TCAcyclevariationIII(eukaryotic), TCAcyclevariationIV	SUC_m_pSE_d + UBIQUINONE_mi_pSE_d --> FUM_m_pSE_d + UBIQUINOL_mi_pSE_d	0	60	0.0820885	0.0820885	0.0820885	0.0830476	0.0830476	0.0830476	0.0817017	0.0829064	0.0829064	0.0829064	0.0842886	SUCCINATE-DEHYDROGENASE-UBIQUINONE-RXN:Succinate dehydrogenase (ubiquinone)
297	OAA_MAL_mc_pSE_d			MAL_c_pSE_d + OXALACETIC_ACID_m_pSE_d <=> MAL_m_pSE_d + OXALACETIC_ACID_c_pSE_d	-60	60	0.0804589	-60	60	0	-60	60	0.0819911	-60	60	0.0815763	0	OAA_MAL_mc
298	GAP_Pi_pc_pSE_l			GAP_p_pSE_l + 0.7 Pi_c_pSE_l + 0.3 aPi_c_pSE_l <=> GAP_c_pSE_l + 0.3 PROTON_c_pSE_l + Pi_p_pSE_l	-60	60	0.0804445	-60	60	0.125274	-60	60	0.0540645	-60	60	0.111458	0.118878	Plastidial GAP-Pi shuttle
299	DHAP_Pi_pc_pSE_d			DIHYDROXY_ACETONE_PHOSPHATE_p_pSE_d + 0.7 Pi_c_pSE_d + 0.3 aPi_c_pSE_d <=> DIHYDROXY_ACETONE_PHOSPHATE_c_pSE_d + 0.3 PROTON_c_pSE_d + Pi_p_pSE_d	-60	60	0.0788006	-60	60	0.0763109	-60	60	0.0796465	-60	60	0.0962975	0.0795274	DHAP_Pi_pc
300	GAP_Pi_pc_pSE_d			GAP_p_pSE_d + 0.7 Pi_c_pSE_d + 0.3 aPi_c_pSE_d <=> GAP_c_pSE_d + 0.3 PROTON_c_pSE_d + Pi_p_pSE_d	-60	60	0.0788006	-60	60	0.151217	-60	60	0.0796465	-60	60	0.0594255	0.0795274	Plastidial GAP-Pi shuttle
301	2OXOGLUTARATEDEH_RXN_m_SE_l	0.0305961	TCAcyclevariationIII(eukaryotic)	2_KETOGLUTARATE_m_SE_l + CO_A_m_SE_l + NAD_m_SE_l --> CARBON_DIOXIDE_m_SE_l + NADH_m_SE_l + SUC_COA_m_SE_l	0	50	0.0779736	0	0.0779736	0	0	-3.47e-12	0.0993882	0	0.0753563	0.0676465	0.0338857	2-oxoglutarate dehydrogenase
302	GAP_Pi_pc_SE_d			GAP_p_SE_d + 0.7 Pi_c_SE_d + 0.3 aPi_c_SE_d <=> GAP_c_SE_d + 0.3 PROTON_c_SE_d + Pi_p_SE_d	-50	50	0.077554	-50	50	0.0605132	-50	50	0.147791	-50	50	0.0433048	0.114884	Plastidial GAP-Pi shuttle
303	6PFRUCTPHOS_RXN_p_MC_d		glycolysisI, glycolysisIV(plantcytosol)	0.9 ATP_p_MC_d + FRUCTOSE_6P_p_MC_d + 0.1 aATP_p_MC_d --> 0.8 ADP_p_MC_d + FRUCTOSE_16_DIPHOSPHATE_p_MC_d + 0.9 PROTON_p_MC_d + 0.2 aADP_p_MC_d	0	1000	0.0766684	0.0766684	0.0766684	0.0787592	0.0787592	0.0787592	0.0735326	0.0718773	0.0718773	0.0718773	0.0844053	6-phosphofructokinase
304	F16ALDOLASE_RXN_p_MC_d		glycolysisI, gluconeogenesis, glycolysisIV(plantcytosol), formaldehydeassimilationIII(dihydroxyacetonecycle), Calvin-Benson-Basshamcycle	FRUCTOSE_16_DIPHOSPHATE_p_MC_d <=> DIHYDROXY_ACETONE_PHOSPHATE_p_MC_d + GAP_p_MC_d	-1000	1000	0.0766684	0.0766684	0.0766684	0.0787592	0.0787592	0.0787592	0.0735326	0.0718773	0.0718773	0.0718773	0.0844053	F16ALDOLASE-RXN:Fructose-bisphosphate aldolase
305	PEPDEPHOS_RXN_p_MC_d		Rubiscoshunt, glycolysisI, glycolysisIV(plantcytosol)	0.8 ADP_p_MC_d + PHOSPHO_ENOL_PYRUVATE_p_MC_d + 0.9 PROTON_p_MC_d + 0.2 aADP_p_MC_d --> 0.9 ATP_p_MC_d + PYRUVATE_p_MC_d + 0.1 aATP_p_MC_d	0	1000	0.0766074	0	0.363195	0.0787592	0	0.364397	0.0735326	0	0.356516	0.0718773	0	PEPDEPHOS-RXN:Pyruvate kinase
306	PYRUVATE_pc_MC_d			PYRUVATE_p_MC_d <=> PYRUVATE_c_MC_d	-1000	1000	0.0765465	-6.09e-05	0.363135	0.0787592	-4.56e-12	0.364397	0.0735326	1.19e-11	0.356516	0.0718773	0	PYRUVATE_pc
307	6PFRUCTPHOS_RXN_p_CC_d		glycolysisI, glycolysisIV(plantcytosol)	0.9 ATP_p_CC_d + FRUCTOSE_6P_p_CC_d + 0.1 aATP_p_CC_d --> 0.8 ADP_p_CC_d + FRUCTOSE_16_DIPHOSPHATE_p_CC_d + 0.9 PROTON_p_CC_d + 0.2 aADP_p_CC_d	0	10	0.0747015	0	0.11487	0.0104586	0	0.0864848	0.0481728	0	0.0881513	0.0104586	0.0105002	6-phosphofructokinase
308	F16ALDOLASE_RXN_p_CC_d		glycolysisI, gluconeogenesis, glycolysisIV(plantcytosol), formaldehydeassimilationIII(dihydroxyacetonecycle), Calvin-Benson-Basshamcycle	FRUCTOSE_16_DIPHOSPHATE_p_CC_d <=> DIHYDROXY_ACETONE_PHOSPHATE_p_CC_d + GAP_p_CC_d	-10	10	0.0747015	1.63e-11	0.11487	0.0104586	0	0.0864848	0.0481728	7.65e-12	0.0881513	0.0104586	0.0105002	F16ALDOLASE-RXN:Fructose-bisphosphate aldolase
309	DHAP_Pi_pc_CC_d			DIHYDROXY_ACETONE_PHOSPHATE_p_CC_d + 0.7 Pi_c_CC_d + 0.3 aPi_c_CC_d <=> DIHYDROXY_ACETONE_PHOSPHATE_c_CC_d + 0.3 PROTON_c_CC_d + Pi_p_CC_d	-10	10	0.0741614	-10	10	0.00853972	-10	10	0.0456167	-10	10	0.00823237	0.00564856	DHAP_Pi_pc
310	GAP_Pi_pc_CC_d			GAP_p_CC_d + 0.7 Pi_c_CC_d + 0.3 aPi_c_CC_d <=> GAP_c_CC_d + 0.3 PROTON_c_CC_d + Pi_p_CC_d	-10	10	0.0741614	-10	10	0.0176068	-10	10	0.0513024	-10	10	0.0201944	0.0253942	Plastidial GAP-Pi shuttle
311	F16BDEPHOS_RXN_c_pSE_d		glycolysisI, gluconeogenesis, formaldehydeassimilationIII(dihydroxyacetonecycle), Calvin-Benson-Basshamcycle	FRUCTOSE_16_DIPHOSPHATE_c_pSE_d + 0.3 PROTON_c_pSE_d + WATER_c_pSE_d --> FRUCTOSE_6P_c_pSE_d + 0.7 Pi_c_pSE_d + 0.3 aPi_c_pSE_d	0	60	0.0739856	0	0.0739856	0.0763109	0	0.0828803	0.0747129	0	0.0804332	0.0778615	0.0795274	F16BDEPHOS-RXN:Fructose-bisphosphatase
312	FUMHYDR_RXN_m_SE_l		superpathwayofglyoxylatecycle, TCAcyclevariationIII(eukaryotic), TCAcyclevariationIV	FUM_m_SE_l + WATER_m_SE_l <=> MAL_m_SE_l	-50	50	0.0729006	-49.9927	50	0	-50	50	0.0993882	-50	50	0.0676465	0.0338857	FUMHYDR-RXN:Fumarate hydratase
313	PEPDEPHOS_RXN_c_pSE_d		Rubiscoshunt, glycolysisI, glycolysisIV(plantcytosol)	0.5 ADP_c_pSE_d + PHOSPHO_ENOL_PYRUVATE_c_pSE_d + 0.85 PROTON_c_pSE_d + 0.5 aADP_c_pSE_d --> 0.65 ATP_c_pSE_d + PYRUVATE_c_pSE_d + 0.35 aATP_c_pSE_d	0	0	0.0701839	0	0.0834363	0	0	0.0852125	0.0701505	0	0.0843786	0.0724545	0.0693934	PEPDEPHOS-RXN:Pyruvate kinase
314	PROTON_PPI_ec_CC_l			0.65 PPI_c_CC_l + 0.25 PROTON_c_CC_l + WATER_c_CC_l + 0.35 aPPI_c_CC_l <=> PROTON_e_CC + 1.4 Pi_c_CC_l + 0.6 aPi_c_CC_l	-10	10	0.0697646	0.0697646	0.0697646	0.132388	0.132388	0.132388	-0.1	0.114592	0.114592	0.114592	0.15227	H$^+$-PP$_i$ase
315	2PGADEHYDRAT_RXN_c_SE_d		Rubiscoshunt, glycolysisI, gluconeogenesis, glycolysisIV(plantcytosol)	2_PG_c_SE_d <=> PHOSPHO_ENOL_PYRUVATE_c_SE_d + WATER_c_SE_d	-50	50	0.0687804	-9.89387	10.1061	0.0781063	-9.91666	10.0833	0.108198	-9.91185	10.0881	0.0806357	0.0729364	2PGADEHYDRAT-RXN:Phosphopyruvate hydratase
316	3PGAREARR_RXN_c_SE_d		Rubiscoshunt, glycolysisI, gluconeogenesis, glycolysisIV(plantcytosol)	G3P_c_SE_d <=> 2_PG_c_SE_d	-50	50	0.0687804	-9.89387	10.1061	0.0781063	-9.91666	10.0833	0.108198	-9.91185	10.0881	0.0806357	0.0831809	3PGAREARR-RXN:Phosphoglycerate mutase
317	GAPOXNPHOSPHN_RXN_c_SE_d		glycolysisI, gluconeogenesis, glycolysisIV(plantcytosol), formaldehydeassimilationIII(dihydroxyacetonecycle)	GAP_c_SE_d + NAD_c_SE_d + 0.7 Pi_c_SE_d + 0.3 aPi_c_SE_d <=> DPG_c_SE_d + NADH_c_SE_d + 1.3 PROTON_c_SE_d	-50	50	0.0687804	-10.0144	10.1087	0	-10.0031	10.0802	0.108198	-10	10.0881	0	0.0633758	GAPOXNPHOSPHN-RXN:Glyceraldehyde 3-phosphate dehydrogenase (phosphorylating)
318	OAA_MAL_mc_SE_d			MAL_c_SE_d + OXALACETIC_ACID_m_SE_d <=> MAL_m_SE_d + OXALACETIC_ACID_c_SE_d	-50	50	0.0673158	-50	50	0	-50	50	0.108198	-50	50	0	0.0420174	OAA_MAL_mc
319	RIBULP3EPIM_RXN_p_MC_d		pentosephosphatepathway(non-oxidativebranch), Rubiscoshunt, pentosephosphatepathway(partial), formaldehydeassimilationIII(dihydroxyacetonecycle), Calvin-Benson-Basshamcycle	RIBULOSE_5P_p_MC_d <=> XYLULOSE_5_PHOSPHATE_p_MC_d	-1000	1000	0.0662519	0.0662519	0.0662519	0.0652065	0.0652065	0.0652065	0.0678198	0.0686475	0.0686475	0.0686475	0.0623835	RIBULP3EPIM-RXN:ribulose phosphate 3-epimerase
320	OAA_MAL_mc_SE_l			MAL_c_SE_l + OXALACETIC_ACID_m_SE_l <=> MAL_m_SE_l + OXALACETIC_ACID_c_SE_l	-50	50	0.0657381	-50	50	0.271874	-50	50	0.025939	-50	50	0	0.0270332	OAA_MAL_mc
321	CIT_ISOCITRATE_mc_SE_d			CIT_m_SE_d + THREO_DS_ISO_CITRATE_c_SE_d <=> CIT_c_SE_d + THREO_DS_ISO_CITRATE_m_SE_d	-50	50	0.065683	-50	50	0	-50	50	0.0720837	-50	50	0	0	CIT_ISOCITRATE_mc
322	CITSYN_RXN_m_SE_d		glyoxylatecycle, TCAcyclevariationIII(eukaryotic), TCAcyclevariationIV	ACETYL_COA_m_SE_d + OXALACETIC_ACID_m_SE_d + WATER_m_SE_d --> CIT_m_SE_d + CO_A_m_SE_d + PROTON_m_SE_d	0	50	0.065683	0	0.108108	0.064293	0	0.0871355	0.0720837	0	0.090181	0.0630477	0.0696149	CITSYN-RXN:Citrate (si)-synthase
323	PYRUVDEH_RXN_m_SE_d		superpathwayofglycolysis,pyruvatedehydrogenase,TCA,andglyoxylatebypass, pyruvatefermentationtoacetateII	CO_A_m_SE_d + NAD_m_SE_d + PYRUVATE_m_SE_d --> ACETYL_COA_m_SE_d + CARBON_DIOXIDE_m_SE_d + NADH_m_SE_d	0	50	0.065683	4.68e-12	0.108108	0.064293	0	0.0871355	0.0720837	0	0.090181	0.0630477	0.0696149	Pyruvate dehydrogenase
324	CYTOCHROME_C_OXIDASE_RXN_mi_CC_d		aerobicrespiration--electrondonorII	4.0 Cytochromes_C_Reduced_mi_CC_d + OXYGEN_MOLECULE_m_CC_d + 8.0 PROTON_m_CC_d --> 4.0 Cytochromes_C_Oxidized_mi_CC_d + 4.0 PROTON_i_CC_d + 2.0 WATER_m_CC_d	0	10	0.0637787	0	0.225457	0.0645355	0	0.228324	0.075672	8.44e-13	0.226826	0.0636488	0.0623535	CYTOCHROME-C-OXIDASE-RXN:Cytochrome-c oxidase
325	SUCCINATE_DEHYDROGENASE_UBIQUINONE_RXN_mi_SE_l	0.0232765	aerobicrespiration--electrondonorIII, aerobicrespiration--electrondonorII, superpathwayofglyoxylatecycle, TCAcyclevariationIII(eukaryotic), TCAcyclevariationIV	SUC_m_SE_l + UBIQUINONE_mi_SE_l --> FUM_m_SE_l + UBIQUINOL_mi_SE_l	0	50	0.0636554	0	0.0636554	0	0	2.68e-12	0.0898064	0	0.0753563	0.0676465	0.0338857	SUCCINATE-DEHYDROGENASE-UBIQUINONE-RXN:Succinate dehydrogenase (ubiquinone)
326	1_PERIOD_2_PERIOD_1_PERIOD_9_RXN_c_CC_l		glycolysisIV(plantcytosol)	GAP_c_CC_l + NADP_c_CC_l + WATER_c_CC_l --> G3P_c_CC_l + NADPH_c_CC_l + 2.0 PROTON_c_CC_l	0	10	0.0636032	0	0.0636032	0.143325	0	0.148013	0.0278592	0	-6.16e-10	0	0	1.2.1.9-RXN:Glyceraldehyde-3-phosphate dehydrogenase (NADP+)
327	CO2_mc_CC_d			CARBON_DIOXIDE_m_CC_d <=> CARBON_DIOXIDE_c_CC_d	-10	10	0.0633427	0.0209172	0.189531	0.0780195	0.0209172	0.207061	0.0827248	0.0209172	0.202678	0.0762729	0.0798222	CO2_mc
328	ACETYLGLUTKIN_RXN_p_CC_l		argininebiosynthesisIII, ornithinebiosynthesis, argininebiosynthesisII(acetylcycle)	ACETYL_GLU_p_CC_l + 0.9 ATP_p_CC_l + 0.1 PROTON_p_CC_l + 0.1 aATP_p_CC_l --> 0.8 ADP_p_CC_l + N_ACETYL_GLUTAMYL_P_p_CC_l + 0.2 aADP_p_CC_l	0	10	0.0628834	0.0628834	0.0628834	0	0	1.93e-12	0.0651813	0	0.00640404	0.00640404	0	ACETYLGLUTKIN-RXN:Acetylglutamate kinase
329	ACETYLORNTRANSAM_RXN_p_CC_l		argininebiosynthesisIII, ornithinebiosynthesis, argininebiosynthesisII(acetylcycle)	CPD_469_p_CC_l + GLT_p_CC_l --> 2_KETOGLUTARATE_p_CC_l + N_ALPHA_ACETYLORNITHINE_p_CC_l	0	10	0.0628834	0.0628834	0.0628834	0	0	2.57e-11	0.0651813	0	0.00640404	0.00640404	0	ACETYLORNTRANSAM-RXN:Acetylornithine aminotransferase
330	ASPAMINOTRANS_RXN_p_CC_l	0.0221491	aspartatedegradationII, glutamatedegradationII, TCAcyclevariationIV	2_KETOGLUTARATE_p_CC_l + L_ASPARTATE_p_CC_l <=> GLT_p_CC_l + OXALACETIC_ACID_p_CC_l	-10	10	0.0628834	0.0628834	0.0628834	0	0	-1.9e-12	0.0651813	0	0.00640404	0.00640404	0	ASPAMINOTRANS-RXN:Aspartate aminotransferase
331	GLUTAMATE_N_ACETYLTRANSFERASE_RXN_p_CC_l		argininebiosynthesisII(acetylcycle)	GLT_p_CC_l + N_ALPHA_ACETYLORNITHINE_p_CC_l --> ACETYL_GLU_p_CC_l + L_ORNITHINE_p_CC_l	0	10	0.0628834	0.0628834	0.0628834	0	0	-6.04e-13	0.0651813	0	0.00640404	0.00640404	0	GLUTAMATE-N-ACETYLTRANSFERASE-RXN:Glutamate N-acetyltransferase
332	N_ACETYLGLUTPREDUCT_RXN_p_CC_l		argininebiosynthesisIII, ornithinebiosynthesis, argininebiosynthesisII(acetylcycle)	NADPH_p_CC_l + N_ACETYL_GLUTAMYL_P_p_CC_l + PROTON_p_CC_l --> CPD_469_p_CC_l + NADP_p_CC_l + Pi_p_CC_l	0	10	0.0628834	0.0628834	0.0628834	0	0	2.74e-12	0.0651813	0	0.00640404	0.00640404	0	N-ACETYLGLUTPREDUCT-RXN:N-acetyl-&gamma;-glutamyl-phosphate reductase
333	L_CITRULLINE_pc_CC_l			L_CITRULLINE_p_CC_l <=> L_CITRULLINE_c_CC_l	-10	10	0.0626398	0.0626398	0.0628834	0	2.71e-12	-1.65e-10	0.0651813	-0.000243673	0.00640404	0.00616037	1.55e-11	L_CITRULLINE_pc
334	2OXOGLUTARATEDEH_RXN_m_SE_d		TCAcyclevariationIII(eukaryotic)	2_KETOGLUTARATE_m_SE_d + CO_A_m_SE_d + NAD_m_SE_d --> CARBON_DIOXIDE_m_SE_d + NADH_m_SE_d + SUC_COA_m_SE_d	0	50	0.0605052	0	0.0605052	0.0647484	0	0.0990082	0.0322651	0	0.0915797	0.0633573	0.0644338	2-oxoglutarate dehydrogenase
335	FUMHYDR_RXN_m_SE_d		superpathwayofglyoxylatecycle, TCAcyclevariationIII(eukaryotic), TCAcyclevariationIV	FUM_m_SE_d + WATER_m_SE_d <=> MAL_m_SE_d	-50	50	0.0605052	-50	50	0.0647484	-50	50	0.0322651	-50	50	0.0633573	0.0644338	FUMHYDR-RXN:Fumarate hydratase
336	SUCCCOASYN_RXN_m_SE_d		TCAcyclevariationIII(eukaryotic), TCAcyclevariationIV	0.8 ADP_m_SE_d + Pi_m_SE_d + SUC_COA_m_SE_d + 0.2 aADP_m_SE_d --> 0.9 ATP_m_SE_d + CO_A_m_SE_d + 0.1 PROTON_m_SE_d + SUC_m_SE_d + 0.1 aATP_m_SE_d	0	0	0.0605052	0	0.0605052	0.0647484	0	0.0990082	0.0322651	0	0.0915797	0.0633573	0.0644338	SUCCCOASYN-RXN:Succinate--CoA ligase (ADP-forming)
337	SUCCINATE_DEHYDROGENASE_UBIQUINONE_RXN_mi_SE_d		aerobicrespiration--electrondonorIII, aerobicrespiration--electrondonorII, superpathwayofglyoxylatecycle, TCAcyclevariationIII(eukaryotic), TCAcyclevariationIV	SUC_m_SE_d + UBIQUINONE_mi_SE_d --> FUM_m_SE_d + UBIQUINOL_mi_SE_d	0	50	0.0605052	0	0.0605052	0.0647484	0	0.0990082	0.0322651	0	0.0915797	0.0633573	0.0644338	SUCCINATE-DEHYDROGENASE-UBIQUINONE-RXN:Succinate dehydrogenase (ubiquinone)
338	1_PERIOD_10_PERIOD_2_PERIOD_2_RXN_mi_CC_l	0.0160919	aerobicrespiration--electrondonorII	2.0 Cytochromes_C_Oxidized_mi_CC_l + 2.0 PROTON_m_CC_l + UBIQUINOL_mi_CC_l --> 2.0 Cytochromes_C_Reduced_mi_CC_l + 4.0 PROTON_i_CC_l + UBIQUINONE_mi_CC_l	0	10	0.0600374	0.0326856	0.142154	0.0332306	0	0.31216	0.0658567	0.00164852	0.148928	0.0484565	0	1.10.2.2-RXN:Ubiquinol--cytochrome c reductase
339	MALATE_DEH_RXN_m_CC_l	0.00740388	aspartatedegradationII, gluconeogenesis, superpathwayofglyoxylatecycle, glyoxylatecycle, TCAcyclevariationIII(eukaryotic), TCAcyclevariationIV	MAL_m_CC_l + NAD_m_CC_l <=> NADH_m_CC_l + OXALACETIC_ACID_m_CC_l + PROTON_m_CC_l	-10	10	0.0600374	2.59e-11	0.110547	0.0328275	-0.00161254	0.307725	0.0554468	3.08e-11	0.11002	0.00770976	0	MALATE-DEH-RXN:Malate dehydrogenase
340	Mitochondrial_ATP_Synthase_m_CC_l	0.05		2.4 ADP_m_CC_l + 10.0 PROTON_i_CC_l + 3.0 Pi_m_CC_l + 0.6 aADP_m_CC_l --> 2.7 ATP_m_CC_l + 7.3 PROTON_m_CC_l + 3.0 WATER_m_CC_l + 0.3 aATP_m_CC_l	0	10	0.0600374	0.0326856	0.110547	0.03315	0	0.310386	0.0658567	0.00164852	0.11002	0.0416439	0	Mitochondrial ATP synthase
341	NADH_DEHYDROG_A_RXN_mi_CC_l	0.0393606	aerobicrespiration--electrondonorIII, aerobicrespiration--electrondonorII, NADHtocytochromeless_thanigreater_thanboless_than/igreater_thanoxidaseelectrontransfer, NADHtocytochromeless_thanigreater_thanbdless_than/igreater_thanoxidaseelectrontransfer, NAD/NADHphosphorylationanddephosphorylation	NADH_m_CC_l + 5.0 PROTON_m_CC_l + UBIQUINONE_mi_CC_l --> NAD_m_CC_l + 4.0 PROTON_i_CC_l + UBIQUINOL_mi_CC_l	0	10	0.0600374	0	0.110547	0.0330291	0	0.307725	0.0658567	0	0.11002	0.0314251	0	NADH-DEHYDROG-A-RXN:NADH dehydrogenase (ubiquinone)
342	PEPDEPHOS_RXN_c_pSE_l	0.0230808	Rubiscoshunt, glycolysisI, glycolysisIV(plantcytosol)	0.5 ADP_c_pSE_l + PHOSPHO_ENOL_PYRUVATE_c_pSE_l + 0.85 PROTON_c_pSE_l + 0.5 aADP_c_pSE_l --> 0.65 ATP_c_pSE_l + PYRUVATE_c_pSE_l + 0.35 aATP_c_pSE_l	0	0	0.058626	0.058626	0.058626	0	0	0.0684361	0.0180679	0.0554011	0.0604574	0.0604574	0	PEPDEPHOS-RXN:Pyruvate kinase
343	2KG_ISOCITRATE_mc_pSE_l			2_KETOGLUTARATE_m_pSE_l + PROTON_c_pSE_l + THREO_DS_ISO_CITRATE_c_pSE_l <=> 2_KETOGLUTARATE_c_pSE_l + PROTON_m_pSE_l + THREO_DS_ISO_CITRATE_m_pSE_l	-60	60	0.0580714	-60	60	0.102895	-60	60	0.0469073	-60	60	0	0.0917251	2KG_ISOCITRATE_mc
344	FRUCTOKINASE_RXN_c_pSE_l	0.019173	sucrosedegradationIII, sucrosedegradationI	0.65 ATP_c_pSE_l + FRU_c_pSE_l + 0.35 aATP_c_pSE_l --> 0.5 ADP_c_pSE_l + FRUCTOSE_6P_c_pSE_l + 0.85 PROTON_c_pSE_l + 0.5 aADP_c_pSE_l	0	60	0.0564492	0.0564492	0.0564492	0.0291693	0.0291693	0.0291693	0.0454302	0.0376398	0.0376398	0.0376398	0.032905	FRUCTOKINASE-RXN:Fructokinase
345	ORNITHINE_CITRULLINE_pc_CC_l			L_CITRULLINE_c_CC_l + L_ORNITHINE_p_CC_l <=> L_CITRULLINE_p_CC_l + L_ORNITHINE_c_CC_l	-10	10	0.0562636	-0.264624	0.0562636	-0.00141098	-3.54732	3.14171	0.0651813	-0.40697	-0.000434043	-0.000434043	1.55e-11	ORNITHINE_CITRULLINE_pc
346	GLC_ec_CC_d			GLC_e_d + PROTON_e_CC --> GLC_c_CC_d + PROTON_c_CC_d	0	10	0.056182	0.0505446	0.0672144	0.0881443	0.0881443	0.0881443	0.0472139	0.0839995	0.0839995	0.0839995	0.0813554
347	GLUCOKIN_RXN_c_CC_d		glycogendegradationI, trehalosedegradationII(trehalase), glycolysisIII, GDP-glucosebiosynthesis, trehalosedegradationV, glucoseandglucose-1-phosphatedegradation	0.65 ATP_c_CC_d + GLC_c_CC_d + 0.35 aATP_c_CC_d --> 0.5 ADP_c_CC_d + GLC_6_P_c_CC_d + 0.85 PROTON_c_CC_d + 0.5 aADP_c_CC_d	0	10	0.056182	0	0.0672144	0.0651454	0	0.0651454	0.0472139	0	0.0687251	0.0687251	0.0543624	GLUCOKIN-RXN:Glucokinase
348	PYRROLINECARBDEHYDROG_RXN_NADP_m_SE_l		prolinedegradationII	L_DELTA1_PYRROLINE_5_CARBOXYLATE_m_SE_l + NADP_m_SE_l + 2.0 WATER_m_SE_l --> GLT_m_SE_l + NADPH_m_SE_l + PROTON_m_SE_l	0	50	0.0554926	0.050708	0.0716252	0.00282195	0	0.00302353	0.0442641	0.000564101	0.0214813	0.0121597	0.015222	Pyrroline5-carboxylate reductase
349	ACONITATEDEHYDR_RXN_c_CC_l		glyoxylatecycle, TCAcyclevariationIII(eukaryotic), TCAcyclevariationIV	CIT_c_CC_l <=> CIS_ACONITATE_c_CC_l + WATER_c_CC_l	-10	10	0.0547916	-10	10	-0.00302352	-10	10	0.108875	-10	10	0.0125903	0	ACONITATEDEHYDR-RXN:Aconitate hydratase
350	MAL_CIT_rev_vc_CC_l			0.5 CIT_v_CC_l + MAL_c_CC_l + 0.3 PROTON_v_CC_l + 0.5 aCIT_v_CC_l --> CIT_c_CC_l + 0.7 MAL_v_CC_l + 0.5 PROTON_c_CC_l + 0.3 aMAL_v_CC_l	0	10	0.0547916	0.0547916	0.0547916	0	0	3.76e-11	0.0724865	0.0059064	0.0059064	0.0059064	0	MAL_CIT_reverse_vc
351	MAL_CIT_vc_CC_d			CIT_c_CC_d + 0.7 MAL_v_CC_d + 0.5 PROTON_v_CC_d + 0.3 aMAL_v_CC_d --> 0.5 CIT_v_CC_d + MAL_c_CC_d + 0.3 PROTON_c_CC_d + 0.5 aCIT_v_CC_d	0	10	0.0547916	0.0547916	0.0547916	0	0	2.82e-11	0.105058	0.0059064	0.0059064	0.0059064	0	MAL_CIT_vc
352	MAL_v_dielTransfer_CC			0.7 MAL_v_CC_l + 0.3 aMAL_v_CC_l <=> 0.7 MAL_v_CC_d + 0.3 aMAL_v_CC_d	-1000	1000	0.0547916	0.0547916	0.0547916	-0.00221725	-0.00221725	-0.00221725	0.105058	0.0059064	0.0059064	0.0059064	0	MAL_v_CC_l_dielTransfer
353	SUCROSE_ec_CC_l	0.0153833		PROTON_e_CC + SUCROSE_e_l --> PROTON_c_CC_l + SUCROSE_c_CC_l	0	10	0.0540721	0.0540721	0.0540721	0.0881434	0.0881434	0.0881434	0.0602148	0.0921882	0.0921882	0.0921882	0.0939892	Sucrose transport
354	GAPOXNPHOSPHN_RXN_c_MC_l	0.373725	glycolysisI, gluconeogenesis, glycolysisIV(plantcytosol), formaldehydeassimilationIII(dihydroxyacetonecycle)	GAP_c_MC_l + NAD_c_MC_l + 0.7 Pi_c_MC_l + 0.3 aPi_c_MC_l <=> DPG_c_MC_l + NADH_c_MC_l + 1.3 PROTON_c_MC_l	-1000	1000	0.0534355	0.0534355	0.291427	0	-248.426	191.65	0.0592431	0.0601061	0.339816	0.0601061	0	GAPOXNPHOSPHN-RXN:Glyceraldehyde 3-phosphate dehydrogenase (phosphorylating)
355	OAA_ACONITATE_mc_SE_l			CIS_ACONITATE_c_SE_l + OXALACETIC_ACID_m_SE_l + PROTON_c_SE_l <=> CIS_ACONITATE_m_SE_l + OXALACETIC_ACID_c_SE_l + PROTON_m_SE_l	-50	50	0.053406	-50	50	0	-50	50	0.108875	-50	50	0.000994723	0	OAA_ACONITATE_mc
356	2KG_ACONITATE_mc_SE_d			2_KETOGLUTARATE_m_SE_d + CIS_ACONITATE_c_SE_d + PROTON_c_SE_d <=> 2_KETOGLUTARATE_c_SE_d + CIS_ACONITATE_m_SE_d + PROTON_m_SE_d	-50	50	0.0533169	-50	50	0	-50	50	0.0250158	-50	50	0	0	2KG_ACONITATE_mc
357	ACONITATEDEHYDR_RXN_c_SE_d		glyoxylatecycle, TCAcyclevariationIII(eukaryotic), TCAcyclevariationIV	CIT_c_SE_d <=> CIS_ACONITATE_c_SE_d + WATER_c_SE_d	-50	50	0.0533169	-50	50	0.0692418	-50	50	0.0250158	-50	50	0.000309668	0.0144464	ACONITATEDEHYDR-RXN:Aconitate hydratase
358	ACONITATEHYDR_RXN_m_SE_d		glyoxylatecycle, TCAcyclevariationIII(eukaryotic), TCAcyclevariationIV	CIS_ACONITATE_m_SE_d + WATER_m_SE_d <=> THREO_DS_ISO_CITRATE_m_SE_d	-50	50	0.0533169	-50	50	0.0692418	-50	50	0.0250158	-50	50	0.0633573	0.0840613	Aconitase
359	SUCROSE_c_CC_SE_l			SUCROSE_c_CC_l <=> SUCROSE_c_SE_l	-10	10	0.05267	0.0448072	0.05267	0.0879749	0.0784415	0.0879749	0.0497939	0.0633933	0.0921882	0.0921882	0.0939892
360	ADENYL_KIN_RXN_m_CC_d		adenosinenucleotidesless_thanigreater_thandenovoless_than/igreater_thanbiosynthesis	AMP_m_CC_d + 0.9 ATP_m_CC_d + 0.3 PROTON_m_CC_d + 0.1 aATP_m_CC_d <=> 1.6 ADP_m_CC_d + 0.4 aADP_m_CC_d	-10	10	0.0502377	-5	5.67032	0.050479	-5	5.67507	0.0502377	-5	5.67132	0.0502377	0.0503258	ADENYL-KIN-RXN:Adenylate kinase
361	ATP_AMP_mc_CC_d			AMP_c_CC_d + 0.9 ATP_m_CC_d + 0.35 PROTON_c_CC_d + 0.1 aATP_m_CC_d <=> AMP_m_CC_d + 0.65 ATP_c_CC_d + 0.1 PROTON_m_CC_d + 0.35 aATP_c_CC_d	-10	10	0.0502377	-5	5.67032	0.050479	-5	5.67507	0.0502377	-5	5.67132	0.0502377	0.0503258	ATP_AMP_mc
362	SUCCCOASYN_RXN_m_SE_l		TCAcyclevariationIII(eukaryotic), TCAcyclevariationIV	0.8 ADP_m_SE_l + Pi_m_SE_l + SUC_COA_m_SE_l + 0.2 aADP_m_SE_l --> 0.9 ATP_m_SE_l + CO_A_m_SE_l + 0.1 PROTON_m_SE_l + SUC_m_SE_l + 0.1 aATP_m_SE_l	0	0	0.0494138	0	0.0779736	0	0	1.71e-11	0.0708284	0	0.0753563	0.0676465	0.0338857	SUCCCOASYN-RXN:Succinate--CoA ligase (ADP-forming)
363	6PGLUCONDEHYDROG_RXN_c_pSE_l		pentosephosphatepathway(oxidativebranch)	CPD_2961_c_pSE_l + NADP_c_pSE_l --> CARBON_DIOXIDE_c_pSE_l + NADPH_c_pSE_l + RIBULOSE_5P_c_pSE_l	0	60	0.0491653	0.0491653	0.0491653	0.140345	0.140345	0.140345	0.0372069	0.067528	0.067528	0.067528	0.137686	6PGLUCONDEHYDROG-RXN:Phosphogluconate dehydrogenase (decarboxylating)
364	6PGLUCONOLACT_RXN_c_pSE_l	0.0214123	pentosephosphatepathway(oxidativebranch)	D_6_P_GLUCONO_DELTA_LACTONE_c_pSE_l + WATER_c_pSE_l --> CPD_2961_c_pSE_l + PROTON_c_pSE_l	0	60	0.0491653	0.0491653	0.0491653	0.140345	0.140345	0.140345	0.0372069	0.067528	0.067528	0.067528	0.137686	6-phosphogluconolactonase
365	GLU6PDEHYDROG_RXN_c_pSE_l	0.0167343	pentosephosphatepathway(oxidativebranch)	GLC_6_P_c_pSE_l + NADP_c_pSE_l --> D_6_P_GLUCONO_DELTA_LACTONE_c_pSE_l + NADPH_c_pSE_l + PROTON_c_pSE_l	0	60	0.0491653	0.0491653	0.0491653	0.140345	0.140345	0.140345	0.0372069	0.067528	0.067528	0.067528	0.137686	GLU6PDEHYDROG-RXN:Glucose-6-phosphate 1-dehydrogenase
366	RIBULP3EPIM_RXN_c_pSE_l		pentosephosphatepathway(non-oxidativebranch), Rubiscoshunt, pentosephosphatepathway(partial), formaldehydeassimilationIII(dihydroxyacetonecycle), Calvin-Benson-Basshamcycle	RIBULOSE_5P_c_pSE_l <=> XYLULOSE_5_PHOSPHATE_c_pSE_l	-60	60	0.0491653	0.0491653	0.0491653	0.140345	0.140345	0.140345	0.0372069	0.067528	0.067528	0.067528	0.137686	RIBULP3EPIM-RXN:ribulose phosphate 3-epimerase
367	Phloem_output_tx_l			0.005003127 ARG_c_pSE_l + 0.031582239 ASN_c_pSE_l + 0.103814884 GLN_c_pSE_l + 0.03564728 GLT_c_pSE_l + 0.002188868 GLY_c_pSE_l + 0.001250782 HIS_c_pSE_l + 0.003752345 ILE_c_pSE_l + 0.003752345 LEU_c_pSE_l + 0.005628518 LYS_c_pSE_l + 0.030331457 L_ALPHA_ALANINE_c_pSE_l + 0.029706066 L_ASPARTATE_c_pSE_l + 0.002188868 MET_c_pSE_l + 0.00343965 PHE_c_pSE_l + 0.024077548 SER_c_pSE_l + 0.687929956 SUCRO…	0	1000	0.0487042	0.0487042	0.0487042	0.0716238	0.0716238	0.0716238	0.0487042	0.0487042	0.0487042	0.0487042	0.0570691
368	TRANSALDOL_RXN_p_pSE_d		pentosephosphatepathway(non-oxidativebranch), Rubiscoshunt, formaldehydeassimilationIII(dihydroxyacetonecycle)	D_SEDOHEPTULOSE_7_P_p_pSE_d + GAP_p_pSE_d <=> ERYTHROSE_4P_p_pSE_d + FRUCTOSE_6P_p_pSE_d	-60	60	0.048437	0.048437	0.048437	0.0480208	0.0480208	0.0480208	0.0488081	0.048329	0.048329	0.048329	0.0484379	TRANSALDOL-RXN:Transaldolase
369	2TRANSKETO_RXN_p_pSE_d		pentosephosphatepathway(non-oxidativebranch), Rubiscoshunt, pentosephosphatepathway(partial), formaldehydeassimilationIII(dihydroxyacetonecycle), Calvin-Benson-Basshamcycle	ERYTHROSE_4P_p_pSE_d + XYLULOSE_5_PHOSPHATE_p_pSE_d <=> FRUCTOSE_6P_p_pSE_d + GAP_p_pSE_d	-60	60	0.0483608	0.0483608	0.0483608	0.0478267	0.0478267	0.0478267	0.048732	0.048197	0.048197	0.048197	0.0484379	2TRANSKETO-RXN:Transketolase
370	FRU_c_SE_pSE_l			FRU_c_SE_l --> FRU_c_pSE_l	0	50	0.0451471	0.0451471	0.0451471	0	0	3.61e-12	0.0345978	0.00775162	0.00775162	0.00775162	0
371	RNA_turnover_CC_d		maintenance	0.65 ATP_c_CC_d + WATER_c_CC_d + 0.35 aATP_c_CC_d --> AMP_c_CC_d + 0.65 PPI_c_CC_d + PROTON_c_CC_d + 0.35 aPPI_c_CC_d	0.045	0.045	0.045	0.045	0.045	0.045	0.045	0.045	0.045	0.045	0.045	0.045	0.045	RNA turnover
372	RNA_turnover_CC_l		maintenance	0.65 ATP_c_CC_l + WATER_c_CC_l + 0.35 aATP_c_CC_l --> AMP_c_CC_l + 0.65 PPI_c_CC_l + PROTON_c_CC_l + 0.35 aPPI_c_CC_l	0.045	0.045	0.045	0.045	0.045	0.045	0.045	0.045	0.045	0.045	0.045	0.045	0.045	RNA turnover
373	SUCROSE_c_SE_pSE_l			SUCROSE_c_SE_l --> SUCROSE_c_pSE_l	0	50	0.0448072	0.0448072	0.0448072	0.0784415	0.0784415	0.0784415	0.0443375	0.0633933	0.0633933	0.0633933	0.0721645
374	SUCROSE_c_CC_SE_d			SUCROSE_c_CC_d <=> SUCROSE_c_SE_d	-10	10	0.0443334	0.0443334	0.0443334	0.0382047	0.0382047	0.0382047	0.044452	0.0369467	0.0369467	0.0369467	0.037295
375	SUCROSE_c_SE_pSE_d			SUCROSE_c_SE_d --> SUCROSE_c_pSE_d	0	50	0.0443334	0.0443334	0.0443334	0.0382047	0.0382047	0.0382047	0.044452	0.0369467	0.0369467	0.0369467	0.037295
376	OAA_MAL_mc_CC_l			MAL_c_CC_l + OXALACETIC_ACID_m_CC_l <=> MAL_m_CC_l + OXALACETIC_ACID_c_CC_l	-10	10	0.0439048	-10	10	0.0121118	-10	10	0.0323697	-10	10	0	0	OAA_MAL_mc
377	PROTON_ATPase_c_MC_l			0.65 ATP_c_MC_l + 0.45 PROTON_c_MC_l + WATER_c_MC_l + 0.35 aATP_c_MC_l --> 0.5 ADP_c_MC_l + PROTON_e_MC + 0.7 Pi_c_MC_l + 0.5 aADP_c_MC_l + 0.3 aPi_c_MC_l	0	1000	0.0438206	0.0438206	0.0438206	0.064442	0.064442	0.064442	0.0438206	0.0438206	0.0438206	0.0438206	0.0513467	H$^+$-ATPase
378	FRU_ec_CC_l			FRU_e_l + PROTON_e_CC --> FRU_c_CC_l + PROTON_c_CC_l	0	10	0.0435459	0.0435459	0.0435459	0	0	0	0.0203344	0	-8.01e-11	0	0
379	SUCROSE_SYNTHASE_RXN_c_MC_l	0.373725	galactosedegradationII, sucrosedegradationIII	SUCROSE_c_MC_l + 0.5 UDP_c_MC_l + 0.5 aUDP_c_MC_l --> FRU_c_MC_l + 0.5 PROTON_c_MC_l + UDP_GLUCOSE_c_MC_l	0	1000	0.0435459	0.0435459	0.0435459	0	0	146.04	0.0203344	0	-1.5e-10	0	0	SUCROSE-SYNTHASE-RXN:Sucrose synthase
380	H2O_pc_MC_d			WATER_p_MC_d <=> WATER_c_MC_d	-1000	1000	0.0429653	-999.957	1000	0.0380094	-999.962	1000	0.0378209	-999.957	1000	0.0429123	0.0413448	H2O_pc
381	SUCROSE_ec_CC_d			PROTON_e_CC + SUCROSE_e_d --> PROTON_c_CC_d + SUCROSE_c_CC_d	0	10	0.0429312	0.0429312	0.0429312	0.0380362	0.0380362	0.0380362	0.0428381	0.0369467	0.0369467	0.0369467	0.037295	Sucrose transport
382	H_xc_MC_l			PROTON_x_MC_l <=> PROTON_c_MC_l	-1000	1000	0.0424323	0.0424323	0.0424323	0	0	73.0201	0.0320216	0.0423872	0.0423872	0.0423872	0	H_xc
383	CITSYN_RXN_m_CC_d		glyoxylatecycle, TCAcyclevariationIII(eukaryotic), TCAcyclevariationIV	ACETYL_COA_m_CC_d + OXALACETIC_ACID_m_CC_d + WATER_m_CC_d --> CIT_m_CC_d + CO_A_m_CC_d + PROTON_m_CC_d	0	10	0.0424255	0	0.108108	0.0228425	0	0.0871355	0.0618076	0	0.090181	0.0271333	0.026346	CITSYN-RXN:Citrate (si)-synthase
384	PYRUVDEH_RXN_m_CC_d		superpathwayofglycolysis,pyruvatedehydrogenase,TCA,andglyoxylatebypass, pyruvatefermentationtoacetateII	CO_A_m_CC_d + NAD_m_CC_d + PYRUVATE_m_CC_d --> ACETYL_COA_m_CC_d + CARBON_DIOXIDE_m_CC_d + NADH_m_CC_d	0	10	0.0424255	0	0.108108	0.0228425	0	0.0871355	0.0618076	7.44e-13	0.090181	0.0271333	0.026346	Pyruvate dehydrogenase
385	NH3_mc_SE_l			AMMONIUM_m_SE_l <=> AMMONIUM_c_SE_l	-50	50	0.04198	0.000145542	0.04198	0.00141098	-0.000201568	0.00161254	0.0310372	0	0.00703607	0	0.00180237	NH3_mc
386	GLUTAMATE_DEHYDROGENASE_RXN_m_SE_l	0	alaninedegradationII(toD-lactate)	GLT_m_SE_l + NAD_m_SE_l + WATER_m_SE_l --> 2_KETOGLUTARATE_m_SE_l + AMMONIUM_m_SE_l + NADH_m_SE_l + PROTON_m_SE_l	0	50	0.0419495	0.000115083	0.0419495	0	0	5e-11	0.0310372	0	-6.34e-11	0	0	GLUTAMATE-DEHYDROGENASE-RXN:Glutamate dehydrogenase
387	OAA_MAL_mc_CC_d			MAL_c_CC_d + OXALACETIC_ACID_m_CC_d <=> MAL_m_CC_d + OXALACETIC_ACID_c_CC_d	-10	10	0.041681	-10	10	0	-10	10	0.0230381	-10	10	0.0118956	0	OAA_MAL_mc
388	ARG_ORNITHINE_mc_SE_l			ARG_m_SE_l + L_ORNITHINE_c_SE_l <=> ARG_c_SE_l + L_ORNITHINE_m_SE_l	-50	50	0.0401311	-50	50	-0.00141098	-50	50	0.0442641	-50	50	-0.000434043	-0.0101361	ARG_ORNITHINE_mc
389	L_ORNITHINE_c_CC_SE_l			L_ORNITHINE_c_CC_l <=> L_ORNITHINE_c_SE_l	-10	10	0.0401311	-0.285541	0.0639444	-0.00141098	-3.54812	3.14393	0.0442641	-0.417494	0.0105236	-0.000434043	1.55e-11
390	ORNITHINE_GLU_AMINOTRANSFERASE_RXN_m_SE_l		citrullinebiosynthesis, prolinebiosynthesisIII, prolinebiosynthesisII(fromarginine), argininebiosynthesisIV, argininedegradationI(arginasepathway), argininedegradationVI(arginase2pathway)	2_KETOGLUTARATE_m_SE_l + L_ORNITHINE_m_SE_l <=> GLT_m_SE_l + L_GLUTAMATE_GAMMA_SEMIALDEHYDE_m_SE_l	-50	50	0.0401311	0.0353464	0.0639444	-0.00141098	-0.00221725	0.000806272	0.0442641	-0.0109577	0.0105236	-0.000434043	-0.0101361	ORNITHINE-GLU-AMINOTRANSFERASE-RXN:Ornithine--oxo-acid aminotransferase
391	SPONTPRO_RXN_m_SE_l		prolinebiosynthesisI, citrullinebiosynthesis, prolinebiosynthesisIII, prolinebiosynthesisII(fromarginine), argininedegradationI(arginasepathway), argininedegradationVI(arginase2pathway)	L_GLUTAMATE_GAMMA_SEMIALDEHYDE_m_SE_l <=> L_DELTA1_PYRROLINE_5_CARBOXYLATE_m_SE_l + PROTON_m_SE_l + WATER_m_SE_l	-50	50	0.0401311	0.0353464	0.0639444	-0.00141098	-0.00221725	0.000806272	0.0442641	-0.0109577	0.0105236	-0.000434043	-0.0101361	Spontaneous L-glutamate-5-semialdehyde formation/degradation
392	ASPARTATE_SEMIALDEHYDE_DEHYDROGENASE_RXN_p_MC_l	0.373725	lysinebiosynthesisVI, homoserinebiosynthesis	L_BETA_ASPARTYL_P_p_MC_l + NADPH_p_MC_l + PROTON_p_MC_l --> L_ASPARTATE_SEMIALDEHYDE_p_MC_l + NADP_p_MC_l + Pi_p_MC_l	0	1000	0.0398948	0.0398948	0.0398948	0.0452109	0.0452109	36.5553	0.0305252	0.0396714	0.0396714	0.0396714	0.0172623	ASPARTATE-SEMIALDEHYDE-DEHYDROGENASE-RXN:Aspartate-semialdehyde dehydrogenase
393	ASPARTATEKIN_RXN_p_MC_l	0.373725	lysinebiosynthesisVI, homoserinebiosynthesis	0.9 ATP_p_MC_l + L_ASPARTATE_p_MC_l + 0.1 PROTON_p_MC_l + 0.1 aATP_p_MC_l --> 0.8 ADP_p_MC_l + L_BETA_ASPARTYL_P_p_MC_l + 0.2 aADP_p_MC_l	0	1000	0.0398948	0.0398948	0.0398948	0.0452109	0.0452109	36.5553	0.0305252	0.0396714	0.0396714	0.0396714	0.0172623	ASPARTATEKIN-RXN:Aspartate kinase
394	HOMOSERDEHYDROG_RXN_NADP_p_MC_l		homoserinebiosynthesis	L_ASPARTATE_SEMIALDEHYDE_p_MC_l + NADPH_p_MC_l + PROTON_p_MC_l --> HOMO_SER_p_MC_l + NADP_p_MC_l	0	1000	0.0398948	0.0398948	0.0398948	0.0452109	0	30.6389	0.0305252	0.0396714	0.0396714	0.0396714	0.0172623	HOMOSERDEHYDROG-RXN:Homoserine dehydrogenase
395	HOMOSERKIN_RXN_p_MC_l	0.373725	threoninebiosynthesisfromhomoserine, methioninebiosynthesisII	0.9 ATP_p_MC_l + HOMO_SER_p_MC_l + 0.1 aATP_p_MC_l --> 0.8 ADP_p_MC_l + O_PHOSPHO_L_HOMOSERINE_p_MC_l + 0.9 PROTON_p_MC_l + 0.2 aADP_p_MC_l	0	1000	0.0398948	0.0398948	0.0398948	0.0452109	0.0452109	36.5553	0.0305252	0.0396714	0.0396714	0.0396714	0.0172623	HOMOSERKIN-RXN:Homoserine kinase
396	GAPOXNPHOSPHN_RXN_c_CC_l	0.00478338	glycolysisI, gluconeogenesis, glycolysisIV(plantcytosol), formaldehydeassimilationIII(dihydroxyacetonecycle)	GAP_c_CC_l + NAD_c_CC_l + 0.7 Pi_c_CC_l + 0.3 aPi_c_CC_l <=> DPG_c_CC_l + NADH_c_CC_l + 1.3 PROTON_c_CC_l	-10	10	0.0397354	3.17e-11	0.0397354	0.243778	-10	10	0.0397354	1.99e-11	0.0920139	0.0391663	0.78523	GAPOXNPHOSPHN-RXN:Glyceraldehyde 3-phosphate dehydrogenase (phosphorylating)
397	NADH_c_CC_SE_l			NADH_c_CC_l --> NADH_c_SE_l	0	10	0.0397354	0	0.0397354	0.11637	0	10	0.0397354	0	0.0920139	0	0.0343466
398	THR_pc_MC_l			THR_p_MC_l <=> THR_c_MC_l	-1000	1000	0.0395089	0.0395089	0.0395089	0.0446436	0.0446436	36.5547	0.0301394	0.0392856	0.0392856	0.0392856	0.0168102	THR_pc
399	THRESYN_RXN_p_MC_l	0.373725	threoninebiosynthesisfromhomoserine	O_PHOSPHO_L_HOMOSERINE_p_MC_l + WATER_p_MC_l --> Pi_p_MC_l + THR_p_MC_l	0	1000	0.0395089	0.0395089	0.0397526	0.0446436	0.0446436	36.5551	0.0301394	0.0392856	0.0395293	0.0395293	0.0170957	THRESYN-RXN:Threonine synthase
400	PGLUCISOM_RXN_c_MC_d		GDP-mannosebiosynthesisI, glycolysisI, gluconeogenesis, starchbiosynthesis, sucrosedegradationIII, sorbitolbiosynthesisI, GDP-mannosebiosynthesisII	GLC_6_P_c_MC_d <=> FRUCTOSE_6P_c_MC_d	-1000	1000	0.0394791	0.0394791	0.0394791	0.0314565	0.0314565	0.0314565	0.0401362	0.0361183	0.0361183	0.0361183	0.0231053	PGLUCISOM-RXN:Glucose-6-phosphate isomerase
401	PEPDEPHOS_RXN_c_SE_l	0.0230808	Rubiscoshunt, glycolysisI, glycolysisIV(plantcytosol)	0.5 ADP_c_SE_l + PHOSPHO_ENOL_PYRUVATE_c_SE_l + 0.85 PROTON_c_SE_l + 0.5 aADP_c_SE_l --> 0.65 ATP_c_SE_l + PYRUVATE_c_SE_l + 0.35 aATP_c_SE_l	0	0	0.0389396	0	0.139702	0	0	5.37e-11	0.0176982	0	0.181613	0.0444048	0.0292607	PEPDEPHOS-RXN:Pyruvate kinase
402	PHOSPHO_ENOL_PYRUVATE_c_CC_SE_l			PHOSPHO_ENOL_PYRUVATE_c_CC_l <=> PHOSPHO_ENOL_PYRUVATE_c_SE_l	-10	10	0.0389396	-10	10	0	-10	9.9996	0.0176982	-10	10	0	0
403	ADENYL_KIN_RXN_p_MC_l	0.489177	adenosinenucleotidesless_thanigreater_thandenovoless_than/igreater_thanbiosynthesis	AMP_p_MC_l + 0.9 ATP_p_MC_l + 0.3 PROTON_p_MC_l + 0.1 aATP_p_MC_l <=> 1.6 ADP_p_MC_l + 0.4 aADP_p_MC_l	-1000	1000	0.0386561	6.39e-12	0.0386561	0.000418067	-573.02	146.041	0.0292865	6.09e-12	0.0384328	0.0384328	0.000333111	ADENYL-KIN-RXN:Adenylate kinase
404	ACETATE_COA_LIGASE_RXN_p_MC_l		oxidativeethanoldegradationIII, oxidativeethanoldegradationI, acetateconversiontoacetyl-CoA	ACET_p_MC_l + 0.9 ATP_p_MC_l + CO_A_p_MC_l + 0.1 aATP_p_MC_l --> ACETYL_COA_p_MC_l + AMP_p_MC_l + 0.55 PPI_p_MC_l + 0.55 PROTON_p_MC_l + 0.45 bPPI_p_MC_l	0	1000	0.0385139	0.0385139	0.0385139	0.000209033	0.000209033	18.8441	0.0291444	0.0382906	0.0382906	0.0382906	0.000166556	ACETATE--COA-LIGASE-RXN:acetate--CoA ligase
405	ACET_mc_MC_l			ACET_m_MC_l <=> ACET_c_MC_l	-1000	1000	0.0383718	0.0383718	0.0383718	0	0	34.0377	0.0290022	0.0381485	0.0381485	0.0381485	0	ACET_mc
406	RXN66_3_m_MC_l	0.373725	oxidativeethanoldegradationIII, oxidativeethanoldegradationI	ACETALD_m_MC_l + NAD_m_MC_l + WATER_m_MC_l --> ACET_m_MC_l + NADH_m_MC_l + 2.0 PROTON_m_MC_l	0	1000	0.0383718	0.0383718	0.0383718	0	0	34.0377	0.0290022	0.0381485	0.0381485	0.0381485	0	Acetaldehyde dehydrogenase
407	THREONINE_ALDOLASE_RXN_c_MC_l	0.373725	glycinebiosynthesisIV	THR_c_MC_l --> ACETALD_c_MC_l + GLY_c_MC_l	0	1000	0.0383718	0.0383718	0.0383718	0	0	36.51	0.0290022	0.0381485	0.0381485	0.0381485	0	THREONINE-ALDOLASE-RXN:Threonine aldolase
408	PRO_mc_SE_l			PRO_m_SE_l <=> PRO_c_SE_l	-50	50	0.0383126	0.0287433	0.0859393	-0.00282195	-0.0044345	0.00161254	0.057491	-0.0219154	0.0210473	-0.000868086	-0.0202722	PRO_mc
409	MALSYN_RXN_x_MC_l	0.373725	glycolateandglyoxylatedegradationII, glyoxylatecycle	ACETYL_COA_x_MC_l + GLYOX_x_MC_l + WATER_x_MC_l --> CO_A_x_MC_l + MAL_x_MC_l + PROTON_x_MC_l	0	1000	0.038189	0.038189	0.038189	0	0	36.51	0.0288195	0.0381485	0.0381485	0.0381485	0	Malate synthase
410	2KG_ISOCITRATE_mc_SE_d			2_KETOGLUTARATE_m_SE_d + PROTON_c_SE_d + THREO_DS_ISO_CITRATE_c_SE_d <=> 2_KETOGLUTARATE_c_SE_d + PROTON_m_SE_d + THREO_DS_ISO_CITRATE_m_SE_d	-50	50	0.0378793	-50	50	0.0873846	-50	50	0.0597797	-50	50	0.0202876	0.0728179	2KG_ISOCITRATE_mc
411	2PGADEHYDRAT_RXN_c_CC_d		Rubiscoshunt, glycolysisI, gluconeogenesis, glycolysisIV(plantcytosol)	2_PG_c_CC_d <=> PHOSPHO_ENOL_PYRUVATE_c_CC_d + WATER_c_CC_d	-10	10	0.0373508	-10	10	0.00522931	-10	10	0.0266932	-10	10	0.00750956	0.0102445	2PGADEHYDRAT-RXN:Phosphopyruvate hydratase
412	3PGA_Pi_pc_CC_d			G3P_p_CC_d + 0.7 Pi_c_CC_d + 0.3 aPi_c_CC_d <=> G3P_c_CC_d + 0.3 PROTON_c_CC_d + Pi_p_CC_d	-10	10	0.0373508	-10	10	0.00522931	-10	10	0.0210075	-10	10	0.00294905	0	3PGA_Pi_pc
413	3PGAREARR_RXN_c_CC_d		Rubiscoshunt, glycolysisI, gluconeogenesis, glycolysisIV(plantcytosol)	G3P_c_CC_d <=> 2_PG_c_CC_d	-10	10	0.0373508	-10	10	0.00522931	-10	10	0.0266932	-10	10	0.00750956	0	3PGAREARR-RXN:Phosphoglycerate mutase
414	GAPOXNPHOSPHN_RXN_p_CC_d		glycolysisI, gluconeogenesis, glycolysisIV(plantcytosol), formaldehydeassimilationIII(dihydroxyacetonecycle)	GAP_p_CC_d + NAD_p_CC_d + Pi_p_CC_d <=> DPG_p_CC_d + NADH_p_CC_d + PROTON_p_CC_d	-10	10	0.0373508	-3.40785	3.41367	0.00522931	-3.38889	3.39099	0.0214796	-3.3921	3.3921	0.00294905	0.000481821	GAPOXNPHOSPHN-RXN:Glyceraldehyde 3-phosphate dehydrogenase (phosphorylating)
415	H_pc_CC_d			PROTON_p_CC_d <=> PROTON_c_CC_d	-10	10	0.0373508	-10	10	0.00522931	-10	10	0.0214796	-10	10	0.00294905	0.000196298	Plastidial H$^+$ channel
416	PEPDEPHOS_RXN_p_CC_d		Rubiscoshunt, glycolysisI, glycolysisIV(plantcytosol)	0.8 ADP_p_CC_d + PHOSPHO_ENOL_PYRUVATE_p_CC_d + 0.9 PROTON_p_CC_d + 0.2 aADP_p_CC_d --> 0.9 ATP_p_CC_d + PYRUVATE_p_CC_d + 0.1 aATP_p_CC_d	0	10	0.0373508	0	0.111769	0.00522931	0	0.0833356	0.0266932	0	0.0881453	0.00750956	0.0102445	PEPDEPHOS-RXN:Pyruvate kinase
417	PYRUVATE_pc_CC_d			PYRUVATE_p_CC_d <=> PYRUVATE_c_CC_d	-10	10	0.0373508	9.78e-11	0.112757	0.00522931	8.8e-09	0.0833356	0.0266932	8.32e-11	0.0881453	0.00750956	0.00992325	PYRUVATE_pc
418	FRU_c_CC_SE_l			FRU_c_CC_l <=> FRU_c_SE_l	-10	10	0.0372844	0.0372844	0.0514087	-0.00953337	-0.00953337	0.00953337	0.0291413	-0.0210433	0.028795	0	-0.0218247
419	SUCROSE_PROTON_rev_vc_MC_d			PROTON_v_MC_d + SUCROSE_v_MC_d --> PROTON_c_MC_d + SUCROSE_c_MC_d	0	1000	0.0369213	0.0369213	0.366427	0.0380362	0.0380362	0.0380362	0.0380781	0.0369467	0.450174	0.0369467	0.037295	SUCROSE_PROTON_rev_vc
420	SUCROSE_PROTON_vc_MC_l			PROTON_v_MC_l + SUCROSE_c_MC_l --> PROTON_c_MC_l + SUCROSE_v_MC_l	0	1000	0.0369213	0.0369213	0.629064	0.0380362	0.0380362	146.589	0.0380781	0.0369467	0.693011	0.0369467	0.037295	SUCROSE_PROTON_vc
421	SUCROSE_v_dielTransfer_MC		dieltransfer	SUCROSE_v_MC_l + 90.0 sucrose_starch_bal_c_MC_l <=> SUCROSE_v_MC_d	-1000	1000	0.0369213	0.0369213	0.0369213	0.0380362	0.0380362	0.0380362	0.0380781	0.0369467	0.0369467	0.0369467	0.037295
422	2TRANSKETO_RXN_p_CC_d		pentosephosphatepathway(non-oxidativebranch), Rubiscoshunt, pentosephosphatepathway(partial), formaldehydeassimilationIII(dihydroxyacetonecycle), Calvin-Benson-Basshamcycle	ERYTHROSE_4P_p_CC_d + XYLULOSE_5_PHOSPHATE_p_CC_d <=> FRUCTOSE_6P_p_CC_d + GAP_p_CC_d	-10	10	0.0362705	-0.00389903	0.0563547	0.0104586	0.00522931	0.0484717	0.0220531	0.00522931	0.0493049	0.0104586	0.010524	2TRANSKETO-RXN:Transketolase
423	TRANSALDOL_RXN_p_CC_d		pentosephosphatepathway(non-oxidativebranch), Rubiscoshunt, formaldehydeassimilationIII(dihydroxyacetonecycle)	D_SEDOHEPTULOSE_7_P_p_CC_d + GAP_p_CC_d <=> ERYTHROSE_4P_p_CC_d + FRUCTOSE_6P_p_CC_d	-10	10	0.0362705	-0.00389903	0.0563547	0.0104586	0.00522931	0.0484717	0.0220531	0.00522931	0.0493049	0.0104586	0.010524	TRANSALDOL-RXN:Transaldolase
424	ISOCITRATE_DEHYDROGENASE_NAD_RXN_m_MC_l	0.373725	TCAcyclevariationIII(eukaryotic)	NAD_m_MC_l + THREO_DS_ISO_CITRATE_m_MC_l --> 2_KETOGLUTARATE_m_MC_l + CARBON_DIOXIDE_m_MC_l + NADH_m_MC_l	0	1000	0.0360359	0	0.141374	0	0	146.04	0.0238885	0.0945621	0.297422	0.0945621	0	ISOCITRATE-DEHYDROGENASE-NAD+-RXN:Isocitrate dehydrogenase (NAD+)
425	2KG_ACONITATE_mc_SE_l			2_KETOGLUTARATE_m_SE_l + CIS_ACONITATE_c_SE_l + PROTON_c_SE_l <=> 2_KETOGLUTARATE_c_SE_l + CIS_ACONITATE_m_SE_l + PROTON_m_SE_l	-50	50	0.0360325	-50	50	0.0986682	-50	50	0	-50	50	0	0	2KG_ACONITATE_mc
426	GLUTAMINESYN_RXN_p_CC_l	0.0281281	nitratereductionII(assimilatory), glutaminebiosynthesis, ammoniaassimilationcycleII, nitratereductionVI(assimilatory)	AMMONIUM_p_CC_l + 0.9 ATP_p_CC_l + GLT_p_CC_l + 0.1 aATP_p_CC_l --> 0.8 ADP_p_CC_l + GLN_p_CC_l + 0.9 PROTON_p_CC_l + Pi_p_CC_l + 0.2 aADP_p_CC_l	0	10	0.0353602	0	0.0353602	0.000201568	0	0.000201568	0.0351622	0	0.000197984	0.000197985	0	GLUTAMINESYN-RXN:Glutamate--ammonia ligase
427	GLUTAMATE_SYNTHASE_FERREDOXIN_RXN_p_CC_l	0.0351622	glutamatebiosynthesisV, ammoniaassimilationcycleII	2_KETOGLUTARATE_p_CC_l + GLN_p_CC_l + 2.0 PROTON_p_CC_l + 2.0 Reduced_ferredoxins_p_CC_l --> 2.0 GLT_p_CC_l + 2.0 Oxidized_ferredoxins_p_CC_l	0	10	0.0351622	0.0351622	0.0351622	0	0	0	0.0351622	0	-1.47e-10	0	0	GLUTAMATE-SYNTHASE-FERREDOXIN-RXN:Glutamate synthase (ferredoxin)
428	MAL_c_CC_SE_l			MAL_c_CC_l <=> MAL_c_SE_l	-10	10	0.0351075	-10	10	0.00181411	-10	10	0	-10	10	0	-0.00180237
429	6PFRUCTPHOS_RXN_p_SE_d		glycolysisI, glycolysisIV(plantcytosol)	0.9 ATP_p_SE_d + FRUCTOSE_6P_p_SE_d + 0.1 aATP_p_SE_d --> 0.8 ADP_p_SE_d + FRUCTOSE_16_DIPHOSPHATE_p_SE_d + 0.9 PROTON_p_SE_d + 0.2 aADP_p_SE_d	0	50	0.034531	0	0.11487	0.0760262	0	0.0864848	0.0749538	0	0.0881513	0.0776927	0.0665834	6-phosphofructokinase
430	F16ALDOLASE_RXN_p_SE_d		glycolysisI, gluconeogenesis, glycolysisIV(plantcytosol), formaldehydeassimilationIII(dihydroxyacetonecycle), Calvin-Benson-Basshamcycle	FRUCTOSE_16_DIPHOSPHATE_p_SE_d --> DIHYDROXY_ACETONE_PHOSPHATE_p_SE_d + GAP_p_SE_d	0	0	0.034531	1.61e-11	0.11487	0.0760262	0	0.0864848	0.0749538	7.51e-12	0.0881513	0.0776927	0.0665834	F16ALDOLASE-RXN:Fructose-bisphosphate aldolase
431	PEPDEPHOS_RXN_p_SE_d		Rubiscoshunt, glycolysisI, glycolysisIV(plantcytosol)	0.8 ADP_p_SE_d + PHOSPHO_ENOL_PYRUVATE_p_SE_d + 0.9 PROTON_p_SE_d + 0.2 aADP_p_SE_d --> 0.9 ATP_p_SE_d + PYRUVATE_p_SE_d + 0.1 aATP_p_SE_d	0	0	0.034531	0	0.111769	0.00698702	0	0.0833356	0.0749538	0	0.0881453	0.00445847	0.067095	PEPDEPHOS-RXN:Pyruvate kinase
432	PYRUVATE_pc_SE_d			PYRUVATE_p_SE_d <=> PYRUVATE_c_SE_d	-50	50	0.034531	5.33e-10	0.111769	0.00698702	0	0.0833356	0.0749538	7.72e-11	0.0881453	0.00445847	0.066863	PYRUVATE_pc
433	MALIC_NADP_RXN_c_pSE_l		gluconeogenesis, C4photosyntheticcarbonassimilationcycle	MAL_c_pSE_l + NADP_c_pSE_l --> CARBON_DIOXIDE_c_pSE_l + NADPH_c_pSE_l + PYRUVATE_c_pSE_l	0	60	0.0342982	0.0342982	0.0342982	0.0103696	0.00203808	0.0103696	0.0616537	0.0132919	0.0132919	0.0132919	0.00301897	MALIC-NADP-RXN:Malate dehydrogenase (oxaloacetate decarboxylating) (NADP+)
434	PEPDEPHOS_RXN_c_SE_d		Rubiscoshunt, glycolysisI, glycolysisIV(plantcytosol)	0.5 ADP_c_SE_d + PHOSPHO_ENOL_PYRUVATE_c_SE_d + 0.85 PROTON_c_SE_d + 0.5 aADP_c_SE_d --> 0.65 ATP_c_SE_d + PYRUVATE_c_SE_d + 0.35 aATP_c_SE_d	0	0	0.0342494	0	0.111769	0.0711192	0	0.0833356	0.0332444	0	0.0881453	0.0761772	0.00553216	PEPDEPHOS-RXN:Pyruvate kinase
435	ACETYL_COA_CARBOXYLTRANSFER_RXN_p_MC_l	0.440274	fattyacidbiosynthesisinitiationI	ACETYL_COA_p_MC_l + 0.9 ATP_p_MC_l + HCO3_p_MC_l + 0.1 aATP_p_MC_l --> 0.8 ADP_p_MC_l + MALONYL_COA_p_MC_l + 0.9 PROTON_p_MC_l + Pi_p_MC_l + 0.2 aADP_p_MC_l	0	1000	0.0339458	0.0339458	0.0339458	0	0	16.9814	0.0256173	0.0339098	0.0339098	0.0339098	0	ACETYL-COA-CARBOXYLTRANSFER-RXN:Acetyl-CoA carboxylase
436	RXN0_5224_p_MC_l		cyanatedegradation	CARBON_DIOXIDE_p_MC_l + WATER_p_MC_l <=> HCO3_p_MC_l + PROTON_p_MC_l	-1000	1000	0.0339458	0.0339458	0.0339458	0	0	16.9814	0.0256173	0.0339098	0.0339098	0.0339098	0	Carbonate dehydratase
437	GAPOXNPHOSPHN_RXN_p_MC_l	0.373725	glycolysisI, gluconeogenesis, glycolysisIV(plantcytosol), formaldehydeassimilationIII(dihydroxyacetonecycle)	GAP_p_MC_l + NAD_p_MC_l + Pi_p_MC_l <=> DPG_p_MC_l + NADH_p_MC_l + PROTON_p_MC_l	-1000	1000	0.0337631	0.0337631	0.0337631	0	-202.827	285.812	0.0254345	0.0339098	0.0339098	0.0339098	0	GAPOXNPHOSPHN-RXN:Glyceraldehyde 3-phosphate dehydrogenase (phosphorylating)
438	GLC_6_P_c_CC_SE_d			GLC_6_P_c_CC_d <=> GLC_6_P_c_SE_d	-10	10	0.0335756	-10	10	0.1215	-10	10	0.0371299	-10	10	0.0564694	0.0485167
439	2_PERIOD_7_PERIOD_1_PERIOD_90_RXN_c_MC_d		glycolysisIV(plantcytosol)	FRUCTOSE_6P_c_MC_d + 0.65 PPI_c_MC_d + 0.35 aPPI_c_MC_d <=> FRUCTOSE_16_DIPHOSPHATE_c_MC_d + 1.05 PROTON_c_MC_d + 0.7 Pi_c_MC_d + 0.3 aPi_c_MC_d	-1000	1000	0.0334692	0.0334692	0.69248	0.0314565	0.0314565	0.0314565	0.0353763	0.0361183	0.862573	0.0361183	0.0231053	2.7.1.90-RXN:Diphosphate--fructose-6-phosphate 1-phosphotransferase
440	F16ALDOLASE_RXN_c_MC_d		glycolysisI, gluconeogenesis, glycolysisIV(plantcytosol), formaldehydeassimilationIII(dihydroxyacetonecycle), Calvin-Benson-Basshamcycle	FRUCTOSE_16_DIPHOSPHATE_c_MC_d <=> DIHYDROXY_ACETONE_PHOSPHATE_c_MC_d + GAP_c_MC_d	-1000	1000	0.0334692	0.0334692	0.0334692	0.0314565	0.0314565	0.0314565	0.0353763	0.0361183	0.0361183	0.0361183	0.0231053	F16ALDOLASE-RXN:Fructose-bisphosphate aldolase
441	FRUCTOKINASE_RXN_c_pSE_d		sucrosedegradationIII, sucrosedegradationI	0.65 ATP_c_pSE_d + FRU_c_pSE_d + 0.35 aATP_c_pSE_d --> 0.5 ADP_c_pSE_d + FRUCTOSE_6P_c_pSE_d + 0.85 PROTON_c_pSE_d + 0.5 aADP_c_pSE_d	0	60	0.033165	0.033165	0.033165	0.0217806	0.0217806	0.0217806	0.0332836	0.0257783	0.0257783	0.0257783	0.0242085	FRUCTOKINASE-RXN:Fructokinase
442	PHOSPHOGLUCMUT_RXN_c_pSE_d		sucrosebiosynthesis, glycogendegradationI, glycogendegradationII, starchbiosynthesis, starchdegradation, GDP-glucosebiosynthesis, sucrosedegradationIII, glucoseandglucose-1-phosphatedegradation	GLC_1_P_c_pSE_d <=> GLC_6_P_c_pSE_d	-60	60	0.033165	0.033165	0.033165	0.0217806	0.0217806	0.0217807	0.0332836	0.0257783	0.0257783	0.0257783	0.0242085	PHOSPHOGLUCMUT-RXN:|Phosphoglucomutase|
443	SUCROSE_SYNTHASE_RXN_c_pSE_d		galactosedegradationII, sucrosedegradationIII	SUCROSE_c_pSE_d + 0.5 UDP_c_pSE_d + 0.5 aUDP_c_pSE_d --> FRU_c_pSE_d + 0.5 PROTON_c_pSE_d + UDP_GLUCOSE_c_pSE_d	0	60	0.033165	0.033165	0.033165	0.0217806	0.0217806	0.0217806	0.0332836	0.0257783	0.0257783	0.0257783	0.0242085	SUCROSE-SYNTHASE-RXN:Sucrose synthase
444	6PFRUCTPHOS_RXN_p_pSE_l	0.00164759	glycolysisI, glycolysisIV(plantcytosol)	0.9 ATP_p_pSE_l + FRUCTOSE_6P_p_pSE_l + 0.1 aATP_p_pSE_l --> 0.8 ADP_p_pSE_l + FRUCTOSE_16_DIPHOSPHATE_p_pSE_l + 0.9 PROTON_p_pSE_l + 0.2 aADP_p_pSE_l	0	60	0.0327768	0.0327768	0.0327768	0.0933358	0.0933358	0.0933358	0.024566	0.0447674	0.0447674	0.0447674	0.0912616	6-phosphofructokinase
445	F16ALDOLASE_RXN_p_pSE_l	0.0278626	glycolysisI, gluconeogenesis, glycolysisIV(plantcytosol), formaldehydeassimilationIII(dihydroxyacetonecycle), Calvin-Benson-Basshamcycle	FRUCTOSE_16_DIPHOSPHATE_p_pSE_l --> DIHYDROXY_ACETONE_PHOSPHATE_p_pSE_l + GAP_p_pSE_l	0	0	0.0327768	0.0327768	0.0327768	0.0933358	0.0933358	0.0933358	0.024566	0.0447674	0.0447674	0.0447674	0.0912616	F16ALDOLASE-RXN:Fructose-bisphosphate aldolase
446	PEPCARBOX_RXN_c_pSE_l	0	gluconeogenesis, C4photosyntheticcarbonassimilationcycle, TCAcyclevariationIV	HCO3_c_pSE_l + PHOSPHO_ENOL_PYRUVATE_c_pSE_l + 0.3 PROTON_c_pSE_l --> OXALACETIC_ACID_c_pSE_l + 0.7 Pi_c_pSE_l + 0.3 aPi_c_pSE_l	0	0	0.03259	0.03259	0.03259	0	0	-8.23e-13	0.0475927	0.0117766	0.0117766	0.0117766	0	PEPCARBOX-RXN:Phosphoenolpyruvate carboxylase
447	RXN0_5224_c_pSE_l		cyanatedegradation	CARBON_DIOXIDE_c_pSE_l + WATER_c_pSE_l <=> HCO3_c_pSE_l + PROTON_c_pSE_l	-60	60	0.03259	0.03259	0.03259	-0.0146697	-0.0146697	-0.0146697	0.0475927	0.0117766	0.0117766	0.0117766	-0.0173393	Carbonate dehydratase
448	PRO_mc_CC_l			PRO_m_CC_l <=> PRO_c_CC_l	-10	10	0.0322651	-0.0153616	0.0418344	0	-0.0044345	0.00161254	0.0377095	-0.0219154	0.0210473	0	0	PRO_mc
449	FERREDOXIN_NITRITE_REDUCTASE_RXN_p_MC_l		nitratereductionII(assimilatory), nitratereductionVI(assimilatory)	NITRITE_p_MC_l + 8.0 PROTON_p_MC_l + 6.0 Reduced_ferredoxins_p_MC_l --> AMMONIUM_p_MC_l + 6.0 Oxidized_ferredoxins_p_MC_l + 2.0 WATER_p_MC_l	0	1000	0.0307434	0.0307434	0.0307434	0.0452109	0.0452109	0.0452109	0.0307434	0.0307434	0.0307434	0.0307434	0.0360236	FERREDOXIN--NITRITE-REDUCTASE-RXN:Ferredoxin--nitrite reductase
450	NITRATE_REDUCTASE_NADH_RXN_c_MC_l		nitratereductionII(assimilatory)	NADH_c_MC_l + NITRATE_c_MC_l + PROTON_c_MC_l --> NAD_c_MC_l + NITRITE_c_MC_l + WATER_c_MC_l	0	1000	0.0307434	0.0307434	0.0307434	0.0452109	0.0452109	0.0452109	0.0307434	0.0307434	0.0307434	0.0307434	0.0360236	Nitrate reductase (NADH)
451	NITRITE_pc_MC_l			NITRITE_c_MC_l + PROTON_c_MC_l --> NITRITE_p_MC_l + PROTON_p_MC_l	0	1000	0.0307434	0.0307434	0.0307434	0.0452109	0.0452109	0.0452109	0.0307434	0.0307434	0.0307434	0.0307434	0.0360236	NITRITE_pc
452	CYTOCHROME_C_OXIDASE_RXN_mi_CC_l	0.0215939	aerobicrespiration--electrondonorII	4.0 Cytochromes_C_Reduced_mi_CC_l + OXYGEN_MOLECULE_m_CC_l + 8.0 PROTON_m_CC_l --> 4.0 Cytochromes_C_Oxidized_mi_CC_l + 4.0 PROTON_i_CC_l + 2.0 WATER_m_CC_l	0	10	0.0300187	0.0163428	0.0710771	0.0166153	-4.64e-12	0.15608	0.0329284	0.000824259	0.0744642	0.0242282	0	CYTOCHROME-C-OXIDASE-RXN:Cytochrome-c oxidase
453	ADENYL_KIN_RXN_m_pSE_l	0.0244589	adenosinenucleotidesless_thanigreater_thandenovoless_than/igreater_thanbiosynthesis	AMP_m_pSE_l + 0.9 ATP_m_pSE_l + 0.3 PROTON_m_pSE_l + 0.1 aATP_m_pSE_l <=> 1.6 ADP_m_pSE_l + 0.4 aADP_m_pSE_l	-60	60	0.0298882	3e-11	0.0298882	0.0542925	-29.3494	30.6544	0.0298882	2.22e-11	0.0298882	0.0298882	0.0286712	ADENYL-KIN-RXN:Adenylate kinase
454	ATP_AMP_mc_pSE_l			AMP_c_pSE_l + 0.9 ATP_m_pSE_l + 0.35 PROTON_c_pSE_l + 0.1 aATP_m_pSE_l <=> AMP_m_pSE_l + 0.65 ATP_c_pSE_l + 0.1 PROTON_m_pSE_l + 0.35 aATP_c_pSE_l	-60	60	0.0298882	2.63e-11	0.0298882	0.0542925	-29.3494	30.6544	0.0298882	2.13e-11	0.0298882	0.0298882	0.0286712	ATP_AMP_mc
455	MALONYL_COA_ACP_TRANSACYL_RXN_p_MC_l	0.373725	fattyacidbiosynthesisinitiationI	ACP_p_MC_l + MALONYL_COA_p_MC_l --> CO_A_p_MC_l + MALONYL_ACP_p_MC_l	0	1000	0.0297026	0.0297026	0.0297026	0	0	16.4884	0.0224151	0.029671	0.029671	0.029671	0	MALONYL-COA-ACP-TRANSACYL-RXN:[Acyl-carrier protein] S-malonyltransferase
456	PRO_mc_MC_l			PRO_m_MC_l <=> PRO_c_MC_l	-1000	1000	0.029361	0.029361	0.358364	0	-146.04	136.666	0.0387306	0.15458	0.35744	0.15458	0	PRO_mc
457	SUCCINATE_COA_LIGASE_GDP_FORMING_RXN_m_SE_l			0.2 GDP_m_SE_l + Pi_m_SE_l + SUC_COA_m_SE_l + 0.8 aGDP_m_SE_l --> CO_A_m_SE_l + 0.9 GTP_m_SE_l + 0.7 PROTON_m_SE_l + SUC_m_SE_l + 0.1 aGTP_m_SE_l	0	50	0.0285598	0	0.0285598	0	0	-1.75e-11	0.0285598	0	0.0285598	0	0	SUCCINATE_COA_LIGASE_GDP_FORMING_RXN_m
458	ADENYL_KIN_RXN_m_pSE_d		adenosinenucleotidesless_thanigreater_thandenovoless_than/igreater_thanbiosynthesis	AMP_m_pSE_d + 0.9 ATP_m_pSE_d + 0.3 PROTON_m_pSE_d + 0.1 aATP_m_pSE_d <=> 1.6 ADP_m_pSE_d + 0.4 aADP_m_pSE_d	-60	60	0.02835	-29.3888	30.6121	0.02835	-29.3793	30.622	0.02835	-29.3823	30.6186	0.02835	0.02835	ADENYL-KIN-RXN:Adenylate kinase
459	ATP_AMP_mc_pSE_d			AMP_c_pSE_d + 0.9 ATP_m_pSE_d + 0.35 PROTON_c_pSE_d + 0.1 aATP_m_pSE_d <=> AMP_m_pSE_d + 0.65 ATP_c_pSE_d + 0.1 PROTON_m_pSE_d + 0.35 aATP_c_pSE_d	-60	60	0.02835	-29.3888	30.6121	0.02835	-29.3793	30.622	0.02835	-29.3823	30.6186	0.02835	0.02835	ATP_AMP_mc
460	GDPKIN_RXN_c_pSE_d		guanosinenucleotidesless_thanigreater_thandenovoless_than/igreater_thanbiosynthesis	0.65 ATP_c_pSE_d + 0.5 GDP_c_pSE_d + 0.35 aATP_c_pSE_d + 0.5 aGDP_c_pSE_d <=> 0.5 ADP_c_pSE_d + 0.65 GTP_c_pSE_d + 0.5 aADP_c_pSE_d + 0.35 aGTP_c_pSE_d	-60	60	0.02835	0.02835	0.02835	0.02835	0.02835	0.02835	0.02835	0.02835	0.02835	0.02835	0.02835	GDP kinase
461	GDPKIN_RXN_c_pSE_l	0.0285598	guanosinenucleotidesless_thanigreater_thandenovoless_than/igreater_thanbiosynthesis	0.65 ATP_c_pSE_l + 0.5 GDP_c_pSE_l + 0.35 aATP_c_pSE_l + 0.5 aGDP_c_pSE_l <=> 0.5 ADP_c_pSE_l + 0.65 GTP_c_pSE_l + 0.5 aADP_c_pSE_l + 0.35 aGTP_c_pSE_l	-60	60	0.02835	0.02835	0.02835	0.02835	0.02835	0.02835	0.02835	0.02835	0.02835	0.02835	0.02835	GDP kinase
462	Protein_turnover_pSE_d		maintenance	2.43815 ATP_c_pSE_d + 0.65 GTP_c_pSE_d + 5.751 WATER_c_pSE_d + 1.31285 aATP_c_pSE_d + 0.35 aGTP_c_pSE_d --> 1.3755 ADP_c_pSE_d + AMP_c_pSE_d + 0.5 GDP_c_pSE_d + 0.65 PPI_c_pSE_d + 3.06305 PROTON_c_pSE_d + 2.6257 Pi_c_pSE_d + 1.3755 aADP_c_pSE_d + 0.5 aGDP_c_pSE_d + 0.35 aPPI_c_pSE_d + 1.1253 aPi_c_pSE_d	0.02835	0.02835	0.02835	0.02835	0.02835	0.02835	0.02835	0.02835	0.02835	0.02835	0.02835	0.02835	0.02835	Protein turnover
463	Protein_turnover_pSE_l		maintenance	2.43815 ATP_c_pSE_l + 0.65 GTP_c_pSE_l + 5.751 WATER_c_pSE_l + 1.31285 aATP_c_pSE_l + 0.35 aGTP_c_pSE_l --> 1.3755 ADP_c_pSE_l + AMP_c_pSE_l + 0.5 GDP_c_pSE_l + 0.65 PPI_c_pSE_l + 3.06305 PROTON_c_pSE_l + 2.6257 Pi_c_pSE_l + 1.3755 aADP_c_pSE_l + 0.5 aGDP_c_pSE_l + 0.35 aPPI_c_pSE_l + 1.1253 aPi_c_pSE_l	0.02835	0.02835	0.02835	0.02835	0.02835	0.02835	0.02835	0.02835	0.02835	0.02835	0.02835	0.02835	0.02835	Protein turnover
464	PEPDEPHOS_RXN_p_pSE_l	0.0230808	Rubiscoshunt, glycolysisI, glycolysisIV(plantcytosol)	0.8 ADP_p_pSE_l + PHOSPHO_ENOL_PYRUVATE_p_pSE_l + 0.9 PROTON_p_pSE_l + 0.2 aADP_p_pSE_l --> 0.9 ATP_p_pSE_l + PYRUVATE_p_pSE_l + 0.1 aATP_p_pSE_l	0	0	0.0264007	0.0264007	0.0264007	0.0684361	0	0.0684361	0.0262413	0.038706	0.0437622	0.038706	0.0753088	PEPDEPHOS-RXN:Pyruvate kinase
465	PYRUVATE_pc_pSE_l			PYRUVATE_p_pSE_l <=> PYRUVATE_c_pSE_l	-60	60	0.0264007	0.0264007	0.0264007	0.0684361	-0.000268757	0.0684361	0.0261499	0.0371526	0.0422088	0.0371526	0.0736492	PYRUVATE_pc
466	ADENYL_KIN_RXN_m_CC_l	0.0244589	adenosinenucleotidesless_thanigreater_thandenovoless_than/igreater_thanbiosynthesis	AMP_m_CC_l + 0.9 ATP_m_CC_l + 0.3 PROTON_m_CC_l + 0.1 aATP_m_CC_l <=> 1.6 ADP_m_CC_l + 0.4 aADP_m_CC_l	-10	10	0.0252661	2.97e-11	0.165745	0.049725	-5.0001	5.46558	0.0252661	-1.09e-10	0.163251	0.0441661	0	ADENYL-KIN-RXN:Adenylate kinase
467	ATP_AMP_mc_CC_l			AMP_c_CC_l + 0.9 ATP_m_CC_l + 0.35 PROTON_c_CC_l + 0.1 aATP_m_CC_l <=> AMP_m_CC_l + 0.65 ATP_c_CC_l + 0.1 PROTON_m_CC_l + 0.35 aATP_c_CC_l	-10	10	0.0252661	2.59e-11	0.165745	0.049725	-5.0001	5.46558	0.0252661	2.67e-11	0.163251	0.0441661	0	ATP_AMP_mc
468	ADENYL_KIN_RXN_c_CC_l	0.0244589	adenosinenucleotidesless_thanigreater_thandenovoless_than/igreater_thanbiosynthesis	AMP_c_CC_l + 0.65 ATP_c_CC_l + 0.65 PROTON_c_CC_l + 0.35 aATP_c_CC_l <=> ADP_c_CC_l + aADP_c_CC_l	-10	10	0.0244589	3.4e-11	0.165745	0	-5.41585	10	0.0244589	2.14e-11	0.163251	0.00555885	0.0515274	ADENYL-KIN-RXN:Adenylate kinase
469	6PGLUCONDEHYDROG_RXN_c_CC_d		pentosephosphatepathway(oxidativebranch)	CPD_2961_c_CC_d + NADP_c_CC_d --> CARBON_DIOXIDE_c_CC_d + NADPH_c_CC_d + RIBULOSE_5P_c_CC_d	0	10	0.0226064	0	0.151138	0.0126983	0	0.134957	0.0557006	0	0.137456	0.0122557	0.00584565	6PGLUCONDEHYDROG-RXN:Phosphogluconate dehydrogenase (decarboxylating)
470	6PGLUCONOLACT_RXN_c_CC_d		pentosephosphatepathway(oxidativebranch)	D_6_P_GLUCONO_DELTA_LACTONE_c_CC_d + WATER_c_CC_d --> CPD_2961_c_CC_d + PROTON_c_CC_d	0	10	0.0226064	0	0.151138	0.0126983	0	0.134957	0.0557006	0	0.137456	0.0122557	0.00584565	6-phosphogluconolactonase
471	GLU6PDEHYDROG_RXN_c_CC_d		pentosephosphatepathway(oxidativebranch)	GLC_6_P_c_CC_d + NADP_c_CC_d --> D_6_P_GLUCONO_DELTA_LACTONE_c_CC_d + NADPH_c_CC_d + PROTON_c_CC_d	0	10	0.0226064	0	0.151138	0.0126983	0	0.134957	0.0557006	0	0.137456	0.0122557	0.00584565	GLU6PDEHYDROG-RXN:Glucose-6-phosphate 1-dehydrogenase
472	RIBULP3EPIM_RXN_c_CC_d		pentosephosphatepathway(non-oxidativebranch), Rubiscoshunt, pentosephosphatepathway(partial), formaldehydeassimilationIII(dihydroxyacetonecycle), Calvin-Benson-Basshamcycle	RIBULOSE_5P_c_CC_d <=> XYLULOSE_5_PHOSPHATE_c_CC_d	-10	10	0.0226064	-10	10	0.0126983	-9.99477	10	0.0557006	-9.99477	10	0.0122557	0.00584565	RIBULP3EPIM-RXN:ribulose phosphate 3-epimerase
473	GLUTKIN_RXN_c_MC_l	0.373725	prolinebiosynthesisI, citrullinebiosynthesis	0.65 ATP_c_MC_l + GLT_c_MC_l + 0.35 aATP_c_MC_l --> 0.5 ADP_c_MC_l + 0.91 L_GLUTAMATE_5_P_c_MC_l + 0.76 PROTON_c_MC_l + 0.5 aADP_c_MC_l + 0.09 aL_GLUTAMATE_5_P_c_MC_l	0	1000	0.0225499	0.0225499	0.0225499	0	0	35.8397	0.0283575	0.0292205	0.0292205	0.0292205	0.0187613	GLUTKIN-RXN:Glutamate 5-kinase
474	GLUTSEMIALDEHYDROG_RXN_c_MC_l	0.373725	prolinebiosynthesis	0.91 L_GLUTAMATE_5_P_c_MC_l + NADPH_c_MC_l + 2.21 PROTON_c_MC_l + 0.09 aL_GLUTAMATE_5_P_c_MC_l --> L_GLUTAMATE_GAMMA_SEMIALDEHYDE_c_MC_l + NADP_c_MC_l + 0.7 Pi_c_MC_l + 0.3 aPi_c_MC_l	0	1000	0.0225499	0.0225499	0.0225499	0	0	35.8397	0.0283575	0.0292205	0.0292205	0.0292205	0.0187613	GLUTSEMIALDEHYDROG-RXN
475	PYRROLINECARBREDUCT_RXN_NAD_c_MC_l		prolinebiosynthesisI, prolinebiosynthesisIII, prolinebiosynthesisII(fromarginine), argininedegradationVI(arginase2pathway)	L_DELTA1_PYRROLINE_5_CARBOXYLATE_c_MC_l + NADH_c_MC_l + PROTON_c_MC_l --> NAD_c_MC_l + PRO_c_MC_l	0	1000	0.0225499	0.0225499	0.0225499	0	0	35.8397	0.0283575	0.0292205	0.0292205	0.0292205	0.0187613	PYRROLINECARBREDUCT-RXN:Pyrroline-5-carboxylate reductase
476	SPONTPRO_RXN_c_MC_l		prolinebiosynthesisI, citrullinebiosynthesis, prolinebiosynthesisIII, prolinebiosynthesisII(fromarginine), argininedegradationI(arginasepathway), argininedegradationVI(arginase2pathway)	L_GLUTAMATE_GAMMA_SEMIALDEHYDE_c_MC_l <=> L_DELTA1_PYRROLINE_5_CARBOXYLATE_c_MC_l + WATER_c_MC_l	-1000	1000	0.0225499	0.0225499	0.0225499	0	0	35.8397	0.0283575	0.0292205	0.0292205	0.0292205	0.0187613	Spontaneous L-glutamate-5-semialdehyde formation/degradation
477	2KG_MAL_mc_CC_d			2_KETOGLUTARATE_m_CC_d + MAL_c_CC_d <=> 2_KETOGLUTARATE_c_CC_d + MAL_m_CC_d	-10	10	0.02143	-10	10	0	-10	10	0.0232626	-10	10	0	0	2KG_MAL_mc
478	CIT_ISOCITRATE_mc_CC_d			CIT_m_CC_d + THREO_DS_ISO_CITRATE_c_CC_d <=> CIT_c_CC_d + THREO_DS_ISO_CITRATE_m_CC_d	-10	10	0.0209172	-10	10	0	-10	10	0.0209172	-10	10	0	0	CIT_ISOCITRATE_mc
479	ISOCITDEH_RXN_m_CC_d		TCAcyclevariationIV	NADP_m_CC_d + THREO_DS_ISO_CITRATE_m_CC_d <=> 2_KETOGLUTARATE_m_CC_d + CARBON_DIOXIDE_m_CC_d + NADPH_m_CC_d	-10	10	0.0209172	0.0209172	0.0209172	0.0209172	0.0209172	0.0209172	0.0209172	0.0209172	0.0209172	0.0209172	0.0209172	ISOCITDEH-RXN:Isocitrate dehydrogenase (NADP+)
480	NADPHox_balance_CC_l			NADPHoxc_bal_c_CC_d + NADPHoxc_bal_c_CC_l + NADPHoxm_bal_m_CC_d + NADPHoxm_bal_m_CC_l + NADPHoxp_bal_p_CC_d + NADPHoxp_bal_p_CC_l <=>	-1000	1000	0.0209172	0.0209172	0.0209172	0.0209172	0.0209172	0.0209172	0.0209172	0.0209172	0.0209172	0.0209172	0.0209172
481	NADPHoxc_tx_CC_d			3.0 ATPase_NADPHoxidase_constraint_c_CC_d + NADPH_c_CC_d + 0.5 OXYGEN_MOLECULE_c_CC_d + PROTON_c_CC_d --> NADPHoxc_bal_c_CC_d + NADP_c_CC_d + WATER_c_CC_d	0	10	0.0209172	0.0209172	0.0209172	0.0209172	0.0209172	0.0209172	0.0209172	0.0209172	0.0209172	0.0209172	0.0209172	NADPHoxc_tx
482	NADPHoxc_tx_CC_l			3.0 ATPase_NADPHoxidase_constraint_c_CC_l + NADPH_c_CC_l + 0.5 OXYGEN_MOLECULE_c_CC_l + PROTON_c_CC_l --> NADPHoxc_bal_c_CC_l + NADP_c_CC_l + WATER_c_CC_l	0	10	0.0209172	0.0209172	0.0209172	0.0209172	0.0209172	0.0209172	0.0209172	0.0209172	0.0209172	0.0209172	0.0209172	NADPHoxc_tx
483	NADPHoxm_tx_CC_d			3.0 ATPase_NADPHoxidase_constraint_c_CC_d + NADPH_m_CC_d + 0.5 OXYGEN_MOLECULE_m_CC_d + PROTON_m_CC_d --> NADPHoxm_bal_m_CC_d + NADP_m_CC_d + WATER_m_CC_d	0	10	0.0209172	0.0209172	0.0209172	0.0209172	0.0209172	0.0209172	0.0209172	0.0209172	0.0209172	0.0209172	0.0209172	NADPHoxm_tx
484	NADPHoxm_tx_CC_l			3.0 ATPase_NADPHoxidase_constraint_c_CC_l + NADPH_m_CC_l + 0.5 OXYGEN_MOLECULE_m_CC_l + PROTON_m_CC_l --> NADPHoxm_bal_m_CC_l + NADP_m_CC_l + WATER_m_CC_l	0	10	0.0209172	0.0209172	0.0209172	0.0209172	0.0209172	0.0209172	0.0209172	0.0209172	0.0209172	0.0209172	0.0209172	NADPHoxm_tx
485	NADPHoxp_tx_CC_d			3.0 ATPase_NADPHoxidase_constraint_c_CC_d + NADPH_p_CC_d + 0.5 OXYGEN_MOLECULE_p_CC_d + PROTON_p_CC_d --> NADPHoxp_bal_p_CC_d + NADP_p_CC_d + WATER_p_CC_d	0	10	0.0209172	0.0209172	0.0209172	0.0209172	0.0209172	0.0209172	0.0209172	0.0209172	0.0209172	0.0209172	0.0209172	NADPHoxp_tx
486	NADPHoxp_tx_CC_l			3.0 ATPase_NADPHoxidase_constraint_c_CC_l + NADPH_p_CC_l + 0.5 OXYGEN_MOLECULE_p_CC_l + PROTON_p_CC_l --> NADPHoxp_bal_p_CC_l + NADP_p_CC_l + WATER_p_CC_l	0	10	0.0209172	0.0209172	0.0209172	0.0209172	0.0209172	0.0209172	0.0209172	0.0209172	0.0209172	0.0209172	0.0209172	NADPHoxp_tx
487	2_KETOGLUTARATE_xc_SE_l			2_KETOGLUTARATE_x_SE_l <=> 2_KETOGLUTARATE_c_SE_l	-50	50	0.0191641	6.57e-11	0.0221491	0	-50	50	0	-0.0221491	0.0221491	0	0	2_KETOGLUTARATE_xc
488	L_ASPARTATE_xc_SE_l			L_ASPARTATE_x_SE_l <=> L_ASPARTATE_c_SE_l	-50	50	0.0191641	6.78e-11	0.0221491	0	-50	50	0	-0.0221491	0.0221491	0	0	L_ASPARTATE_xc
489	ADENYL_KIN_RXN_m_SE_d		adenosinenucleotidesless_thanigreater_thandenovoless_than/igreater_thanbiosynthesis	AMP_m_SE_d + 0.9 ATP_m_SE_d + 0.3 PROTON_m_SE_d + 0.1 aATP_m_SE_d <=> 1.6 ADP_m_SE_d + 0.4 aADP_m_SE_d	-50	50	0.0189	-25	25.6703	0.0189	-25	25.6751	0.0189	-25	25.6713	0.0189	0.0189	ADENYL-KIN-RXN:Adenylate kinase
490	ADENYL_KIN_RXN_m_SE_l	0.0244589	adenosinenucleotidesless_thanigreater_thandenovoless_than/igreater_thanbiosynthesis	AMP_m_SE_l + 0.9 ATP_m_SE_l + 0.3 PROTON_m_SE_l + 0.1 aATP_m_SE_l <=> 1.6 ADP_m_SE_l + 0.4 aADP_m_SE_l	-50	50	0.0189	2.76e-11	0.13492	0.0189	-25.0001	25.4656	0.0189	3.15e-11	0.132426	0	0.0189	ADENYL-KIN-RXN:Adenylate kinase
491	ATP_AMP_mc_SE_d			AMP_c_SE_d + 0.9 ATP_m_SE_d + 0.35 PROTON_c_SE_d + 0.1 aATP_m_SE_d <=> AMP_m_SE_d + 0.65 ATP_c_SE_d + 0.1 PROTON_m_SE_d + 0.35 aATP_c_SE_d	-50	50	0.0189	-25	25.6703	0.0189	-25	25.6751	0.0189	-25	25.6713	0.0189	0.0189	ATP_AMP_mc
492	ATP_AMP_mc_SE_l			AMP_c_SE_l + 0.9 ATP_m_SE_l + 0.35 PROTON_c_SE_l + 0.1 aATP_m_SE_l <=> AMP_m_SE_l + 0.65 ATP_c_SE_l + 0.1 PROTON_m_SE_l + 0.35 aATP_c_SE_l	-50	50	0.0189	2.65e-11	0.13492	0.0189	-25.0001	25.4656	0.0189	2.57e-11	0.132426	0	0.0189	ATP_AMP_mc
493	GDPKIN_RXN_c_SE_d		guanosinenucleotidesless_thanigreater_thandenovoless_than/igreater_thanbiosynthesis	0.65 ATP_c_SE_d + 0.5 GDP_c_SE_d + 0.35 aATP_c_SE_d + 0.5 aGDP_c_SE_d <=> 0.5 ADP_c_SE_d + 0.65 GTP_c_SE_d + 0.5 aADP_c_SE_d + 0.35 aGTP_c_SE_d	-50	50	0.0189	0.0189	0.0245375	0.0189	0.0189	0.0189	0.0189	0.0189	0.0189	0.0189	0.0189	GDP kinase
494	GDPKIN_RXN_c_SE_l	0.0285598	guanosinenucleotidesless_thanigreater_thandenovoless_than/igreater_thanbiosynthesis	0.65 ATP_c_SE_l + 0.5 GDP_c_SE_l + 0.35 aATP_c_SE_l + 0.5 aGDP_c_SE_l <=> 0.5 ADP_c_SE_l + 0.65 GTP_c_SE_l + 0.5 aADP_c_SE_l + 0.35 aGTP_c_SE_l	-50	50	0.0189	0.0189	0.0189	0.0189	0.0189	0.0189	0.0189	0.0189	0.0189	0.0189	0.0189	GDP kinase
495	Protein_turnover_SE_d		maintenance	2.43815 ATP_c_SE_d + 0.65 GTP_c_SE_d + 5.751 WATER_c_SE_d + 1.31285 aATP_c_SE_d + 0.35 aGTP_c_SE_d --> 1.3755 ADP_c_SE_d + AMP_c_SE_d + 0.5 GDP_c_SE_d + 0.65 PPI_c_SE_d + 3.06305 PROTON_c_SE_d + 2.6257 Pi_c_SE_d + 1.3755 aADP_c_SE_d + 0.5 aGDP_c_SE_d + 0.35 aPPI_c_SE_d + 1.1253 aPi_c_SE_d	0.0189	0.0189	0.0189	0.0189	0.0189	0.0189	0.0189	0.0189	0.0189	0.0189	0.0189	0.0189	0.0189	Protein turnover
496	Protein_turnover_SE_l		maintenance	2.43815 ATP_c_SE_l + 0.65 GTP_c_SE_l + 5.751 WATER_c_SE_l + 1.31285 aATP_c_SE_l + 0.35 aGTP_c_SE_l --> 1.3755 ADP_c_SE_l + AMP_c_SE_l + 0.5 GDP_c_SE_l + 0.65 PPI_c_SE_l + 3.06305 PROTON_c_SE_l + 2.6257 Pi_c_SE_l + 1.3755 aADP_c_SE_l + 0.5 aGDP_c_SE_l + 0.35 aPPI_c_SE_l + 1.1253 aPi_c_SE_l	0.0189	0.0189	0.0189	0.0189	0.0189	0.0189	0.0189	0.0189	0.0189	0.0189	0.0189	0.0189	0.0189	Protein turnover
497	2_PERIOD_7_PERIOD_1_PERIOD_90_RXN_c_pSE_l	0	glycolysisIV(plantcytosol)	FRUCTOSE_6P_c_pSE_l + 0.65 PPI_c_pSE_l + 0.35 aPPI_c_pSE_l <=> FRUCTOSE_16_DIPHOSPHATE_c_pSE_l + 1.05 PROTON_c_pSE_l + 0.7 Pi_c_pSE_l + 0.3 aPi_c_pSE_l	-60	60	0.0185861	0.0185861	0.0185861	0	-0.0820065	0.00144269	0.0190557	1.03e-10	-3.5e-11	0	-0.00455499	2.7.1.90-RXN:Diphosphate--fructose-6-phosphate 1-phosphotransferase
498	F16ALDOLASE_RXN_c_pSE_l	0.0278626	glycolysisI, gluconeogenesis, glycolysisIV(plantcytosol), formaldehydeassimilationIII(dihydroxyacetonecycle), Calvin-Benson-Basshamcycle	FRUCTOSE_16_DIPHOSPHATE_c_pSE_l --> DIHYDROXY_ACETONE_PHOSPHATE_c_pSE_l + GAP_c_pSE_l	0	0	0.0185861	0.0185861	0.0185861	-0.0820065	-0.0820065	-0.0820065	0.0190557	1.45e-10	-1.46e-11	0	-0.0718765	F16ALDOLASE-RXN:Fructose-bisphosphate aldolase
499	Nitrate_ec_MC_l			NITRATE_e_l + 2.0 Nitrate_bal_c_MC_l + 2.0 PROTON_e_MC --> NITRATE_c_MC_l + 2.0 PROTON_c_MC_l	0	41.4	0.0184461	0.0184461	0.0184461	0.0271266	0.0271266	0.0271266	0.0184461	0.0184461	0.0184461	0.0184461	0.0216142	Nitrate_ec
500	Nitrate_tx_l			<=> NITRATE_e_l	-1000	1000	0.0184461	0.0184461	0.0184461	0.0271266	0.0271266	0.0271266	0.0184461	0.0184461	0.0184461	0.0184461	0.0216142	Nitrate_tx
501	H_ee_MC_d			PROTON_e_d --> PROTON_e_MC	0	1000	0.0180927	0	0.0180927	0.026607	0	0.026607	0.0180927	0	0.0180927	0.0180927	0.0212001
502	2TRANSKETO_RXN_p_SE_d		pentosephosphatepathway(non-oxidativebranch), Rubiscoshunt, pentosephosphatepathway(partial), formaldehydeassimilationIII(dihydroxyacetonecycle), Calvin-Benson-Basshamcycle	ERYTHROSE_4P_p_SE_d + XYLULOSE_5_PHOSPHATE_p_SE_d <=> FRUCTOSE_6P_p_SE_d + GAP_p_SE_d	-50	50	0.0172655	-0.00281872	0.057435	0.0380131	1.27e-11	0.0432424	0.0374769	7.32e-12	0.0440756	0.0388463	0.0333036	2TRANSKETO-RXN:Transketolase
503	TRANSALDOL_RXN_p_SE_d		pentosephosphatepathway(non-oxidativebranch), Rubiscoshunt, formaldehydeassimilationIII(dihydroxyacetonecycle)	D_SEDOHEPTULOSE_7_P_p_SE_d + GAP_p_SE_d <=> ERYTHROSE_4P_p_SE_d + FRUCTOSE_6P_p_SE_d	-50	50	0.0172655	-0.00281873	0.057435	0.0380131	0	0.0432424	0.0374769	1.6e-11	0.0440756	0.0388463	0.0334583	TRANSALDOL-RXN:Transaldolase
504	2TRANSKETO_RXN_p_pSE_l	0.00965588	pentosephosphatepathway(non-oxidativebranch), Rubiscoshunt, pentosephosphatepathway(partial), formaldehydeassimilationIII(dihydroxyacetonecycle), Calvin-Benson-Basshamcycle	ERYTHROSE_4P_p_pSE_l + XYLULOSE_5_PHOSPHATE_p_pSE_l <=> FRUCTOSE_6P_p_pSE_l + GAP_p_pSE_l	-60	60	0.0163884	0.0163884	0.0163884	0.0465391	0.0465391	0.0465391	0.0123059	0.0225017	0.0225017	0.0225017	0.0457289	2TRANSKETO-RXN:Transketolase
505	TRANSALDOL_RXN_p_pSE_l	0.00965588	pentosephosphatepathway(non-oxidativebranch), Rubiscoshunt, formaldehydeassimilationIII(dihydroxyacetonecycle)	D_SEDOHEPTULOSE_7_P_p_pSE_l + GAP_p_pSE_l <=> ERYTHROSE_4P_p_pSE_l + FRUCTOSE_6P_p_pSE_l	-60	60	0.0163884	0.0163884	0.0163884	0.0469199	0.0469199	0.0469199	0.0124429	0.0227606	0.0227606	0.0227606	0.0461929	TRANSALDOL-RXN:Transaldolase
506	diel_biomass			X_Phloem_contribution_t_pSE_d + 3.0 X_Phloem_contribution_t_pSE_l -->	0.0162347	1000	0.0162347	0.0162347	0.0162347	0.0238746	0.0238746	0.0238746	0.0162347	0.0162347	0.0162347	0.0162347	0.019023
507	Phloem_output_tx_d			0.005003127 ARG_c_pSE_d + 0.031582239 ASN_c_pSE_d + 0.103814884 GLN_c_pSE_d + 0.03564728 GLT_c_pSE_d + 0.002188868 GLY_c_pSE_d + 0.001250782 HIS_c_pSE_d + 0.003752345 ILE_c_pSE_d + 0.003752345 LEU_c_pSE_d + 0.005628518 LYS_c_pSE_d + 0.030331457 L_ALPHA_ALANINE_c_pSE_d + 0.029706066 L_ASPARTATE_c_pSE_d + 0.002188868 MET_c_pSE_d + 0.00343965 PHE_c_pSE_d + 0.024077548 SER_c_pSE_d + 0.687929956 SUCRO…	0	1000	0.0162347	0.0162347	0.0162347	0.0238746	0.0238746	0.0238746	0.0162347	0.0162347	0.0162347	0.0162347	0.019023
508	ARG_ORNITHINE_mc_CC_l			ARG_m_CC_l + L_ORNITHINE_c_CC_l <=> ARG_c_CC_l + L_ORNITHINE_m_CC_l	-10	10	0.0161326	-10	10	0	-10	10	0.0209172	-10	10	0	0	ARG_ORNITHINE_mc
509	ORNITHINE_GLU_AMINOTRANSFERASE_RXN_m_CC_l		citrullinebiosynthesis, prolinebiosynthesisIII, prolinebiosynthesisII(fromarginine), argininebiosynthesisIV, argininedegradationI(arginasepathway), argininedegradationVI(arginase2pathway)	2_KETOGLUTARATE_m_CC_l + L_ORNITHINE_m_CC_l <=> GLT_m_CC_l + L_GLUTAMATE_GAMMA_SEMIALDEHYDE_m_CC_l	-10	10	0.0161326	-0.00768078	0.0209172	0	-0.00221725	0.000806272	0.0209172	-0.0109577	0.0105236	0	0	ORNITHINE-GLU-AMINOTRANSFERASE-RXN:Ornithine--oxo-acid aminotransferase
510	PYRROLINECARBDEHYDROG_RXN_NADP_m_CC_l		prolinedegradationII	L_DELTA1_PYRROLINE_5_CARBOXYLATE_m_CC_l + NADP_m_CC_l + 2.0 WATER_m_CC_l --> GLT_m_CC_l + NADPH_m_CC_l + PROTON_m_CC_l	0	10	0.0161326	4.45e-11	0.0209172	0.000201568	0	0.00302354	0.0209172	0	0.0209172	0.00932166	0	Pyrroline5-carboxylate reductase
511	SPONTPRO_RXN_m_CC_l		prolinebiosynthesisI, citrullinebiosynthesis, prolinebiosynthesisIII, prolinebiosynthesisII(fromarginine), argininedegradationI(arginasepathway), argininedegradationVI(arginase2pathway)	L_GLUTAMATE_GAMMA_SEMIALDEHYDE_m_CC_l <=> L_DELTA1_PYRROLINE_5_CARBOXYLATE_m_CC_l + PROTON_m_CC_l + WATER_m_CC_l	-10	10	0.0161326	-0.00768078	0.0209172	0	-0.00221725	0.000806272	0.0209172	-0.0109577	0.0105236	0	0	Spontaneous L-glutamate-5-semialdehyde formation/degradation
512	PRO_c_CC_SE_l			PRO_c_CC_l <=> PRO_c_SE_l	-10	10	0.0153616	2.06e-11	0.0153616	0.00807765	0.00384472	0.00827922	0.0211082	6.24e-12	0.0219154	0.0125937	0.0253581
513	PRO_ec_CC_l	0.014874		PROTON_e_CC + PRO_e_l --> PROTON_c_CC_l + PRO_c_CC_l	0	10	0.0153616	0.0153616	0.0153616	0	0	-4.03e-12	0.014874	0.0162855	0.0162855	0.0162855	0.0187613
514	RXN_14903_mi_SE_l	0.02204		PRO_m_SE_l + UBIQUINONE_mi_SE_l --> L_DELTA1_PYRROLINE_5_CARBOXYLATE_m_SE_l + PROTON_m_SE_l + UBIQUINOL_mi_SE_l	0	50	0.0153616	0	0.0153616	0.00423293	0	0.0044345	0	0	0.0219154	0.0125937	0.0253581	RXN-14903
515	PROTONATP_rev_vc_CC_d			0.65 ATP_c_CC_d + 1.45 PROTON_c_CC_d + WATER_c_CC_d + 0.35 aATP_c_CC_d --> 0.5 ADP_c_CC_d + 2.0 PROTON_v_CC_d + 0.7 Pi_c_CC_d + 0.5 aADP_c_CC_d + 0.3 aPi_c_CC_d	0	10	0.014399	0.014399	0.014399	0	0	1.94e-11	0.0311429	0	-8.69e-11	0	0	PROTONATP_rev_vc
516	PEPDEPHOS_RXN_p_pSE_d		Rubiscoshunt, glycolysisI, glycolysisIV(plantcytosol)	0.8 ADP_p_pSE_d + PHOSPHO_ENOL_PYRUVATE_p_pSE_d + 0.9 PROTON_p_pSE_d + 0.2 aADP_p_pSE_d --> 0.9 ATP_p_pSE_d + PYRUVATE_p_pSE_d + 0.1 aATP_p_pSE_d	0	0	0.0132523	0	0.0834363	0.0852125	0	0.0852125	0.013861	0	0.0843786	0.011924	0.0137412	PEPDEPHOS-RXN:Pyruvate kinase
517	PYRUVATE_pc_pSE_d			PYRUVATE_p_pSE_d <=> PYRUVATE_c_pSE_d	-60	60	0.012963	-0.000289361	0.0831469	0.0845183	-0.00069429	0.0845183	0.0133889	-0.000472117	0.0839065	0.0114519	0.0137412	PYRUVATE_pc
518	PRO_mc_pSE_l			PRO_m_pSE_l <=> PRO_c_pSE_l	-60	60	0.0127522	0.0127522	0.0127522	-0.00622621	-0.00622621	0.00210526	-0.00142927	0.0131888	0.0131888	0.0131888	0.0197011	PRO_mc
519	GLUC1PADENYLTRANS_RXN_p_CC_l	0	starchbiosynthesis, glycogenbiosynthesisI(fromADP-D-Glucose)	0.9 ATP_p_CC_l + GLC_1_P_p_CC_l + 0.45 PROTON_p_CC_l + 0.1 aATP_p_CC_l --> ADP_D_GLUCOSE_p_CC_l + 0.55 PPI_p_CC_l + 0.45 bPPI_p_CC_l	0	10	0.0126192	0.0126192	0.0126192	0.00151647	0.00151646	0.00151699	0.0145252	0	-4.52e-11	0	0	GLUC1PADENYLTRANS-RXN:Glucose-1-phosphate adenylyltransferase
520	GLYCOGENSYN_RXN_p_CC_l	0.0145252	starchbiosynthesis, glycogenbiosynthesisI(fromADP-D-Glucose)	ADP_D_GLUCOSE_p_CC_l --> 0.8 ADP_p_CC_l + 0.8 PROTON_p_CC_l + STARCH_p_CC_l + 0.2 aADP_p_CC_l	0	10	0.0126192	0.0126192	0.0126192	0.00151647	0.00151647	0.00151647	0.0145252	0	-3.6e-11	0	0	GLYCOGENSYN-RXN:Starch (bacterial glycogen) synthase
521	PHOSPHOGLUCMUT_RXN_p_CC_d		sucrosebiosynthesis, glycogendegradationI, glycogendegradationII, starchbiosynthesis, starchdegradation, GDP-glucosebiosynthesis, sucrosedegradationIII, glucoseandglucose-1-phosphatedegradation	GLC_1_P_p_CC_d <=> GLC_6_P_p_CC_d	-10	10	0.0126192	0.0126192	0.0126192	0	-9.04e-13	2.54e-12	0.0145252	7.8e-12	-1.73e-11	0	0	PHOSPHOGLUCMUT-RXN:|Phosphoglucomutase|
522	RXN_1826_p_CC_d		starchdegradation	Pi_p_CC_d + STARCH_p_CC_d --> GLC_1_P_p_CC_d	0	10	0.0126192	0.0126192	0.0126192	0	0	-7.28e-13	0.0145252	0	-1.74e-11	0	0	RXN-1826:starch phosphorylase
523	STARCH_p_dielTransfer_CC		dieltransfer	STARCH_p_CC_l <=> STARCH_p_CC_d + 10.0 sucrose_starch_bal_c_CC_l	-1000	1000	0.0126192	0.0126192	0.0126192	0.00151647	0.00151647	0.00151647	0.0145252	6.59e-12	-1.79e-11	0	0
524	Nitrate_ec_MC_d			NITRATE_e_d + 2.0 PROTON_e_MC --> NITRATE_c_MC_d + 3.0 Nitrate_bal_c_MC_l + 2.0 PROTON_c_MC_d	0	41.4	0.0122974	0.0122974	0.0122974	0.0180844	0.0180844	0.0180844	0.0122974	0.0122974	0.0122974	0.0122974	0.0144094	Nitrate_ec
525	Nitrate_tx_d			<=> NITRATE_e_d	-1000	1000	0.0122974	0.0122974	0.0122974	0.0180844	0.0180844	0.0180844	0.0122974	0.0122974	0.0122974	0.0122974	0.0144094	Nitrate_tx
526	NITRATE_vc_MC_l			NITRATE_v_MC_l --> NITRATE_c_MC_l	0	1000	0.0122974	0.0122974	2.38087	0.0180844	0.0180844	586.22	0.0122974	0.0122974	2.63655	0.0122974	0.0144094	NITRATE_vc
527	L_ASPARTATE_GLU_mc_CC_l			GLT_c_CC_l + L_ASPARTATE_m_CC_l <=> GLT_m_CC_l + L_ASPARTATE_c_CC_l	-10	10	0.0113479	7.37e-11	0.0221491	0	-10	10	0.0221491	-0.0221491	0.0221491	0	0	L_ASPARTATE_GLU_mc
528	PHOSPHOGLUCMUT_RXN_c_pSE_l	0.0241355	sucrosebiosynthesis, glycogendegradationI, glycogendegradationII, starchbiosynthesis, starchdegradation, GDP-glucosebiosynthesis, sucrosedegradationIII, glucoseandglucose-1-phosphatedegradation	GLC_1_P_c_pSE_l <=> GLC_6_P_c_pSE_l	-60	60	0.0113021	0.0113021	0.0113021	0.0291693	0.0291693	0.0291693	0.0108324	0.0298882	0.0298882	0.0298882	0.032905	PHOSPHOGLUCMUT-RXN:|Phosphoglucomutase|
529	SUCROSE_SYNTHASE_RXN_c_pSE_l	0.0113021	galactosedegradationII, sucrosedegradationIII	SUCROSE_c_pSE_l + 0.5 UDP_c_pSE_l + 0.5 aUDP_c_pSE_l --> FRU_c_pSE_l + 0.5 PROTON_c_pSE_l + UDP_GLUCOSE_c_pSE_l	0	60	0.0113021	0.0113021	0.0113021	0.0291693	0.0291693	0.0291693	0.0108324	0.0298882	0.0298882	0.0298882	0.032905	SUCROSE-SYNTHASE-RXN:Sucrose synthase
530	GLC_ec_SE_d			GLC_e_d + PROTON_e_SE --> GLC_c_SE_d + PROTON_c_SE_d	0	50	0.0110323	0	0.0166698	0	0	3.4e-10	0.0357076	0	-1.7e-11	0	0	GLC_ec
531	GLUCOKIN_RXN_c_SE_d		glycogendegradationI, trehalosedegradationII(trehalase), glycolysisIII, GDP-glucosebiosynthesis, trehalosedegradationV, glucoseandglucose-1-phosphatedegradation	0.65 ATP_c_SE_d + GLC_c_SE_d + 0.35 aATP_c_SE_d --> 0.5 ADP_c_SE_d + GLC_6_P_c_SE_d + 0.85 PROTON_c_SE_d + 0.5 aADP_c_SE_d	0	50	0.0110323	0	0.0672144	0	0	0.0651454	0.0357076	0	0.0687251	0	0.00962372	GLUCOKIN-RXN:Glucokinase
532	PROTON_ATPase_c_SE_l	0.0110323		0.65 ATP_c_SE_l + 0.45 PROTON_c_SE_l + WATER_c_SE_l + 0.35 aATP_c_SE_l --> 0.5 ADP_c_SE_l + PROTON_e_SE + 0.7 Pi_c_SE_l + 0.5 aADP_c_SE_l + 0.3 aPi_c_SE_l	0	50	0.0110323	0	0.0110323	0	0	4.53e-12	0.0357076	0	-1.54e-11	0	0	H$^+$-ATPase
533	H2O_pc_CC_l			WATER_p_CC_l <=> WATER_c_CC_l	-10	10	0.0109354	-0.00390813	0.166303	0.163669	-9.83633	10	-0.0088031	0.244794	0.432303	0.251931	0.862837	H2O_pc
534	L_ASPARTATE_GLU_mc_SE_l			GLT_c_SE_l + L_ASPARTATE_m_SE_l <=> GLT_m_SE_l + L_ASPARTATE_c_SE_l	-50	50	0.0108011	5.91e-11	0.0221491	0	-50	50	0	-0.0221491	0.0221491	0	0	L_ASPARTATE_GLU_mc
535	6PGLUCONDEHYDROG_RXN_p_CC_d		pentosephosphatepathway(oxidativebranch)	CPD_2961_p_CC_d + NADP_p_CC_d --> CARBON_DIOXIDE_p_CC_d + NADPH_p_CC_d + RIBULOSE_5P_p_CC_d	0	10	0.0104586	0.00946996	0.0104586	0.0104586	0.0104586	0.0104586	0.0104586	0.0104586	0.0104586	0.0104586	0.0105478	6PGLUCONDEHYDROG-RXN:Phosphogluconate dehydrogenase (decarboxylating)
536	6PGLUCONOLACT_RXN_p_CC_d		pentosephosphatepathway(oxidativebranch)	D_6_P_GLUCONO_DELTA_LACTONE_p_CC_d + WATER_p_CC_d --> CPD_2961_p_CC_d + PROTON_p_CC_d	0	10	0.0104586	0.00946996	0.0104586	0.0104586	0.0104586	0.0104586	0.0104586	0.0104586	0.0104586	0.0104586	0.0105478	6-phosphogluconolactonase
537	CO2_pc_CC_d			CARBON_DIOXIDE_p_CC_d <=> CARBON_DIOXIDE_c_CC_d	-10	10	0.0104586	-3.36013	3.38396	0.0104586	-3.35065	3.37262	0.0104586	-3.35226	3.37318	0.0104586	0.0108691	CO2_pc
538	GLU6PDEHYDROG_RXN_p_CC_d		pentosephosphatepathway(oxidativebranch)	GLC_6_P_p_CC_d + NADP_p_CC_d --> D_6_P_GLUCONO_DELTA_LACTONE_p_CC_d + NADPH_p_CC_d + PROTON_p_CC_d	0	10	0.0104586	0.00946996	0.0104586	0.0104586	0.0104586	0.0104586	0.0104586	0.0104586	0.0104586	0.0104586	0.0105478	GLU6PDEHYDROG-RXN:Glucose-6-phosphate 1-dehydrogenase
539	H2O_pc_CC_d			WATER_p_CC_d <=> WATER_c_CC_d	-10	10	0.0104586	-9.98954	10	0.00970038	-9.9903	10	0.00998649	-9.98954	10	0.0104586	0.00989946	H2O_pc
540	Pi_c_CC_SE_d			Pi_c_CC_d <=> Pi_c_SE_d	-10	10	0.0102081	-10	10	0.0135696	-10	10	0.0558995	-10	10	0.0192188	0
541	MALIC_NADP_RXN_c_SE_l		gluconeogenesis, C4photosyntheticcarbonassimilationcycle	MAL_c_SE_l + NADP_c_SE_l --> CARBON_DIOXIDE_c_SE_l + NADPH_c_SE_l + PYRUVATE_c_SE_l	0	50	0.00910475	0	0.00910475	0.00181411	0	0.00181411	0.000569485	0	0.0101048	0.00325974	0	MALIC-NADP-RXN:Malate dehydrogenase (oxaloacetate decarboxylating) (NADP+)
542	1_PERIOD_10_PERIOD_2_PERIOD_2_RXN_mc_SE_l	0.0160919	aerobicrespiration--electrondonorII	2.0 Cytochromes_C_Oxidized_mc_SE_l + 2.0 PROTON_m_SE_l + UBIQUINOL_mc_SE_l --> 2.0 Cytochromes_C_Reduced_mc_SE_l + 4.0 PROTON_c_SE_l + UBIQUINONE_mc_SE_l	0	50	0.00894062	0.00734574	0.0143181	0	0	-4.79e-11	0.00958183	0	-3.85e-11	0	0	1.10.2.2-RXN:Ubiquinol--cytochrome c reductase
543	SUCCINATE_DEHYDROGENASE_UBIQUINONE_RXN_mc_SE_l	0.0232765	aerobicrespiration--electrondonorIII, aerobicrespiration--electrondonorII, superpathwayofglyoxylatecycle, TCAcyclevariationIII(eukaryotic), TCAcyclevariationIV	SUC_m_SE_l + UBIQUINONE_mc_SE_l --> FUM_m_SE_l + UBIQUINOL_mc_SE_l	0	50	0.00894062	0.00734574	0.0143181	0	0	0	0.00958183	0	-5.41e-11	0	0	SUCCINATE-DEHYDROGENASE-UBIQUINONE-RXN:Succinate dehydrogenase (ubiquinone)
544	PROTONATP_rev_vc_CC_l			0.65 ATP_c_CC_l + 1.45 PROTON_c_CC_l + WATER_c_CC_l + 0.35 aATP_c_CC_l --> 0.5 ADP_c_CC_l + 2.0 PROTON_v_CC_l + 0.7 Pi_c_CC_l + 0.5 aADP_c_CC_l + 0.3 aPi_c_CC_l	0	10	0.00891981	0.00891981	0.00891981	0	0	2.01e-11	0	0.00358717	0.00358717	0.00358717	0	PROTONATP_rev_vc
545	DHAP_Pi_pc_SE_d			DIHYDROXY_ACETONE_PHOSPHATE_p_SE_d + 0.7 Pi_c_SE_d + 0.3 aPi_c_SE_d <=> DIHYDROXY_ACETONE_PHOSPHATE_c_SE_d + 0.3 PROTON_c_SE_d + Pi_p_SE_d	-50	50	0.0087736	-50	50	0.0605132	-50	50	0.0395932	-50	50	0.0776927	0.0515086	DHAP_Pi_pc
546	ACONITATEDEHYDR_RXN_c_SE_l		glyoxylatecycle, TCAcyclevariationIII(eukaryotic), TCAcyclevariationIV	CIT_c_SE_l <=> CIS_ACONITATE_c_SE_l + WATER_c_SE_l	-50	50	0.00869355	-50	50	0	-50	50	0	-50	50	0	0	ACONITATEDEHYDR-RXN:Aconitate hydratase
547	CIT_ISOCITRATE_mc_SE_l			CIT_m_SE_l + THREO_DS_ISO_CITRATE_c_SE_l <=> CIT_c_SE_l + THREO_DS_ISO_CITRATE_m_SE_l	-50	50	0.00869355	-50	50	0	-50	50	0	-50	50	0	0.010597	CIT_ISOCITRATE_mc
548	CITSYN_RXN_m_SE_l		glyoxylatecycle, TCAcyclevariationIII(eukaryotic), TCAcyclevariationIV	ACETYL_COA_m_SE_l + OXALACETIC_ACID_m_SE_l + WATER_m_SE_l --> CIT_m_SE_l + CO_A_m_SE_l + PROTON_m_SE_l	0	50	0.00869355	0	0.00869355	0	0	-3.84e-12	0	0	0.0543726	0.0476887	0.0292607	CITSYN-RXN:Citrate (si)-synthase
549	PYRUVDEH_RXN_m_SE_l		superpathwayofglycolysis,pyruvatedehydrogenase,TCA,andglyoxylatebypass, pyruvatefermentationtoacetateII	CO_A_m_SE_l + NAD_m_SE_l + PYRUVATE_m_SE_l --> ACETYL_COA_m_SE_l + CARBON_DIOXIDE_m_SE_l + NADH_m_SE_l	0	50	0.00869355	1.51e-12	0.00869355	0	0	-1.61e-11	0	0	0.0543726	0.0476887	0.0292607	Pyruvate dehydrogenase
550	THREO_DS_ISO_CITRATE_c_CC_SE_l			THREO_DS_ISO_CITRATE_c_CC_l <=> THREO_DS_ISO_CITRATE_c_SE_l	-10	10	0.00869355	-10	10	0	-10	10	0.00694195	-10	10	0	0.122993
551	Pi_xc_MC_l			0.3 PROTON_c_MC_l + 0.7 Pi_x_MC_l + 0.3 aPi_x_MC_l <=> 0.3 PROTON_x_MC_l + 0.7 Pi_c_MC_l + 0.3 aPi_c_MC_l	-1000	1000	0.00848645	0.00848645	0.00848645	0	0	73.0201	0.00640432	0.00847744	0.00847744	0.00847744	0	Pi_xc
552	3_PERIOD_2_PERIOD_1_PERIOD_48_RXN_c_SE_l	0.0180049	sucrosedegradationIII	SUCROSE_c_SE_l + WATER_c_SE_l --> FRU_c_SE_l + GLC_c_SE_l	0	50	0.00786278	0	0.00786278	0	0	1.88e-10	0.00545642	0	-2.06e-11	0	0	Invertase
553	GLUCOKIN_RXN_p_CC_l	0.00786278	glycogendegradationI, trehalosedegradationII(trehalase), glycolysisIII, GDP-glucosebiosynthesis, trehalosedegradationV, glucoseandglucose-1-phosphatedegradation	0.9 ATP_p_CC_l + GLC_p_CC_l + 0.1 aATP_p_CC_l --> 0.8 ADP_p_CC_l + GLC_6_P_p_CC_l + 0.9 PROTON_p_CC_l + 0.2 aADP_p_CC_l	0	10	0.00786278	0.00786278	0.00786278	0	0	-7.98e-13	0.00545642	0	-1.88e-11	0	0	GLUCOKIN-RXN:Glucokinase
554	6PGLUCONDEHYDROG_RXN_c_SE_l		pentosephosphatepathway(oxidativebranch)	CPD_2961_c_SE_l + NADP_c_SE_l --> CARBON_DIOXIDE_c_SE_l + NADPH_c_SE_l + RIBULOSE_5P_c_SE_l	0	50	0.00740117	0	0.00740117	0.102883	0	0.102883	0	0.00787447	0.124828	0.124828	0.0091831	6PGLUCONDEHYDROG-RXN:Phosphogluconate dehydrogenase (decarboxylating)
555	6PGLUCONOLACT_RXN_c_SE_l	0.0214123	pentosephosphatepathway(oxidativebranch)	D_6_P_GLUCONO_DELTA_LACTONE_c_SE_l + WATER_c_SE_l --> CPD_2961_c_SE_l + PROTON_c_SE_l	0	50	0.00740117	0	0.00740117	0.102883	0	0.102883	0	0.00787447	0.124828	0.124828	0.0091831	6-phosphogluconolactonase
556	GLU6PDEHYDROG_RXN_c_SE_l	0.0167343	pentosephosphatepathway(oxidativebranch)	GLC_6_P_c_SE_l + NADP_c_SE_l --> D_6_P_GLUCONO_DELTA_LACTONE_c_SE_l + NADPH_c_SE_l + PROTON_c_SE_l	0	50	0.00740117	0	0.00740117	0.102883	0	0.102883	0	0.00787447	0.124828	0.124828	0.144413	GLU6PDEHYDROG-RXN:Glucose-6-phosphate 1-dehydrogenase
557	RIBULP3EPIM_RXN_c_CC_l		pentosephosphatepathway(non-oxidativebranch), Rubiscoshunt, pentosephosphatepathway(partial), formaldehydeassimilationIII(dihydroxyacetonecycle), Calvin-Benson-Basshamcycle	RIBULOSE_5P_c_CC_l <=> XYLULOSE_5_PHOSPHATE_c_CC_l	-10	10	0.00740117	-9.99266	10	0	-9.99742	10	0	-9.99477	10	0.124828	0.150029	RIBULP3EPIM-RXN:ribulose phosphate 3-epimerase
558	GLT_ec_CC_d			GLT_e_d + PROTON_e_CC --> GLT_c_CC_d + PROTON_c_CC_d	0	10	0.00718836	0.00718836	0.00718836	0.0171284	0.0171284	0.0171284	0.012935	0.012935	0.012935	0.012935	0
559	PRO_PROTON_rev_vc_MC_d			PROTON_v_MC_d + PRO_v_MC_d --> PROTON_c_MC_d + PRO_c_MC_d	0	1000	0.00718836	0.00718836	0.336694	0	0	2.13e-10	0.0134835	0.012935	0.426162	0.012935	0	PRO_PROTON_rev_vc
560	PRO_PROTON_vc_MC_l			PROTON_v_MC_l + PRO_c_MC_l --> PROTON_c_MC_l + PRO_v_MC_l	0	1000	0.00718836	0.00718836	0.599331	0	0	146.55	0.0134835	0.012935	0.668999	0.012935	0	PRO_PROTON_vc
561	PRO_v_dielTransfer_MC		dieltransfer	PRO_v_MC_l <=> PRO_v_MC_d	-1000	1000	0.00718836	0.00718836	0.00718836	0	-1.58e-11	-3.7e-12	0.0134835	0.012935	0.012935	0.012935	0
562	PYRROLINECARBDEHYDROG_RXN_NADP_m_MC_d		prolinedegradationII	L_DELTA1_PYRROLINE_5_CARBOXYLATE_m_MC_d + NADP_m_MC_d + 2.0 WATER_m_MC_d --> GLT_m_MC_d + NADPH_m_MC_d + PROTON_m_MC_d	0	1000	0.00718836	0.00718836	0.00718836	0	0	2.39e-11	0.012935	0.012935	0.012935	0.012935	0	Pyrroline5-carboxylate reductase
563	Sucrose_retrieval_l			PROTON_e_l + sucrose_to_be_retrieved_pSE_l <=> PROTON_c_pSE_l	-1000	1000	0.00703607	0.00703607	0.00703607	0.0103472	0.0103472	0.0103472	0.00703607	0.00703607	0.00703607	0.00703607	0.0082445
564	2KG_MAL_mc_SE_d			2_KETOGLUTARATE_m_SE_d + MAL_c_SE_d <=> 2_KETOGLUTARATE_c_SE_d + MAL_m_SE_d	-50	50	0.00701038	-50	50	0.00474617	-50	50	0.0398186	-50	50	0.0732342	0.0216558	2KG_MAL_mc
565	CARBAMATE_KINASE_RXN_p_CC_l		citrullinedegradation	AMMONIUM_p_CC_l + 0.9 ATP_p_CC_l + CARBON_DIOXIDE_p_CC_l + 0.1 aATP_p_CC_l <=> 0.8 ADP_p_CC_l + CARBAMOYL_P_p_CC_l + 1.9 PROTON_p_CC_l + 0.2 aADP_p_CC_l	-10	10	0.00661979	0.00661979	0.327508	0.00141098	-3.14171	3.54732	0	0.00683808	0.40697	0.00683808	-1.55e-11	CARBAMATE-KINASE-RXN:Carbamate kinase
566	ORNCARBAMTRANSFER_RXN_p_CC_l		citrullinedegradation, ureacycle, citrullinebiosynthesis, prolinebiosynthesisII(fromarginine), argininebiosynthesisIV, argininebiosynthesisI, argininebiosynthesisII(acetylcycle)	CARBAMOYL_P_p_CC_l + L_ORNITHINE_p_CC_l <=> L_CITRULLINE_p_CC_l + PROTON_p_CC_l + Pi_p_CC_l	-10	10	0.00661979	0.00661979	0.327508	0.00141098	-3.14171	3.54732	0	0.00683808	0.40697	0.00683808	-1.55e-11	ORNCARBAMTRANSFER-RXN:Ornithine carbamoyltransferase
567	ARG_ORNITHINE_mc_pSE_l			ARG_m_pSE_l + L_ORNITHINE_c_pSE_l <=> ARG_c_pSE_l + L_ORNITHINE_m_pSE_l	-60	60	0.00637612	-60	60	0.00105263	-60	60	-0.000243673	-60	60	0.00659441	0.00985057	ARG_ORNITHINE_mc
568	CO2_pc_pSE_l			CARBON_DIOXIDE_p_pSE_l <=> CARBON_DIOXIDE_c_pSE_l	-60	60	0.00637612	0.00637612	0.00637612	0.00182531	0.00182531	0.0104255	0.000304592	0.00853618	0.00853618	0.00853618	0.00223065	CO2_pc
569	L_CITRULLINE_c_CC_SE_l			L_CITRULLINE_c_CC_l <=> L_CITRULLINE_c_SE_l	-10	10	0.00637612	0.00637612	0.327508	0.00141098	-3.14171	3.54732	0	0.00659441	0.40697	0.00659441	0
570	L_CITRULLINE_c_SE_pSE_l			L_CITRULLINE_c_SE_l --> L_CITRULLINE_c_pSE_l	0	50	0.00637612	0.00637612	0.00637612	0.00141098	0.00141098	0.00141098	0	0.00659441	0.00659441	0.00659441	0
571	NH3_pc_pSE_l			AMMONIUM_p_pSE_l <=> AMMONIUM_c_pSE_l	-60	60	0.00637612	0.00637612	0.00637612	0.00105263	-0.00647257	0.00105263	-0.000243673	0.00153819	0.00659441	0.00659441	-0.000285524	NH3_pc
572	ORNITHINE_CITRULLINE_pc_pSE_l			L_CITRULLINE_c_pSE_l + L_ORNITHINE_p_pSE_l <=> L_CITRULLINE_p_pSE_l + L_ORNITHINE_c_pSE_l	-60	60	0.00637612	0.00637612	0.00637612	0.00105263	0.00105263	0.00105263	-0.000243673	0.00659441	0.00659441	0.00659441	-0.000285524	ORNITHINE_CITRULLINE_pc
573	ORNITHINE_GLU_AMINOTRANSFERASE_RXN_m_pSE_l		citrullinebiosynthesis, prolinebiosynthesisIII, prolinebiosynthesisII(fromarginine), argininebiosynthesisIV, argininedegradationI(arginasepathway), argininedegradationVI(arginase2pathway)	2_KETOGLUTARATE_m_pSE_l + L_ORNITHINE_m_pSE_l <=> GLT_m_pSE_l + L_GLUTAMATE_GAMMA_SEMIALDEHYDE_m_pSE_l	-60	60	0.00637612	0.00637612	0.00637612	0.00105263	0.00105263	0.00105263	-0.000243673	0.00659441	0.00659441	0.00659441	0.00985057	ORNITHINE-GLU-AMINOTRANSFERASE-RXN:Ornithine--oxo-acid aminotransferase
574	PYRROLINECARBDEHYDROG_RXN_NADP_m_pSE_l		prolinedegradationII	L_DELTA1_PYRROLINE_5_CARBOXYLATE_m_pSE_l + NADP_m_pSE_l + 2.0 WATER_m_pSE_l --> GLT_m_pSE_l + NADPH_m_pSE_l + PROTON_m_pSE_l	0	60	0.00637612	0.00637612	0.00637612	0.00489735	0.00489735	0.00489735	0.0208645	0.00659441	0.00659441	0.00659441	0.00985057	Pyrroline5-carboxylate reductase
575	SPONTPRO_RXN_m_pSE_l		prolinebiosynthesisI, citrullinebiosynthesis, prolinebiosynthesisIII, prolinebiosynthesisII(fromarginine), argininedegradationI(arginasepathway), argininedegradationVI(arginase2pathway)	L_GLUTAMATE_GAMMA_SEMIALDEHYDE_m_pSE_l <=> L_DELTA1_PYRROLINE_5_CARBOXYLATE_m_pSE_l + PROTON_m_pSE_l + WATER_m_pSE_l	-60	60	0.00637612	0.00637612	0.00637612	0.00105263	0.00105263	0.00105265	-0.000243673	0.00659441	0.00659441	0.00659441	0.00985057	Spontaneous L-glutamate-5-semialdehyde formation/degradation
576	2KG_SUC_mc_MC_l			2_KETOGLUTARATE_m_MC_l + SUC_c_MC_l <=> 2_KETOGLUTARATE_c_MC_l + SUC_m_MC_l	-1000	1000	0.00627094	-1000	1000	0.37508	-1000	1000	0	-1000	1000	0	0	2KG_SUC_mc
577	SUC_FUM_mc_MC_l			FUM_c_MC_l + SUC_m_MC_l <=> FUM_m_MC_l + SUC_c_MC_l	-1000	1000	0.00627094	-0.259442	0.114284	0	-1000	1000	0	-0.186863	0.186863	0	0	SUC_FUM_mc
578	FRUCTOKINASE_RXN_c_CC_l	0.019173	sucrosedegradationIII, sucrosedegradationI	0.65 ATP_c_CC_l + FRU_c_CC_l + 0.35 aATP_c_CC_l --> 0.5 ADP_c_CC_l + FRUCTOSE_6P_c_CC_l + 0.85 PROTON_c_CC_l + 0.5 aADP_c_CC_l	0	10	0.00626155	0	0.00626155	0.00953337	0	0.00953337	0	0	0.0210433	0	0.0218247	FRUCTOKINASE-RXN:Fructokinase
579	FRUCTOSE_6P_c_CC_SE_l			FRUCTOSE_6P_c_CC_l <=> FRUCTOSE_6P_c_SE_l	-10	10	0.00626155	-10	10	0	-10	10	0	-10	10	0.0650945	0
580	RXN_14903_mi_MC_d			PRO_m_MC_d + UBIQUINONE_mi_MC_d --> L_DELTA1_PYRROLINE_5_CARBOXYLATE_m_MC_d + PROTON_m_MC_d + UBIQUINOL_mi_MC_d	0	1000	0.00616145	0.00616145	0.00616145	0	0	1.18e-10	0.0110871	0.0110871	0.0110871	0.0110871	0	RXN-14903
581	NITRATE_PROTON_rev_vc_MC_d			2.0 NITRATE_c_MC_d + PROTON_v_MC_d --> 2.0 NITRATE_v_MC_d + PROTON_c_MC_d	0	1000	0.00614869	0.00614869	0.665159	0.00904219	0.00904219	0.00904219	0.00614869	0.00614869	0.832603	0.00614869	0.00720472	NITRATE_PROTON_rev_vc
582	GLUC1PURIDYLTRANS_RXN_c_MC_d		sucrosebiosynthesis, colanicacidbuildingblocksbiosynthesis, galactosedegradationII, UDP-galactosebiosynthesis(salvagepathwayfromgalactoseusingUDP-glucose), glycogenbiosynthesisII(fromUDP-D-Glucose), sucrosedegradationIII	GLC_1_P_c_MC_d + 0.5 UTP_c_MC_d + 0.5 aUTP_c_MC_d <=> 0.65 PPI_c_MC_d + 0.15 PROTON_c_MC_d + UDP_GLUCOSE_c_MC_d + 0.35 aPPI_c_MC_d	-1000	1000	0.00600991	0.00600991	0.00600991	0	0	0	0.00475997	1.3e-11	-1.33e-11	0	0	GLUC1PURIDYLTRANS-RXN:UTP--glucose-1-phosphate uridylyltransferase
583	SUCROSE_PHOSPHATASE_RXN_c_MC_d		sucrosebiosynthesis	0.3 PROTON_c_MC_d + SUCROSE_6P_c_MC_d + WATER_c_MC_d --> 0.7 Pi_c_MC_d + SUCROSE_c_MC_d + 0.3 aPi_c_MC_d	0	1000	0.00600991	0.00600991	0.00600991	0	0	0	0.00475997	0	-1.66e-11	0	0	SUCROSE-PHOSPHATASE-RXN:Sucrose-phosphatase
584	SUCROSE_PHOSPHATE_SYNTHASE_RXN_c_MC_d		sucrosebiosynthesis	FRUCTOSE_6P_c_MC_d + 0.5 PROTON_c_MC_d + UDP_GLUCOSE_c_MC_d --> SUCROSE_6P_c_MC_d + 0.5 UDP_c_MC_d + 0.5 aUDP_c_MC_d	0	1000	0.00600991	0.00600991	0.00600991	0	0	4.53e-11	0.00475997	0	-1.47e-11	0	0	SUCROSE-PHOSPHATE-SYNTHASE-RXN:Sucrose-phosphate synthase
585	UDPKIN_RXN_c_MC_d		pyrimidineribonucleotidesinterconversion	0.65 ATP_c_MC_d + 0.15 PROTON_c_MC_d + 0.5 UDP_c_MC_d + 0.35 aATP_c_MC_d + 0.5 aUDP_c_MC_d <=> 0.5 ADP_c_MC_d + 0.5 UTP_c_MC_d + 0.5 aADP_c_MC_d + 0.5 aUTP_c_MC_d	-1000	1000	0.00600991	0.00600991	0.00600991	0	-9.26e-11	3.62e-12	0.00475997	7.37e-12	-8.67e-12	0	0	UDP kinase
586	MAL_ISOCITRATE_mc_pSE_l			MAL_m_pSE_l + PROTON_c_pSE_l + THREO_DS_ISO_CITRATE_c_pSE_l <=> MAL_c_pSE_l + PROTON_m_pSE_l + THREO_DS_ISO_CITRATE_m_pSE_l	-60	60	0.00595984	-60	60	0	-60	60	0.0160889	-60	60	0	0	MAL_ISOCITRATE_mc
587	GLT_ec_CC_l	0.014874		GLT_e_l + PROTON_e_CC --> GLT_c_CC_l + PROTON_c_CC_l	0	10	0.00574663	0.00574663	0.00574663	0	0	0	0	0	-1.28e-11	0	0
588	PROTON_ATPase_c_CC_d			0.65 ATP_c_CC_d + 0.45 PROTON_c_CC_d + WATER_c_CC_d + 0.35 aATP_c_CC_d --> 0.5 ADP_c_CC_d + PROTON_e_CC + 0.7 Pi_c_CC_d + 0.5 aADP_c_CC_d + 0.3 aPi_c_CC_d	0	10	0.00563746	0	0.00563746	0	0	1.81e-12	0.0692211	0	-1.42e-11	0	0	H$^+$-ATPase
589	MAL_c_CC_SE_d			MAL_c_CC_d <=> MAL_c_SE_d	-10	10	0.0055458	-10	10	0	-10	10	0.0398186	-10	10	0	0
590	1_PERIOD_10_PERIOD_2_PERIOD_2_RXN_mc_CC_l	0.0160919	aerobicrespiration--electrondonorII	2.0 Cytochromes_C_Oxidized_mc_CC_l + 2.0 PROTON_m_CC_l + UBIQUINOL_mc_CC_l --> 2.0 Cytochromes_C_Reduced_mc_CC_l + 4.0 PROTON_c_CC_l + UBIQUINONE_mc_CC_l	0	10	0.00537753	0	0.00697241	0	0	-5.28e-12	0.00628491	0	-3.05e-11	0	0	1.10.2.2-RXN:Ubiquinol--cytochrome c reductase
591	FUMHYDR_RXN_m_CC_l		superpathwayofglyoxylatecycle, TCAcyclevariationIII(eukaryotic), TCAcyclevariationIV	FUM_m_CC_l + WATER_m_CC_l <=> MAL_m_CC_l	-10	10	0.00537753	-10	10	0	-10	10	0.00628491	-10	10	0.00770976	0	FUMHYDR-RXN:Fumarate hydratase
592	SUCCINATE_DEHYDROGENASE_UBIQUINONE_RXN_mc_CC_l	0.0232765	aerobicrespiration--electrondonorIII, aerobicrespiration--electrondonorII, superpathwayofglyoxylatecycle, TCAcyclevariationIII(eukaryotic), TCAcyclevariationIV	SUC_m_CC_l + UBIQUINONE_mc_CC_l --> FUM_m_CC_l + UBIQUINOL_mc_CC_l	0	10	0.00537753	0	0.00697241	0	0	0	0.00628491	0	-4.18e-11	0	0	SUCCINATE-DEHYDROGENASE-UBIQUINONE-RXN:Succinate dehydrogenase (ubiquinone)
593	THREO_DS_ISO_CITRATE_c_CC_SE_d			THREO_DS_ISO_CITRATE_c_CC_d <=> THREO_DS_ISO_CITRATE_c_SE_d	-10	10	0.00535574	-10	10	0	-10	10	0.0638811	-10	10	0	0
594	OXALACETIC_ACID_c_SE_pSE_l			OXALACETIC_ACID_c_SE_l --> OXALACETIC_ACID_c_pSE_l	0	50	0.00510952	0.00510952	0.00510952	0	0	1.07e-12	0	0.00497246	0.00497246	0.00497246	0.0010203
595	GLUTAMINESYN_RXN_c_pSE_l	0.0281281	nitratereductionII(assimilatory), glutaminebiosynthesis, ammoniaassimilationcycleII, nitratereductionVI(assimilatory)	AMMONIUM_c_pSE_l + 0.65 ATP_c_pSE_l + GLT_c_pSE_l + 0.35 aATP_c_pSE_l --> 0.5 ADP_c_pSE_l + GLN_c_pSE_l + 0.55 PROTON_c_pSE_l + 0.7 Pi_c_pSE_l + 0.5 aADP_c_pSE_l + 0.3 aPi_c_pSE_l	0	60	0.00483793	0	0.00505622	0	0	0.0075252	0	0	0.00505622	0	0	GLUTAMINESYN-RXN:Glutamate--ammonia ligase
596	CO2_mc_CC_l			CARBON_DIOXIDE_m_CC_l <=> CARBON_DIOXIDE_c_CC_l	-10	10	0.00478465	2.65e-11	0.106001	0.0209172	0.0187	0.0217235	0.00628491	0.00995954	0.117025	0.0353109	0.0209172	CO2_mc
597	ISOCITDEH_RXN_m_CC_l	0.0102652	TCAcyclevariationIV	NADP_m_CC_l + THREO_DS_ISO_CITRATE_m_CC_l <=> 2_KETOGLUTARATE_m_CC_l + CARBON_DIOXIDE_m_CC_l + NADPH_m_CC_l	-10	10	0.00478465	2.83e-11	0.0209172	0.0207157	0.0178937	0.0209172	0	2.3e-11	0.0209172	0.0115956	0.0209172	ISOCITDEH-RXN:Isocitrate dehydrogenase (NADP+)
598	OAA_ISOCITRATE_mc_CC_l			OXALACETIC_ACID_m_CC_l + PROTON_c_CC_l + THREO_DS_ISO_CITRATE_c_CC_l <=> OXALACETIC_ACID_c_CC_l + PROTON_m_CC_l + THREO_DS_ISO_CITRATE_m_CC_l	-10	10	0.00478465	-10	10	0.0207157	-10	10	0	-10	10	0	0	OAA_ISOCITRATE_mc
599	GDPKIN_RXN_c_CC_d		guanosinenucleotidesless_thanigreater_thandenovoless_than/igreater_thanbiosynthesis	0.65 ATP_c_CC_d + 0.5 GDP_c_CC_d + 0.35 aATP_c_CC_d + 0.5 aGDP_c_CC_d <=> 0.5 ADP_c_CC_d + 0.65 GTP_c_CC_d + 0.5 aADP_c_CC_d + 0.35 aGTP_c_CC_d	-10	10	0.004725	0.004725	0.0103625	0.004725	0.004725	0.004725	0.004725	0.004725	0.004725	0.004725	0.004725	GDP kinase
600	GDPKIN_RXN_c_CC_l	0.0285598	guanosinenucleotidesless_thanigreater_thandenovoless_than/igreater_thanbiosynthesis	0.65 ATP_c_CC_l + 0.5 GDP_c_CC_l + 0.35 aATP_c_CC_l + 0.5 aGDP_c_CC_l <=> 0.5 ADP_c_CC_l + 0.65 GTP_c_CC_l + 0.5 aADP_c_CC_l + 0.35 aGTP_c_CC_l	-10	10	0.004725	0.004725	0.004725	0.004725	0.004725	0.004725	0.004725	0.004725	0.004725	0.004725	0.004725	GDP kinase
601	Protein_turnover_CC_d		maintenance	2.43815 ATP_c_CC_d + 0.65 GTP_c_CC_d + 5.751 WATER_c_CC_d + 1.31285 aATP_c_CC_d + 0.35 aGTP_c_CC_d --> 1.3755 ADP_c_CC_d + AMP_c_CC_d + 0.5 GDP_c_CC_d + 0.65 PPI_c_CC_d + 3.06305 PROTON_c_CC_d + 2.6257 Pi_c_CC_d + 1.3755 aADP_c_CC_d + 0.5 aGDP_c_CC_d + 0.35 aPPI_c_CC_d + 1.1253 aPi_c_CC_d	0.004725	0.004725	0.004725	0.004725	0.004725	0.004725	0.004725	0.004725	0.004725	0.004725	0.004725	0.004725	0.004725	Protein turnover
602	Protein_turnover_CC_l		maintenance	2.43815 ATP_c_CC_l + 0.65 GTP_c_CC_l + 5.751 WATER_c_CC_l + 1.31285 aATP_c_CC_l + 0.35 aGTP_c_CC_l --> 1.3755 ADP_c_CC_l + AMP_c_CC_l + 0.5 GDP_c_CC_l + 0.65 PPI_c_CC_l + 3.06305 PROTON_c_CC_l + 2.6257 Pi_c_CC_l + 1.3755 aADP_c_CC_l + 0.5 aGDP_c_CC_l + 0.35 aPPI_c_CC_l + 1.1253 aPi_c_CC_l	0.004725	0.004725	0.004725	0.004725	0.004725	0.004725	0.004725	0.004725	0.004725	0.004725	0.004725	0.004725	0.004725	Protein turnover
603	CYTOCHROME_C_OXIDASE_RXN_mc_SE_l	0.0215939	aerobicrespiration--electrondonorII	4.0 Cytochromes_C_Reduced_mc_SE_l + OXYGEN_MOLECULE_m_SE_l + 8.0 PROTON_m_SE_l --> 4.0 Cytochromes_C_Oxidized_mc_SE_l + 4.0 PROTON_c_SE_l + 2.0 WATER_m_SE_l	0	50	0.00447031	0.00367287	0.00715907	0	0	-2.95e-11	0.00479091	0	-1.54e-11	0	0	CYTOCHROME-C-OXIDASE-RXN:Cytochrome-c oxidase
604	aPi_c_CC_SE_d			aPi_c_CC_d <=> aPi_c_SE_d	-10	10	0.00437488	-4.28571	4.28571	0.00581555	-4.28571	4.28571	0.0239569	-4.28571	4.28571	0.00823662	0
605	L_ASPARTATE_c_CC_SE_d			L_ASPARTATE_c_CC_d <=> L_ASPARTATE_c_SE_d	-10	10	0.00433028	-10	10	0.00653976	-10	10	0.002919	-10	10	0.00444704	0.00642429
606	L_ASPARTATE_c_SE_pSE_d			L_ASPARTATE_c_SE_d --> L_ASPARTATE_c_pSE_d	0	50	0.00433028	0.00433028	0.00433028	0.00653976	0.00653976	0.00653976	0.002919	0.00444704	0.00444704	0.00444704	0.00124322
607	2_PERIOD_3_PERIOD_1_PERIOD_180_RXN_p_MC_l	0.373725	fattyacidbiosynthesisinitiationI	ACETYL_COA_p_MC_l + MALONYL_ACP_p_MC_l + PROTON_p_MC_l --> Acetoacetyl_ACPs_p_MC_l + CARBON_DIOXIDE_p_MC_l + CO_A_p_MC_l	0	1000	0.00424323	0.00424323	0.00424323	0	0	2.35549	0.00320216	0.00423872	0.00423872	0.00423872	0	2.3.1.180-RXN:Beta-ketoacyl-acyl-carrier-protein synthase III
608	3_PERIOD_1_PERIOD_2_PERIOD_14_RXN_p_MC_l	0.373725	fattyacidbiosynthesis	Oleoyl_ACPs_p_MC_l + WATER_p_MC_l --> ACP_p_MC_l + OLEATE_CPD_p_MC_l + PROTON_p_MC_l	0	1000	0.00424323	0.00424323	0.00424323	0	0	2.00055	0.00320216	0.00423872	0.00423872	0.00423872	0	3.1.2.14-RXN:Oleoyl-ACP hydrolase
609	4_PERIOD_2_PERIOD_1_PERIOD_58_RXN_p_MC_l	0.373725	fattyacidbiosynthesis	Beta_3_hydroxybutyryl_ACPs_p_MC_l <=> Crotonyl_ACPs_p_MC_l + WATER_p_MC_l	-1000	1000	0.00424323	0.00424323	0.00424323	0	0	2.35549	0.00320216	0.00423872	0.00423872	0.00423872	0	4.2.1.58-RXN:Crotonoyl-[acyl-carrier protein] hydratase
610	4_PERIOD_2_PERIOD_1_PERIOD_59_RXN_p_MC_l		fattyacidbiosynthesis	3_Hydroxy_octanoyl_ACPs_p_MC_l --> 2_Octenoyl_ACPs_p_MC_l + WATER_p_MC_l	0	1000	0.00424323	0.00424323	0.00424323	0	0	2.35549	0.00320216	0.00423872	0.00423872	0.00423872	0	4.2.1.59-RXN:3-hydroxyoctanoyl-[acyl-carrier protein] dehydratase
611	4_PERIOD_2_PERIOD_1_PERIOD_61_RXN_p_MC_l		fattyacidbiosynthesis	R_3_Hydroxypalmitoyl_ACPs_p_MC_l --> 2_Hexadecenoyl_ACPs_p_MC_l + WATER_p_MC_l	0	1000	0.00424323	0.00424323	0.00424323	0	0	2.35549	0.00320216	0.00423872	0.00423872	0.00423872	0	4.2.1.61-RXN:a 3-hydroxypalmitoyl-[acyl-carrier protein] dehydratase
612	AMP_ATP_xc_MC_l			AMP_x_MC_l + 0.65 ATP_c_MC_l + 0.35 PROTON_x_MC_l + 0.35 aATP_c_MC_l <=> AMP_c_MC_l + 0.65 ATP_x_MC_l + 0.35 PROTON_c_MC_l + 0.35 aATP_x_MC_l	-1000	1000	0.00424323	0.00424323	0.00424323	0	0	36.51	0.00320216	0.00423872	0.00423872	0.00423872	0	AMP_ATP_xc
613	Beta_Oxidation_OLEATE_CPD_x_MC_l			0.65 ATP_x_MC_l + 9.0 CO_A_x_MC_l + 8.0 NAD_x_MC_l + OLEATE_CPD_x_MC_l + 7.0 OXYGEN_MOLECULE_x_MC_l + 8.0 WATER_x_MC_l + 0.35 aATP_x_MC_l --> 9.0 ACETYL_COA_x_MC_l + AMP_x_MC_l + 7.0 HYDROGEN_PEROXIDE_x_MC_l + 8.0 NADH_x_MC_l + 0.65 PPI_x_MC_l + 8.0 PROTON_x_MC_l + 0.35 aPPI_x_MC_l	0	1000	0.00424323	0.00424323	0.00424323	0	0	2.00055	0.00320216	0.00423872	0.00423872	0.00423872	0	Beta-Oxidation
614	INORGPYROPHOSPHAT_RXN_x_MC_l	0.375191		0.65 PPI_x_MC_l + WATER_x_MC_l + 0.35 aPPI_x_MC_l --> 0.75 PROTON_x_MC_l + 1.4 Pi_x_MC_l + 0.6 aPi_x_MC_l	0	1000	0.00424323	0.00424323	0.00424323	0	0	36.51	0.00320216	0.00423872	0.00423872	0.00423872	0	INORGPYROPHOSPHAT-RXN:Inorganic pyrophosphatase
615	OLEATE_CPD_pc_MC_l			OLEATE_CPD_p_MC_l <=> OLEATE_CPD_c_MC_l	-1000	1000	0.00424323	0.00424323	0.00424323	0	0	2.00055	0.00320216	0.00423872	0.00423872	0.00423872	0	OLEATE_CPD_pc
616	RXN_7903_p_MC_l	0.373725	fattyacidbiosynthesis	OXYGEN_MOLECULE_p_MC_l + 2.0 PROTON_p_MC_l + 2.0 Reduced_ferredoxins_p_MC_l + Stearoyl_ACPs_p_MC_l --> Oleoyl_ACPs_p_MC_l + 2.0 Oxidized_ferredoxins_p_MC_l + 2.0 WATER_p_MC_l	0	1000	0.00424323	0.00424323	0.00424323	0	0	2.00055	0.00320216	0.00423872	0.00423872	0.00423872	0	RXN-7903:stearoyl-ACP desaturase
617	RXN_9514_p_MC_l	0.373725	fattyacidbiosynthesis	Acetoacetyl_ACPs_p_MC_l + NADPH_p_MC_l + PROTON_p_MC_l --> Beta_3_hydroxybutyryl_ACPs_p_MC_l + NADP_p_MC_l	0	1000	0.00424323	0.00424323	0.00424323	0	0	2.35549	0.00320216	0.00423872	0.00423872	0.00423872	0	RXN-9514:3-oxoacyl-[acyl-carrier protein] reductase
618	RXN_9516_p_MC_l	0.373725	fattyacidbiosynthesis	Butanoyl_ACPs_p_MC_l + MALONYL_ACP_p_MC_l + PROTON_p_MC_l --> 3_oxo_hexanoyl_ACPs_p_MC_l + ACP_p_MC_l + CARBON_DIOXIDE_p_MC_l	0	1000	0.00424323	0.00424323	0.00424323	0	0	2.35549	0.00320216	0.00423872	0.00423872	0.00423872	0	RXN-9516:3-oxoacyl-[acyl-carrier protein] synthase
619	RXN_9518_p_MC_l	0.373725	fattyacidbiosynthesis	3_oxo_hexanoyl_ACPs_p_MC_l + NADPH_p_MC_l + PROTON_p_MC_l --> NADP_p_MC_l + R_3_hydroxyhexanoyl_ACPs_p_MC_l	0	1000	0.00424323	0.00424323	0.00424323	0	0	2.35549	0.00320216	0.00423872	0.00423872	0.00423872	0	RXN-9518:3-oxoacyl-[acyl-carrier protein] reductase
620	RXN_9520_p_MC_l		fattyacidbiosynthesis	R_3_hydroxyhexanoyl_ACPs_p_MC_l --> Hex_2_enoyl_ACPs_p_MC_l + WATER_p_MC_l	0	1000	0.00424323	0.00424323	0.00424323	0	0	2.35549	0.00320216	0.00423872	0.00423872	0.00423872	0	RXN-9520:3-hydroxydecanoyl-[acyl-carrier protein] dehydratase
621	RXN_9523_p_MC_l	0.373725	fattyacidbiosynthesis	Hexanoyl_ACPs_p_MC_l + MALONYL_ACP_p_MC_l + PROTON_p_MC_l --> 3_Oxo_octanoyl_ACPs_p_MC_l + ACP_p_MC_l + CARBON_DIOXIDE_p_MC_l	0	1000	0.00424323	0.00424323	0.00424323	0	0	2.35549	0.00320216	0.00423872	0.00423872	0.00423872	0	RXN-9523:3-oxoacyl-[acyl-carrier protein] synthase
622	RXN_9524_p_MC_l	0.373725	fattyacidbiosynthesis	3_Oxo_octanoyl_ACPs_p_MC_l + NADPH_p_MC_l + PROTON_p_MC_l --> 3_Hydroxy_octanoyl_ACPs_p_MC_l + NADP_p_MC_l	0	1000	0.00424323	0.00424323	0.00424323	0	0	2.35549	0.00320216	0.00423872	0.00423872	0.00423872	0	RXN-9524:3-oxoacyl-[acyl-carrier protein] reductase
623	RXN_9527_p_MC_l	0.373725	fattyacidbiosynthesis	MALONYL_ACP_p_MC_l + Octanoyl_ACPs_p_MC_l + PROTON_p_MC_l --> 3_oxo_decanoyl_ACPs_p_MC_l + ACP_p_MC_l + CARBON_DIOXIDE_p_MC_l	0	1000	0.00424323	0.00424323	0.00424323	0	0	2.35549	0.00320216	0.00423872	0.00423872	0.00423872	0	RXN-9527:3-oxoacyl-[acyl-carrier protein] synthase
624	RXN_9528_p_MC_l	0.373725	fattyacidbiosynthesis	3_oxo_decanoyl_ACPs_p_MC_l + NADPH_p_MC_l + PROTON_p_MC_l --> Beta_hydroxydecanoyl_ACPs_p_MC_l + NADP_p_MC_l	0	1000	0.00424323	0.00424323	0.00424323	0	0	2.35549	0.00320216	0.00423872	0.00423872	0.00423872	0	RXN-9528:3-oxoacyl-[acyl-carrier protein] reductase
625	RXN_9531_p_MC_l	0.373725	fattyacidbiosynthesis	Decanoyl_ACPs_p_MC_l + MALONYL_ACP_p_MC_l + PROTON_p_MC_l --> 3_oxo_dodecanoyl_ACPs_p_MC_l + ACP_p_MC_l + CARBON_DIOXIDE_p_MC_l	0	1000	0.00424323	0.00424323	0.00424323	0	0	2.35549	0.00320216	0.00423872	0.00423872	0.00423872	0	RXN-9531:3-oxoacyl-[acyl-carrier protein] synthase
626	RXN_9532_p_MC_l	0.373725	fattyacidbiosynthesis	3_oxo_dodecanoyl_ACPs_p_MC_l + NADPH_p_MC_l + PROTON_p_MC_l --> NADP_p_MC_l + R_3_hydroxydodecanoyl_ACPs_p_MC_l	0	1000	0.00424323	0.00424323	0.00424323	0	0	2.35549	0.00320216	0.00423872	0.00423872	0.00423872	0	RXN-9532:3-oxoacyl-[acyl-carrier protein] reductase
627	RXN_9533_p_MC_l		fattyacidbiosynthesis	R_3_hydroxydodecanoyl_ACPs_p_MC_l --> Dodec_2_enoyl_ACPs_p_MC_l + WATER_p_MC_l	0	1000	0.00424323	0.00424323	0.00424323	0	0	2.35549	0.00320216	0.00423872	0.00423872	0.00423872	0	RXN-9533:3-hydroxyoctanoyl-[acyl-carrier protein] dehydratase
628	RXN_9535_p_MC_l	0.373725	fattyacidbiosynthesis	Dodecanoyl_ACPs_p_MC_l + MALONYL_ACP_p_MC_l + PROTON_p_MC_l --> 3_oxo_myristoyl_ACPs_p_MC_l + ACP_p_MC_l + CARBON_DIOXIDE_p_MC_l	0	1000	0.00424323	0.00424323	0.00424323	0	0	2.35549	0.00320216	0.00423872	0.00423872	0.00423872	0	RXN-9535:3-oxoacyl-[acyl-carrier protein] synthase
629	RXN_9536_p_MC_l	0.373725	fattyacidbiosynthesis	3_oxo_myristoyl_ACPs_p_MC_l + NADPH_p_MC_l + PROTON_p_MC_l --> NADP_p_MC_l + R_3_hydroxymyristoyl_ACPs_p_MC_l	0	1000	0.00424323	0.00424323	0.00424323	0	0	2.35549	0.00320216	0.00423872	0.00423872	0.00423872	0	RXN-9536:3-oxoacyl-[acyl-carrier protein] reductase
630	RXN_9537_p_MC_l		fattyacidbiosynthesis	R_3_hydroxymyristoyl_ACPs_p_MC_l --> Tetradec_2_enoyl_ACPs_p_MC_l + WATER_p_MC_l	0	1000	0.00424323	0.00424323	0.00424323	0	0	2.35549	0.00320216	0.00423872	0.00423872	0.00423872	0	RXN-9537:3-hydroxyoctanoyl-[acyl-carrier protein] dehydratase
631	RXN_9539_p_MC_l	0.373725	fattyacidbiosynthesis	MALONYL_ACP_p_MC_l + Myristoyl_ACPs_p_MC_l + PROTON_p_MC_l --> 3_oxo_palmitoyl_ACPs_p_MC_l + ACP_p_MC_l + CARBON_DIOXIDE_p_MC_l	0	1000	0.00424323	0.00424323	0.00424323	0	0	2.35549	0.00320216	0.00423872	0.00423872	0.00423872	0	RXN-9539:3-oxoacyl-[acyl-carrier protein] synthase
632	RXN_9540_p_MC_l	0.373725	fattyacidbiosynthesis	3_oxo_palmitoyl_ACPs_p_MC_l + NADPH_p_MC_l + PROTON_p_MC_l --> NADP_p_MC_l + R_3_Hydroxypalmitoyl_ACPs_p_MC_l	0	1000	0.00424323	0.00424323	0.00424323	0	0	2.35549	0.00320216	0.00423872	0.00423872	0.00423872	0	RXN-9540:3-oxoacyl-[acyl-carrier protein] reductase
633	RXN_9632_p_MC_l	0.373725	fattyacidbiosynthesis	MALONYL_COA_p_MC_l + PROTON_p_MC_l + Palmitoyl_ACPs_p_MC_l --> 3_oxo_stearoyl_ACPs_p_MC_l + CARBON_DIOXIDE_p_MC_l + CO_A_p_MC_l	0	1000	0.00424323	0.00424323	0.00424323	0	0	2.08629	0.00320216	0.00423872	0.00423872	0.00423872	0	RXN-9632:3-ketoacyl-[acp] synthase
634	RXN_9633_p_MC_l	0.373725	fattyacidbiosynthesis	3_oxo_stearoyl_ACPs_p_MC_l + NADPH_p_MC_l + PROTON_p_MC_l --> NADP_p_MC_l + R_3_hydroxystearoyl_ACPs_p_MC_l	0	1000	0.00424323	0.00424323	0.00424323	0	0	2.08629	0.00320216	0.00423872	0.00423872	0.00423872	0	RXN-9633:3-oxoacyl-[acyl-carrier-protein] reductase
635	RXN_9634_p_MC_l		fattyacidbiosynthesis	R_3_hydroxystearoyl_ACPs_p_MC_l --> Octadec_2_enoyl_ACPs_p_MC_l + WATER_p_MC_l	0	1000	0.00424323	0.00424323	0.00424323	0	0	2.08629	0.00320216	0.00423872	0.00423872	0.00423872	0	RXN-9634:3-hydroxyacyl-[acyl-carrier-protein] dehydratase
636	RXN_9635_p_MC_l		fattyacidbiosynthesis	NADH_p_MC_l + Octadec_2_enoyl_ACPs_p_MC_l + PROTON_p_MC_l --> NAD_p_MC_l + Stearoyl_ACPs_p_MC_l	0	1000	0.00424323	0.00424323	0.00424323	0	0	2.08629	0.00320216	0.00423872	0.00423872	0.00423872	0	RXN-9635:Octadec-2-enoyl-ACP reductase [NADH]
637	RXN_9655_p_MC_l		fattyacidbiosynthesis	Beta_hydroxydecanoyl_ACPs_p_MC_l --> Trans_D2_decenoyl_ACPs_p_MC_l + WATER_p_MC_l	0	1000	0.00424323	0.00424323	0.00424323	0	0	2.35549	0.00320216	0.00423872	0.00423872	0.00423872	0	3-hydroxyacyl-[acp] dehydrase
638	RXN_9657_p_MC_l		fattyacidbiosynthesis	Crotonyl_ACPs_p_MC_l + NADH_p_MC_l + PROTON_p_MC_l --> Butanoyl_ACPs_p_MC_l + NAD_p_MC_l	0	1000	0.00424323	0.00424323	0.00424323	0	0	2.35549	0.00320216	0.00423872	0.00423872	0.00423872	0	RXN-9657:Enoyl-[acyl-carrier protein] reductase (NADH)
639	RXN_9658_p_MC_l		fattyacidbiosynthesis	Hex_2_enoyl_ACPs_p_MC_l + NADH_p_MC_l + PROTON_p_MC_l --> Hexanoyl_ACPs_p_MC_l + NAD_p_MC_l	0	1000	0.00424323	0.00424323	0.00424323	0	0	2.35549	0.00320216	0.00423872	0.00423872	0.00423872	0	RXN-9658:Enoyl-[acyl-carrier protein] reductase (NADPH, B-specific)
640	RXN_9659_p_MC_l		fattyacidbiosynthesis	2_Octenoyl_ACPs_p_MC_l + NADH_p_MC_l + PROTON_p_MC_l --> NAD_p_MC_l + Octanoyl_ACPs_p_MC_l	0	1000	0.00424323	0.00424323	0.00424323	0	0	2.35549	0.00320216	0.00423872	0.00423872	0.00423872	0	RXN-9659:Enoyl-[acyl-carrier protein] reductase (NADPH, B-specific)
641	RXN_9660_p_MC_l		fattyacidbiosynthesis	NADH_p_MC_l + PROTON_p_MC_l + Trans_D2_decenoyl_ACPs_p_MC_l --> Decanoyl_ACPs_p_MC_l + NAD_p_MC_l	0	1000	0.00424323	0.00424323	0.00424323	0	0	2.35549	0.00320216	0.00423872	0.00423872	0.00423872	0	RXN-9660:Enoyl-[acyl-carrier protein] reductase (NADPH, B-specific)
642	RXN_9661_p_MC_l		fattyacidbiosynthesis	Dodec_2_enoyl_ACPs_p_MC_l + NADH_p_MC_l + PROTON_p_MC_l --> Dodecanoyl_ACPs_p_MC_l + NAD_p_MC_l	0	1000	0.00424323	0.00424323	0.00424323	0	0	2.35549	0.00320216	0.00423872	0.00423872	0.00423872	0	RXN-9661:Enoyl-[acyl-carrier protein] reductase (NADPH, B-specific)
643	RXN_9662_p_MC_l		fattyacidbiosynthesis	NADH_p_MC_l + PROTON_p_MC_l + Tetradec_2_enoyl_ACPs_p_MC_l --> Myristoyl_ACPs_p_MC_l + NAD_p_MC_l	0	1000	0.00424323	0.00424323	0.00424323	0	0	2.35549	0.00320216	0.00423872	0.00423872	0.00423872	0	RXN-9662:Enoyl-[acyl-carrier protein] reductase (NADPH, B-specific)
644	RXN_9663_p_MC_l		fattyacidbiosynthesis	2_Hexadecenoyl_ACPs_p_MC_l + NADH_p_MC_l + PROTON_p_MC_l --> NAD_p_MC_l + Palmitoyl_ACPs_p_MC_l	0	1000	0.00424323	0.00424323	0.00424323	0	0	2.35549	0.00320216	0.00423872	0.00423872	0.00423872	0	RXN-9663:Enoyl-[acyl-carrier protein] reductase (NADPH, B-specific)
645	ASPAMINOTRANS_RXN_c_pSE_d		aspartatedegradationII, glutamatedegradationII, TCAcyclevariationIV	2_KETOGLUTARATE_c_pSE_d + L_ASPARTATE_c_pSE_d <=> GLT_c_pSE_d + OXALACETIC_ACID_c_pSE_d	-60	60	0.00357387	-60	60	0.0054274	-60	60	0.0021626	-60	60	0.00369063	0.000678119	ASPAMINOTRANS-RXN:Aspartate aminotransferase
646	SUC_ACONITATE_mc_SE_l			CIS_ACONITATE_c_SE_l + PROTON_c_SE_l + SUC_m_SE_l <=> CIS_ACONITATE_m_SE_l + PROTON_m_SE_l + SUC_c_SE_l	-50	50	0.00325448	-50	50	0	-50	50	0	-50	50	0	0	SUC_ACONITATE_mc
647	2_KETOGLUTARATE_xc_pSE_l			2_KETOGLUTARATE_x_pSE_l <=> 2_KETOGLUTARATE_c_pSE_l	-60	60	0.002985	5.91e-11	0.002985	-0.0150131	-60	59.9763	0.00351803	-0.0221491	0.0221491	0	0	2_KETOGLUTARATE_xc
648	L_ASPARTATE_xc_pSE_l			L_ASPARTATE_x_pSE_l <=> L_ASPARTATE_c_pSE_l	-60	60	0.002985	5.78e-11	0.002985	0.00483763	-59.9885	59.9962	0.00351803	-0.0221491	0.0221491	0	0.000321214	L_ASPARTATE_xc
649	CYTOCHROME_C_OXIDASE_RXN_mc_CC_l	0.0215939	aerobicrespiration--electrondonorII	4.0 Cytochromes_C_Reduced_mc_CC_l + OXYGEN_MOLECULE_m_CC_l + 8.0 PROTON_m_CC_l --> 4.0 Cytochromes_C_Oxidized_mc_CC_l + 4.0 PROTON_c_CC_l + 2.0 WATER_m_CC_l	0	10	0.00268876	0	0.0034862	0	0	-2.06e-11	0.00314246	0	-1.78e-11	0	0	CYTOCHROME-C-OXIDASE-RXN:Cytochrome-c oxidase
650	TRANSALDOL_RXN_p_CC_l	0.00965588	pentosephosphatepathway(non-oxidativebranch), Rubiscoshunt, formaldehydeassimilationIII(dihydroxyacetonecycle)	D_SEDOHEPTULOSE_7_P_p_CC_l + GAP_p_CC_l <=> ERYTHROSE_4P_p_CC_l + FRUCTOSE_6P_p_CC_l	-10	10	0.00244675	0.00244675	0.00244675	0.0342943	0.000859019	0.0342943	0	0.00522931	0.0470021	0.0470021	0.0565568	TRANSALDOL-RXN:Transaldolase
651	2KG_MAL_mc_pSE_d			2_KETOGLUTARATE_m_pSE_d + MAL_c_pSE_d <=> 2_KETOGLUTARATE_c_pSE_d + MAL_m_pSE_d	-60	60	0.00234535	-60	60	0.084563	-60	60	0.00234535	-60	60	0.00234535	0.0822185	2KG_MAL_mc
652	Sucrose_retrieval_d			PROTON_e_d + sucrose_to_be_retrieved_pSE_d <=> PROTON_c_pSE_d	-1000	1000	0.00234535	0.00234535	0.00234535	0.00344905	0.00344905	0.00344905	0.00234535	0.00234535	0.00234535	0.00234535	0.00274817
653	2TRANSKETO_RXN_p_CC_l	0.00965588	pentosephosphatepathway(non-oxidativebranch), Rubiscoshunt, pentosephosphatepathway(partial), formaldehydeassimilationIII(dihydroxyacetonecycle), Calvin-Benson-Basshamcycle	ERYTHROSE_4P_p_CC_l + XYLULOSE_5_PHOSPHATE_p_CC_l <=> FRUCTOSE_6P_p_CC_l + GAP_p_CC_l	-10	10	0.00230968	0.00230968	0.00230968	0.0340927	0.000657449	0.0340927	0	0.00519504	0.046865	0.046865	0.0565568	2TRANSKETO-RXN:Transketolase
654	PGLUCISOM_RXN_p_CC_d		GDP-mannosebiosynthesisI, glycolysisI, gluconeogenesis, starchbiosynthesis, sucrosedegradationIII, sorbitolbiosynthesisI, GDP-mannosebiosynthesisII	GLC_6_P_p_CC_d <=> FRUCTOSE_6P_p_CC_d	-10	10	0.0021606	0.0021606	0.00779806	-0.0104586	-0.0104586	-0.0104586	0.00406661	-0.0104586	-0.0104586	-0.0104586	-0.0105478	PGLUCISOM-RXN:Glucose-6-phosphate isomerase
655	1_PERIOD_10_PERIOD_2_PERIOD_2_RXN_mc_pSE_l	0.0160919	aerobicrespiration--electrondonorII	2.0 Cytochromes_C_Oxidized_mc_pSE_l + 2.0 PROTON_m_pSE_l + UBIQUINOL_mc_pSE_l --> 2.0 Cytochromes_C_Reduced_mc_pSE_l + 4.0 PROTON_c_pSE_l + UBIQUINONE_mc_pSE_l	0	60	0.00199846	0.00199846	0.00199846	0	0	0	0.000225136	0.00218037	0.00218037	0.00218037	0	1.10.2.2-RXN:Ubiquinol--cytochrome c reductase
656	SUCCINATE_DEHYDROGENASE_UBIQUINONE_RXN_mc_pSE_l	0.0232765	aerobicrespiration--electrondonorIII, aerobicrespiration--electrondonorII, superpathwayofglyoxylatecycle, TCAcyclevariationIII(eukaryotic), TCAcyclevariationIV	SUC_m_pSE_l + UBIQUINONE_mc_pSE_l --> FUM_m_pSE_l + UBIQUINOL_mc_pSE_l	0	60	0.00199846	0.00199846	0.00199846	0	0	0	0.000225136	0.00218037	0.00218037	0.00218037	0	SUCCINATE-DEHYDROGENASE-UBIQUINONE-RXN:Succinate dehydrogenase (ubiquinone)
657	MALIC_NADP_RXN_c_CC_d		gluconeogenesis, C4photosyntheticcarbonassimilationcycle	MAL_c_CC_d + NADP_c_CC_d --> CARBON_DIOXIDE_c_CC_d + NADPH_c_CC_d + PYRUVATE_c_CC_d	0	10	0.00197731	0	0.00197731	0.00379993	0	0.00379993	0	0	0.00203569	0.00203569	0.0142195	MALIC-NADP-RXN:Malate dehydrogenase (oxaloacetate decarboxylating) (NADP+)
658	AMMONIUM_c_SE_pSE_d			AMMONIUM_c_SE_d --> AMMONIUM_c_pSE_d	0	50	0.00183263	0.00183263	0.00183263	0.00269504	0.00269504	0.00269504	0.00183263	0.00183263	0.00183263	0.00183263	0
659	GLT_c_CC_SE_d			GLT_c_CC_d <=> GLT_c_SE_d	-10	10	0.00183263	-10	10	0	-10	10	0.00100008	-10	10	0	0
660	GLUTAMATE_DEHYDROGENASE_RXN_m_SE_d		alaninedegradationII(toD-lactate)	GLT_m_SE_d + NAD_m_SE_d + WATER_m_SE_d --> 2_KETOGLUTARATE_m_SE_d + AMMONIUM_m_SE_d + NADH_m_SE_d + PROTON_m_SE_d	0	50	0.00183263	0	0.00234535	0	0	0.00344905	0	0	0.00234535	0	0.00202841	GLUTAMATE-DEHYDROGENASE-RXN:Glutamate dehydrogenase
661	H_mc_SE_d			PROTON_c_SE_d --> PROTON_m_SE_d	0	50	0.00183263	6.64e-11	0.00234535	0	0	0.00344905	0	0	0.00234535	0	0.00202841	H_mc
662	NH3_mc_SE_d			AMMONIUM_m_SE_d <=> AMMONIUM_c_SE_d	-50	50	0.00183263	3.07e-11	0.00234535	0	1.29e-10	0.00344905	0	3.4e-11	0.00234535	0	0	NH3_mc
663	OAA_Pi_mc_SE_d			OXALACETIC_ACID_m_SE_d + 0.7 Pi_c_SE_d + 0.3 aPi_c_SE_d <=> OXALACETIC_ACID_c_SE_d + 0.3 PROTON_c_SE_d + Pi_m_SE_d	-50	50	0.00183263	-50	50	0	-50	50	0	-50	50	0	0.00202841	OAA_Pi_mc
664	PRO_GLU_mc_SE_d			GLT_c_SE_d + PRO_m_SE_d <=> GLT_m_SE_d + PRO_c_SE_d	-50	50	0.00183263	2.55e-11	0.00234535	0	0	0.00344905	0	1.7e-11	0.00234535	0	0.00202841	PRO_GLU_mc
665	SUC_Pi_mc_SE_l			0.7 Pi_c_SE_l + SUC_m_SE_l + 0.3 aPi_c_SE_l <=> 0.3 PROTON_c_SE_l + Pi_m_SE_l + SUC_c_SE_l	-50	50	0.00181846	-50	50	0	-50	50	0	-50	50	0	0	SUC_Pi_mc
666	MALIC_NADP_RXN_c_pSE_d		gluconeogenesis, C4photosyntheticcarbonassimilationcycle	MAL_c_pSE_d + NADP_c_pSE_d --> CARBON_DIOXIDE_c_pSE_d + NADPH_c_pSE_d + PYRUVATE_c_pSE_d	0	60	0.00177932	0.00177932	0.00177932	0.0027025	0.0027025	0.00270251	0	0.0018377	0.0018377	0.0018377	0.000916056	MALIC-NADP-RXN:Malate dehydrogenase (oxaloacetate decarboxylating) (NADP+)
667	GLUTAMINESYN_RXN_c_pSE_d		nitratereductionII(assimilatory), glutaminebiosynthesis, ammoniaassimilationcycleII, nitratereductionVI(assimilatory)	AMMONIUM_c_pSE_d + 0.65 ATP_c_pSE_d + GLT_c_pSE_d + 0.35 aATP_c_pSE_d --> 0.5 ADP_c_pSE_d + GLN_c_pSE_d + 0.55 PROTON_c_pSE_d + 0.7 Pi_c_pSE_d + 0.5 aADP_c_pSE_d + 0.3 aPi_c_pSE_d	0	60	0.0017514	0	0.0017514	0.00257559	0	0.00257559	0.0017514	0	0.0017514	0.0017514	0	GLUTAMINESYN-RXN:Glutamate--ammonia ligase
668	ASNSYNA_RXN_c_pSE_l		asparaginebiosynthesisII	AMMONIUM_c_pSE_l + 0.65 ATP_c_pSE_l + L_ASPARTATE_c_pSE_l + 0.35 aATP_c_pSE_l --> AMP_c_pSE_l + ASN_c_pSE_l + 0.65 PPI_c_pSE_l + PROTON_c_pSE_l + 0.35 aPPI_c_pSE_l	0	60	0.00153819	0.00153819	0.00153819	0.00226204	0.00226204	0.00226204	0.00153819	0.00153819	0.00153819	0.00153819	0	ASNSYNA-RXN:Aspartate--ammonia ligase
669	2KG_MAL_pc_pSE_l			2_KETOGLUTARATE_p_pSE_l + MAL_c_pSE_l <=> 2_KETOGLUTARATE_c_pSE_l + MAL_p_pSE_l	-60	60	0.00149757	0.00149757	0.00149757	0.000470325	0.000470325	0.000470325	0.00779985	0.00166002	0.00166002	0.00166002	0.00976134	2KG_MAL_pc
670	DHAP_3PGA_pc_pSE_l			DIHYDROXY_ACETONE_PHOSPHATE_p_pSE_l + G3P_c_pSE_l <=> DIHYDROXY_ACETONE_PHOSPHATE_c_pSE_l + G3P_p_pSE_l	-60	60	0.00149757	-60	60	0	-60	60	0.00751049	-60	60	0	0	DHAP_3PGA_pc
671	PGLYCDEHYDROG_RXN_p_pSE_l	0.00987306	serinebiosynthesis	G3P_p_pSE_l + NAD_p_pSE_l <=> 3_P_HYDROXYPYRUVATE_p_pSE_l + NADH_p_pSE_l + PROTON_p_pSE_l	-60	60	0.00149757	0.00149757	0.00149757	0	0	-5.89e-12	0.00751049	0.000578724	0.000578724	0.000578724	0.00842295	PGLYCDEHYDROG-RXN:Phosphoglycerate dehydrogenase
672	PSERTRANSAM_RXN_p_pSE_l	0	serinebiosynthesis	3_P_HYDROXYPYRUVATE_p_pSE_l + GLT_p_pSE_l <=> 2_KETOGLUTARATE_p_pSE_l + 3_P_SERINE_p_pSE_l	-60	60	0.00149757	0.00149757	0.00149757	0	0	-3.84e-12	0.00751049	0.000578724	0.000578724	0.000578724	0.00842295	PSERTRANSAM-RXN:Phosphoserine aminotransferase
673	RXN0_5114_p_pSE_l		serinebiosynthesis	3_P_SERINE_p_pSE_l + WATER_p_pSE_l --> Pi_p_pSE_l + SER_p_pSE_l	0	60	0.00149757	0.00149757	0.00149757	0	0	3.42e-12	0.00751049	0.000578724	0.000578723	0.000578724	0.00842295	3-phosphoserine phosphatase
674	SER_pc_pSE_l	0.014874		SER_p_pSE_l <=> SER_c_pSE_l	-60	60	0.00149757	-0.014874	0.014874	0	-60	59.9991	0.00737343	-0.014874	0.014874	0.000472117	0.00137408	SER_pc
675	SUCROSE_PROTON_rev_vc_CC_d			PROTON_v_CC_d + SUCROSE_v_CC_d --> PROTON_c_CC_d + SUCROSE_c_CC_d	0	10	0.00140214	0.00140214	0.00140214	0.000168497	0.000168497	0.000168497	0.00161391	0	-8.42e-12	0	0	SUCROSE_PROTON_rev_vc
676	SUCROSE_PROTON_vc_CC_l			PROTON_v_CC_l + SUCROSE_c_CC_l --> PROTON_c_CC_l + SUCROSE_v_CC_l	0	10	0.00140214	0.00140214	0.00140214	0.000168497	0.000168496	0.000168497	0.00161391	6.32e-13	-6.2e-12	0	0	SUCROSE_PROTON_vc
677	SUCROSE_v_dielTransfer_CC		dieltransfer	SUCROSE_v_CC_l + 90.0 sucrose_starch_bal_c_CC_l <=> SUCROSE_v_CC_d	-1000	1000	0.00140214	0.00140214	0.00140214	0.000168497	0.000168497	0.000168497	0.00161391	7.32e-13	-2.22e-12	0	0
678	PEPDEPHOS_RXN_c_MC_l	0.461615	Rubiscoshunt, glycolysisI, glycolysisIV(plantcytosol)	0.5 ADP_c_MC_l + PHOSPHO_ENOL_PYRUVATE_c_MC_l + 0.85 PROTON_c_MC_l + 0.5 aADP_c_MC_l --> 0.65 ATP_c_MC_l + PYRUVATE_c_MC_l + 0.35 aATP_c_MC_l	0	1000	0.0013199	0.0013199	0.0013199	0.00014931	0	146.04	0.00119806	0.000101531	0.00010153	0.000101531	0.000118968	PEPDEPHOS-RXN:Pyruvate kinase
679	DHAP_Pi_pc_CC_l			DIHYDROXY_ACETONE_PHOSPHATE_p_CC_l + 0.7 Pi_c_CC_l + 0.3 aPi_c_CC_l <=> DIHYDROXY_ACETONE_PHOSPHATE_c_CC_l + 0.3 PROTON_c_CC_l + Pi_p_CC_l	-10	10	0.00113961	-10	10	0	-10	10	0	-10	10	0.0273804	0	DHAP_Pi_pc
680	FRUCTOSE_16_DIPHOSPHATE_c_CC_SE_l			FRUCTOSE_16_DIPHOSPHATE_c_CC_l <=> FRUCTOSE_16_DIPHOSPHATE_c_SE_l	-10	10	0.00113961	-0.00520809	0.00520809	0	-10	10	0.0088069	-0.0749895	0.0749895	0.00989496	0.122588
681	GAP_Pi_pc_CC_l			GAP_p_CC_l + 0.7 Pi_c_CC_l + 0.3 aPi_c_CC_l <=> GAP_c_CC_l + 0.3 PROTON_c_CC_l + Pi_p_CC_l	-10	10	0.00113961	-10	10	0.168035	-10	10	0	-10	10	0.167003	0.260386	Plastidial GAP-Pi shuttle
682	TRIOSEPISOMERIZATION_RXN_p_CC_l		glycolysisI, glycolysisIV(plantcytosol), formaldehydeassimilationIII(dihydroxyacetonecycle), Calvin-Benson-Basshamcycle	GAP_p_CC_l <=> DIHYDROXY_ACETONE_PHOSPHATE_p_CC_l	-10	10	0.00113961	-10	10	0	-10	10	0.0090688	-10	10	-0.00263824	0.0129075	TRIOSEPISOMERIZATION-RXN:Triosephosphate isomerase
683	1_PERIOD_10_PERIOD_2_PERIOD_2_RXN_mc_MC_d		aerobicrespiration--electrondonorII	2.0 Cytochromes_C_Oxidized_mc_MC_d + 2.0 PROTON_m_MC_d + UBIQUINOL_mc_MC_d --> 2.0 Cytochromes_C_Reduced_mc_MC_d + 4.0 PROTON_c_MC_d + UBIQUINONE_mc_MC_d	0	1000	0.00102691	0.00102691	0.00102691	0	0	-1.06e-11	0.00184786	0.00184786	0.00184786	0.00184786	0	1.10.2.2-RXN:Ubiquinol--cytochrome c reductase
684	RXN_14903_m_MC_d			PRO_m_MC_d + UBIQUINONE_mc_MC_d --> L_DELTA1_PYRROLINE_5_CARBOXYLATE_m_MC_d + PROTON_c_MC_d + UBIQUINOL_mc_MC_d	0	1000	0.00102691	0.00102691	0.00102691	0	0	0	0.00184786	0.00184786	0.00184786	0.00184786	0	RXN-14903
685	CYTOCHROME_C_OXIDASE_RXN_mc_pSE_l	0.0215939	aerobicrespiration--electrondonorII	4.0 Cytochromes_C_Reduced_mc_pSE_l + OXYGEN_MOLECULE_m_pSE_l + 8.0 PROTON_m_pSE_l --> 4.0 Cytochromes_C_Oxidized_mc_pSE_l + 4.0 PROTON_c_pSE_l + 2.0 WATER_m_pSE_l	0	60	0.00099923	0.00099923	0.00099923	0	0	0	0.000112568	0.00109018	0.00109018	0.00109018	0	CYTOCHROME-C-OXIDASE-RXN:Cytochrome-c oxidase
686	THR_c_CC_SE_l			THR_c_CC_l <=> THR_c_SE_l	-10	10	0.000852856	0.000852856	0.000852856	0.0248003	0.0012542	0.0252035	0.000852856	0.000852856	0.000852856	0.000852856	0.000999333
687	THR_c_SE_pSE_l			THR_c_SE_l --> THR_c_pSE_l	0	50	0.000852856	0.000852856	0.000852856	0.0012542	0.0012542	0.0012542	0.000852856	0.000852856	0.000852856	0.000852856	0.000999333
688	THR_ec_CC_l	0.014874		PROTON_e_CC + THR_e_l --> PROTON_c_CC_l + THR_c_CC_l	0	10	0.000852856	0.000852857	0.000852856	0.0256215	0.0256215	0.0256215	0.000852856	0.000852856	0.000852856	0.000852856	0.00132055
689	2KG_MAL_pc_pSE_d			2_KETOGLUTARATE_p_pSE_d + MAL_c_pSE_d <=> 2_KETOGLUTARATE_c_pSE_d + MAL_p_pSE_d	-60	60	0.000736096	0.000736097	0.000736096	0.0012542	0.0012542	0.0012542	0.000324898	0.000852857	0.000852856	0.000852856	0	2KG_MAL_pc
690	ACETOLACTREDUCTOISOM_RXN_p_MC_l	0.373725	valinebiosynthesis	2_ACETO_LACTATE_p_MC_l + NADPH_p_MC_l + PROTON_p_MC_l --> DIOH_ISOVALERATE_p_MC_l + NADP_p_MC_l	0	1000	0.000609183	0.000609183	0.000609183	0	0	0	0.000548265	0	-3.67e-12	0	0	ACETOLACTREDUCTOISOM-RXN:Ketol-acid reductoisomerase
691	ACETOLACTSYN_RXN_p_MC_l	0.373725	valinebiosynthesis	PROTON_p_MC_l + 2.0 PYRUVATE_p_MC_l --> 2_ACETO_LACTATE_p_MC_l + CARBON_DIOXIDE_p_MC_l	0	1000	0.000609183	0.000609182	0.000609183	0	0	0	0.000548265	0	-4.47e-12	0	0	ACETOLACTSYN-RXN:Acetolactate synthase
692	DIHYDROXYISOVALDEHYDRAT_RXN_p_MC_l	0.373725	valinebiosynthesis	DIOH_ISOVALERATE_p_MC_l --> 2_KETO_ISOVALERATE_p_MC_l + WATER_p_MC_l	0	1000	0.000609183	0.000609183	0.000609183	0	0	1.58e-12	0.000548265	0	0	0	0	DIHYDROXYISOVALDEHYDRAT-RXN:Dihydroxy-acid dehydratase
693	1_PERIOD_2_PERIOD_1_PERIOD_2_RXN_m_pSE_l	0	purinedegradationIII(anaerobic), purinedegradationII(anaerobic), formateoxidationtoCOless_thansubgreater_than2less_than/subgreater_than	FORMATE_m_pSE_l + NAD_m_pSE_l --> CARBON_DIOXIDE_m_pSE_l + NADH_m_pSE_l	0	60	0.000543188	0.000543188	0.000543188	0	0	0.00833148	0.012234	0.000106607	0.000106607	0.000106607	0.013259	formate dehydrogenase
694	FORMATE_pc_pSE_l			FORMATE_p_pSE_l <=> FORMATE_c_pSE_l	-60	60	0.000543188	0.000543188	0.000543188	0	0	0.00833148	0.012234	0.000106607	0.000106607	0.000106607	0.013259	FORMATE_pc
695	FORMYLTHFDEFORMYL_RXN_p_pSE_l		formylTHFbiosynthesisI, folatetransformations	10_FORMYL_THF_p_pSE_l + WATER_p_pSE_l --> FORMATE_p_pSE_l + PROTON_p_pSE_l + THF_p_pSE_l	0	60	0.000543188	0.000543188	0.000543188	0	0	0.00833148	0.012234	0.000106607	0.000106607	0.000106607	0.013259	FORMYLTHFDEFORMYL-RXN:Formyltetrahydrofolate deformylase
696	GLYOHMETRANS_RXN_c_pSE_l	0.0426778	formylTHFbiosynthesisI, formylTHFbiosynthesisII, folatetransformations, glycinebiosynthesisI, purinedegradationII(anaerobic), folatepolyglutamylationI, photorespiration	SER_c_pSE_l + THF_c_pSE_l <=> GLY_c_pSE_l + METHYLENE_THF_c_pSE_l + WATER_c_pSE_l	-60	60	0.000543188	-0.0426778	0.0426778	0	-60	60	0.0122949	-0.0426778	0.0426778	0	0	Serine hydroxymethyltransferase
697	METHENYLTHFCYCLOHYDRO_RXN_c_pSE_l		formylTHFbiosynthesisI, formylTHFbiosynthesisII, folatetransformations, purinedegradationIII(anaerobic), purinedegradationII(anaerobic), tetrahydrofolatebiosynthesisI, formaldehydeoxidationV(tetrahydrofolatepathway)	5_10_METHENYL_THF_c_pSE_l + WATER_c_pSE_l --> 10_FORMYL_THF_c_pSE_l + PROTON_c_pSE_l	0	60	0.000543188	0.000543188	0.000543188	8.96e-05	8.96e-05	0.00842106	0.0122949	0.000106607	0.000106607	0.000106607	0.0133304	METHENYLTHFCYCLOHYDRO-RXN:Methenyltetrahydrofolate cyclohydrolase
698	METHYLENETHFDEHYDROG_NADP_RXN_c_pSE_l		formylTHFbiosynthesisI, formylTHFbiosynthesisII, folatetransformations, purinedegradationII(anaerobic), formaldehydeoxidationV(tetrahydrofolatepathway)	METHYLENE_THF_c_pSE_l + NADP_c_pSE_l --> 5_10_METHENYL_THF_c_pSE_l + NADPH_c_pSE_l	0	60	0.000543188	0.000543188	0.000543188	8.96e-05	8.96e-05	0.00842107	0.0122949	0.000106607	0.000106607	0.000106607	0.0133304	METHYLENETHFDEHYDROG-NADP-RXN:Methylenetetrahydrofolate dehydrogenase (NADP+)
699	THF_pc_pSE_l			THF_p_pSE_l <=> THF_c_pSE_l	-60	60	0.000543188	-0.0158283	0.0139196	8.96e-05	-59.9999	59.9992	0.0122949	-0.0153461	0.0144018	0	0.00644213	THF_pc
700	CYTOCHROME_C_OXIDASE_RXN_mc_MC_d		aerobicrespiration--electrondonorII	4.0 Cytochromes_C_Reduced_mc_MC_d + OXYGEN_MOLECULE_m_MC_d + 8.0 PROTON_m_MC_d --> 4.0 Cytochromes_C_Oxidized_mc_MC_d + 4.0 PROTON_c_MC_d + 2.0 WATER_m_MC_d	0	1000	0.000513454	0.000513454	0.000513454	0	0	1.69e-11	0.000923928	0.000923928	0.000923928	0.000923928	0	CYTOCHROME-C-OXIDASE-RXN:Cytochrome-c oxidase
701	ASN_c_CC_SE_d			ASN_c_CC_d <=> ASN_c_SE_d	-10	10	0.000512729	1.69e-11	0.000512729	0.000754014	0	0.000754014	0.000512729	8.27e-12	0.000512729	0.000512729	0.00060079
702	ASN_c_SE_pSE_d			ASN_c_SE_d --> ASN_c_pSE_d	0	50	0.000512729	0.000512729	0.000512729	0.000754014	0.000754014	0.000754014	0.000512729	0.000512729	0.000512729	0.000512729	0.00060079
703	ASNSYNA_RXN_c_CC_d		asparaginebiosynthesisII	AMMONIUM_c_CC_d + 0.65 ATP_c_CC_d + L_ASPARTATE_c_CC_d + 0.35 aATP_c_CC_d --> AMP_c_CC_d + ASN_c_CC_d + 0.65 PPI_c_CC_d + PROTON_c_CC_d + 0.35 aPPI_c_CC_d	0	10	0.000512729	0	0.000512729	0.000754014	0	0.000754014	0.000512729	0	0.000512729	0.000512729	0.00060079	ASNSYNA-RXN:Aspartate--ammonia ligase
704	GLUTAMATE_DEHYDROGENASE_RXN_m_CC_d		alaninedegradationII(toD-lactate)	GLT_m_CC_d + NAD_m_CC_d + WATER_m_CC_d --> 2_KETOGLUTARATE_m_CC_d + AMMONIUM_m_CC_d + NADH_m_CC_d + PROTON_m_CC_d	0	10	0.000512729	0	0.00234535	0.00344905	0	0.00344905	0.00234535	0	0.00234535	0.00234535	0.000719758	GLUTAMATE-DEHYDROGENASE-RXN:Glutamate dehydrogenase
705	H_mc_CC_d			PROTON_c_CC_d --> PROTON_m_CC_d	0	10	0.000512729	0	0.00234535	0.00344905	0	0.00344905	0.00234535	0	0.00234535	0.00234535	0.000737603	H_mc
706	NH3_mc_CC_d			AMMONIUM_m_CC_d <=> AMMONIUM_c_CC_d	-10	10	0.000512729	2.87e-11	0.00234535	0.00344905	3.57e-11	0.00344905	0.00234535	3.11e-11	0.00234535	0.00234535	0.000695964	NH3_mc
707	OAA_Pi_mc_CC_d			OXALACETIC_ACID_m_CC_d + 0.7 Pi_c_CC_d + 0.3 aPi_c_CC_d <=> OXALACETIC_ACID_c_CC_d + 0.3 PROTON_c_CC_d + Pi_m_CC_d	-10	10	0.000512729	-10	10	0.00344905	-10	10	0.00234535	-10	10	0.00234535	0.000719758	OAA_Pi_mc
708	PRO_GLU_mc_CC_d			GLT_c_CC_d + PRO_m_CC_d <=> GLT_m_CC_d + PRO_c_CC_d	-10	10	0.000512729	6.35e-11	0.00234535	0.00344905	0	0.00344905	0.00234535	2.4e-11	0.00234535	0.00234535	0.000719758	PRO_GLU_mc
709	PGLYCDEHYDROG_RXN_p_pSE_d		serinebiosynthesis	G3P_p_pSE_d + NAD_p_pSE_d <=> 3_P_HYDROXYPYRUVATE_p_pSE_d + NADH_p_pSE_d + PROTON_p_pSE_d	-60	60	0.000472117	0.000472117	0.000472117	0.00069429	0.00069429	0.000694289	0	0.000472117	0.000472117	0.000472117	0	PGLYCDEHYDROG-RXN:Phosphoglycerate dehydrogenase
710	PSERTRANSAM_RXN_p_pSE_d		serinebiosynthesis	3_P_HYDROXYPYRUVATE_p_pSE_d + GLT_p_pSE_d <=> 2_KETOGLUTARATE_p_pSE_d + 3_P_SERINE_p_pSE_d	-60	60	0.000472117	0.000472117	0.000472117	0.00069429	0.00069429	0.000694331	0	0.000472117	0.000472117	0.000472117	0	PSERTRANSAM-RXN:Phosphoserine aminotransferase
711	RXN0_5114_p_pSE_d		serinebiosynthesis	3_P_SERINE_p_pSE_d + WATER_p_pSE_d --> Pi_p_pSE_d + SER_p_pSE_d	0	60	0.000472117	0.000472117	0.000472117	0.00069429	0.00069429	0.000694291	0	0.000472117	0.000472117	0.000472117	0	3-phosphoserine phosphatase
712	VAL_pc_MC_l			VAL_p_MC_l <=> VAL_c_MC_l	-1000	1000	0.000426428	0.000426428	0.000426428	0	0	0	0.00036551	0	1.99e-12	0	0	VAL_pc
713	SER_pc_pSE_d			SER_p_pSE_d <=> SER_c_pSE_d	-60	60	0.000390893	-59.9996	59.9999	0.000574842	-59.9994	59.9998	-4.57e-05	-59.9996	59.9999	0.000390893	0	SER_pc
714	CYSPH_RXN_p_MC_l	0.373725	methioninebiosynthesisII	CYS_p_MC_l + O_PHOSPHO_L_HOMOSERINE_p_MC_l --> L_CYSTATHIONINE_p_MC_l + Pi_p_MC_l	0	1000	0.000385816	0.000142143	0.000385816	0.000567376	0.000209033	0.000567376	0.000385816	0.000142143	0.000385816	0.000142143	0.000166556	Cystathionine gamma synthase
715	CO2_pc_pSE_d			CARBON_DIOXIDE_p_pSE_d <=> CARBON_DIOXIDE_c_pSE_d	-60	60	0.000378201	0.000378201	0.00039343	0.0010153	0.000992909	0.00101531	0.000591416	0.00067518	0.000690407	0.000675178	0	CO2_pc
716	OXALACETIC_ACID_c_SE_pSE_d			OXALACETIC_ACID_c_SE_d --> OXALACETIC_ACID_c_pSE_d	0	50	0.000368048	0.000368048	0.000368048	0.000455394	0.000455394	0.000455394	0	0.000309668	0.000309668	0.000309668	0
717	VAL_c_CC_SE_l			VAL_c_CC_l <=> VAL_c_SE_l	-10	10	0.00036551	0.00036551	0.00036551	0.000806272	0.000806272	0.000806272	0.00036551	2.16e-11	0	0	0
718	VAL_c_SE_pSE_l			VAL_c_SE_l --> VAL_c_pSE_l	0	50	0.00036551	0.00036551	0.00036551	0.000806272	0.000806272	0.000806272	0.00036551	0	-2.64e-11	0	0
719	VAL_ec_CC_l	0.014874		PROTON_e_CC + VAL_e_l --> PROTON_c_CC_l + VAL_c_CC_l	0	10	0.00036551	0.00036551	0.00036551	0	0	0	0.00036551	0	0	0	0
720	2_PERIOD_5_PERIOD_1_PERIOD_19_RXN_p_MC_l	0.373725	chorismatebiosynthesis	PHOSPHO_ENOL_PYRUVATE_p_MC_l + SHIKIMATE_5P_p_MC_l --> 3_ENOLPYRUVYL_SHIKIMATE_5P_p_MC_l + Pi_p_MC_l	0	1000	0.000314745	0.000314745	0.000314745	0	0	-2.09e-12	0.000314745	0	0	0	0	5-enolpyruvoylshikimate-3-phosphate synthase
721	3_DEHYDROQUINATE_DEHYDRATASE_RXN_p_MC_l	0.373725	chorismatebiosynthesis	DEHYDROQUINATE_p_MC_l --> 3_DEHYDRO_SHIKIMATE_p_MC_l + PROTON_p_MC_l + WATER_p_MC_l	0	1000	0.000314745	0.000314745	0.000314743	0	0	1.25e-11	0.000314745	0	-1.65e-11	0	0	3-dehydroquinate dehydratase
722	3_DEHYDROQUINATE_SYNTHASE_RXN_p_MC_l	0.373725	chorismatebiosynthesis	3_DEOXY_D_ARABINO_HEPTULOSONATE_7_P_p_MC_l --> DEHYDROQUINATE_p_MC_l + Pi_p_MC_l	0	1000	0.000314745	0.000314745	0.000314744	0	0	1.39e-12	0.000314745	0	0	0	0	Aconitase
723	CHORISMATE_SYNTHASE_RXN_p_MC_l	0.373725	chorismatebiosynthesis	3_ENOLPYRUVYL_SHIKIMATE_5P_p_MC_l --> CHORISMATE_p_MC_l + Pi_p_MC_l	0	1000	0.000314745	0.000314745	0.000314745	0	0	-1.77e-12	0.000314745	0	-6.03e-12	0	0	CHORISMATE-SYNTHASE-RXN:Chorismate synthase
724	CHORISMATEMUT_RXN_p_MC_l	0.373725	phenylalaninebiosynthesisI, phenylalaninebiosynthesisII, tyrosinebiosynthesisI, tyrosinebiosynthesisII, tyrosinebiosynthesisIII	CHORISMATE_p_MC_l --> PREPHENATE_p_MC_l	0	1000	0.000314745	0.000314745	0.000314745	0	2.52e-12	-9.21e-13	0.000314745	0	7.29e-12	0	0	CHORISMATEMUT-RXN:Chorismate mutase
725	DAHPSYN_RXN_p_MC_l	0.466574	chorismatebiosynthesis	ERYTHROSE_4P_p_MC_l + PHOSPHO_ENOL_PYRUVATE_p_MC_l + WATER_p_MC_l --> 3_DEOXY_D_ARABINO_HEPTULOSONATE_7_P_p_MC_l + Pi_p_MC_l	0	1000	0.000314745	0.000314745	0.000314744	0	0	0	0.000314745	0	0	0	0	DAHPSYN-RXN:2-dehydro-3-deoxyphosphoheptonate aldolase
726	PREPHENATE_TRANSAMINE_RXN_p_MC_l	0.373725	phenylalaninebiosynthesisII, tyrosinebiosynthesisII, tyrosinebiosynthesisIII	GLT_p_MC_l + PREPHENATE_p_MC_l --> 2_KETOGLUTARATE_p_MC_l + CPD_659_p_MC_l	0	1000	0.000314745	0.000314745	0.000314745	0	0	0	0.000314745	0	-2.67e-11	0	0	PREPHENATE-TRANSAMINE-RXN:glutamate-prephenate aminotransferase
727	SHIKIMATE_5_DEHYDROGENASE_RXN_p_MC_l	0.373725	chorismatebiosynthesis	3_DEHYDRO_SHIKIMATE_p_MC_l + NADPH_p_MC_l + 2.0 PROTON_p_MC_l --> NADP_p_MC_l + SHIKIMATE_p_MC_l	0	1000	0.000314745	0.000314745	0.000314745	0	0	9.79e-13	0.000314745	0	6.64e-12	0	0	SHIKIMATE-5-DEHYDROGENASE-RXN:Shikimate 5-dehydrogenase
728	SHIKIMATE_KINASE_RXN_p_MC_l	0.373725	chorismatebiosynthesis	0.9 ATP_p_MC_l + SHIKIMATE_p_MC_l + 0.1 aATP_p_MC_l --> 0.8 ADP_p_MC_l + 0.9 PROTON_p_MC_l + SHIKIMATE_5P_p_MC_l + 0.2 aADP_p_MC_l	0	1000	0.000314745	0.000314745	0.000314744	0	0	0	0.000314745	0	-1.9e-11	0	0	SHIKIMATE-KINASE-RXN:shikimate-kinase
729	FUM_c_CC_SE_l			FUM_c_CC_l <=> FUM_c_SE_l	-10	10	0.000304592	-10	10	0	-10	10	0	-10	10	0	0
730	FUM_pc_CC_l			FUM_p_CC_l <=> FUM_c_CC_l	-10	10	0.000304592	0	0.000304592	0	0	3.72e-11	0	0	0.000304592	0.000304592	-1.55e-11	FUM_pc
731	SUC_FUM_mc_SE_l			FUM_c_SE_l + SUC_m_SE_l <=> FUM_m_SE_l + SUC_c_SE_l	-50	50	0.000304592	-50	49.9927	0	-50	50	0	-50	50	0	0	SUC_FUM_mc
732	THR_c_CC_SE_d			THR_c_CC_d <=> THR_c_SE_d	-10	10	0.000284285	0.000284286	0.000284285	0.000418067	0.000418067	0.000418067	0.000284285	0.000284286	0.000284285	0.000284285	0.000333111
733	THR_c_SE_pSE_d			THR_c_SE_d --> THR_c_pSE_d	0	50	0.000284285	0.000284286	0.000284285	0.000418067	0.000418067	0.000418067	0.000284285	0.000284285	0.000284285	0.000284285	0.000333111
734	THR_ec_CC_d			PROTON_e_CC + THR_e_d --> PROTON_c_CC_d + THR_c_CC_d	0	10	0.000284285	0.000284285	0.000284285	0	0	1.14e-11	0.000284285	0.000284286	0.000284285	0.000284285	0.000333111
735	THR_PROTON_rev_vc_MC_d			PROTON_v_MC_d + THR_v_MC_d --> PROTON_c_MC_d + THR_c_MC_d	0	1000	0.000284285	0.000284286	0.329789	0.019022	0.019022	0.019022	0.000284285	0.000284286	0.413511	0.000284285	0.0154897	THR_PROTON_rev_vc
736	THR_PROTON_vc_MC_l			PROTON_v_MC_l + THR_c_MC_l --> PROTON_c_MC_l + THR_v_MC_l	0	1000	0.000284285	0.000284286	0.592427	0.019022	0.019022	146.57	0.000284285	0.000284286	0.656348	0.000284285	0.0154897	THR_PROTON_vc
737	THR_v_dielTransfer_MC		dieltransfer	THR_v_MC_l --> THR_v_MC_d	0	1000	0.000284285	0.000284285	0.000284285	0.019022	0.019022	0.019022	0.000284285	0.000284286	0.000284285	0.000284285	0.0154897
738	ASPARTATE_SEMIALDEHYDE_DEHYDROGENASE_RXN_p_CC_l		lysinebiosynthesisVI, homoserinebiosynthesis	L_BETA_ASPARTYL_P_p_CC_l + NADPH_p_CC_l + PROTON_p_CC_l --> L_ASPARTATE_SEMIALDEHYDE_p_CC_l + NADP_p_CC_l + Pi_p_CC_l	0	10	0.000274132	0.000274133	0.000274132	0.000403136	0.000403136	0.000403136	4.57e-05	0	-9.41e-11	0	0	ASPARTATE-SEMIALDEHYDE-DEHYDROGENASE-RXN:Aspartate-semialdehyde dehydrogenase
739	ASPARTATEKIN_RXN_p_CC_l	0.000993833	lysinebiosynthesisVI, homoserinebiosynthesis	0.9 ATP_p_CC_l + L_ASPARTATE_p_CC_l + 0.1 PROTON_p_CC_l + 0.1 aATP_p_CC_l --> 0.8 ADP_p_CC_l + L_BETA_ASPARTYL_P_p_CC_l + 0.2 aADP_p_CC_l	0	10	0.000274132	0.000274132	0.000274132	0.000403136	0.000403136	0.000403136	4.57e-05	0	-1.1e-10	0	0	ASPARTATEKIN-RXN:Aspartate kinase
740	DIAMINOPIMDECARB_RXN_p_CC_l		lysinebiosynthesisVI	MESO_DIAMINOPIMELATE_p_CC_l + PROTON_p_CC_l --> CARBON_DIOXIDE_p_CC_l + LYS_p_CC_l	0	10	0.000274132	0.000274133	0.000274132	0.000403136	0.000403136	0.000403136	4.57e-05	3.77e-12	-1.34e-10	0	0	DIAMINOPIMDECARB-RXN:Diaminopimelate decarboxylase
741	DIAMINOPIMEPIM_RXN_p_CC_l		lysinebiosynthesisVI	LL_DIAMINOPIMELATE_p_CC_l --> MESO_DIAMINOPIMELATE_p_CC_l	0	10	0.000274132	0.000274133	0.000274132	0.000403136	0.000403135	0.000403136	4.57e-05	6.41e-12	-1.45e-10	0	0	DIAMINOPIMEPIM-RXN:Diaminopimelate epimerase
742	DIHYDRODIPICSYN_RXN_p_CC_l	0.0172647	lysinebiosynthesisVI	L_ASPARTATE_SEMIALDEHYDE_p_CC_l + PYRUVATE_p_CC_l --> 2_3_DIHYDRODIPICOLINATE_p_CC_l + PROTON_p_CC_l + 2.0 WATER_p_CC_l	0	10	0.000274132	0.000274133	0.000274132	0.000403136	0.000403136	0.000403136	4.57e-05	0	-1.27e-10	0	0	DIHYDRODIPICSYN-RXN:dihydrodipicolinate synthase
743	DIHYDROPICRED_RXN_NADP_p_CC_l		lysinebiosynthesisVI	2_3_DIHYDRODIPICOLINATE_p_CC_l + NADPH_p_CC_l + PROTON_p_CC_l --> DELTA1_PIPERIDEINE_2_6_DICARBOXYLATE_p_CC_l + NADP_p_CC_l	0	10	0.000274132	0	0.000274132	0.000403136	0	0.000403136	4.57e-05	0	0	0	0	DIHYDROPICRED-RXN:Dihydrodipicolinate reductase
744	LYS_c_CC_SE_l			LYS_c_CC_l <=> LYS_c_SE_l	-10	10	0.000274132	0.000274133	0.000274132	0.000403136	0.000403136	0.000403136	4.57e-05	2.01e-12	-3.32e-10	0	0
745	LYS_c_SE_pSE_l			LYS_c_SE_l --> LYS_c_pSE_l	0	50	0.000274132	0.000274133	0.000274132	0.000403136	0.000403136	0.000403136	4.57e-05	1.36e-11	-3.2e-10	0	0
746	LYS_pc_CC_l			LYS_p_CC_l <=> LYS_c_CC_l	-10	10	0.000274132	0.000274133	0.000274132	0.000403136	0.000403136	0.000403136	4.57e-05	5.08e-12	-3.13e-10	0	0	LYS_pc
747	RXN_7737_p_CC_l	0	lysinebiosynthesisVI	DELTA1_PIPERIDEINE_2_6_DICARBOXYLATE_p_CC_l + GLT_p_CC_l + PROTON_p_CC_l + WATER_p_CC_l --> 2_KETOGLUTARATE_p_CC_l + LL_DIAMINOPIMELATE_p_CC_l	0	10	0.000274132	0.000274133	0.000274132	0.000403136	0.000403136	0.000403136	4.57e-05	7.37e-12	-1.1e-10	0	0	L,L-diaminopimelate aminotransferase
748	ACETOOHBUTREDUCTOISOM_RXN_p_MC_l		isoleucinebiosynthesisI(fromthreonine), isoleucinebiosynthesisIV	2_ACETO_2_HYDROXY_BUTYRATE_p_MC_l + NADPH_p_MC_l + PROTON_p_MC_l --> 1_KETO_2_METHYLVALERATE_p_MC_l + NADP_p_MC_l	0	1000	0.000243673	0.000243673	0.000243673	0.000358343	0.000358343	0.000358343	0.000243673	0.000243673	0.000243673	0.000243673	0.000285524	ACETOOHBUTREDUCTOISOM-RXN:Ketol-acid reductoisomerase
749	ACETOOHBUTSYN_RXN_p_MC_l	0.373725	isoleucinebiosynthesisI(fromthreonine), isoleucinebiosynthesisIV	2_OXOBUTANOATE_p_MC_l + PROTON_p_MC_l + PYRUVATE_p_MC_l --> 2_ACETO_2_HYDROXY_BUTYRATE_p_MC_l + CARBON_DIOXIDE_p_MC_l	0	1000	0.000243673	0.000243673	0.000243673	0.000358343	0.000358343	0.000358343	0.000243673	0.000243673	0.000243673	0.000243673	0.000285524	ACETOOHBUTSYN-RXN:Acetolactate synthase
750	ARG_c_CC_SE_l			ARG_c_CC_l <=> ARG_c_SE_l	-10	10	0.000243673	9.67e-12	0.000243673	0	0	-1.02e-12	0	5.38e-12	0.000243673	0.000243673	-1.55e-11
751	ARG_c_SE_pSE_l			ARG_c_SE_l --> ARG_c_pSE_l	0	50	0.000243673	0.000243673	0.000243673	0	0	-1.62e-12	0	0.000243673	0.000243673	0.000243673	-1.55e-11
752	ARG_pc_CC_l			0.93 ARG_p_CC_l + 0.07 PROTON_p_CC_l + 0.07 bARG_p_CC_l <=> ARG_c_CC_l	-10	10	0.000243673	0	0.000243673	0	0	-1.31e-12	0	0	0.000243673	0.000243673	-1.55e-11	ARG_pc
753	ARGSUCCINLYA_RXN_p_CC_l		ureacycle, citrulline-nitricoxidecycle, argininebiosynthesisIII, argininebiosynthesisIV, argininebiosynthesisI, argininebiosynthesisII(acetylcycle)	L_ARGININO_SUCCINATE_p_CC_l --> 0.93 ARG_p_CC_l + FUM_p_CC_l + 0.07 PROTON_p_CC_l + 0.07 bARG_p_CC_l	0	10	0.000243673	0	0.000243673	0	0	-8.89e-12	0	0	0.000243673	0.000243673	-1.55e-11	ARGSUCCINLYA-RXN:Argininosuccinate lyase
754	ARGSUCCINSYN_RXN_p_CC_l		ureacycle, citrulline-nitricoxidecycle, argininebiosynthesisIII, argininebiosynthesisIV, argininebiosynthesisI, argininebiosynthesisII(acetylcycle)	0.9 ATP_p_CC_l + L_ASPARTATE_p_CC_l + L_CITRULLINE_p_CC_l + 0.1 aATP_p_CC_l --> AMP_p_CC_l + L_ARGININO_SUCCINATE_p_CC_l + 0.55 PPI_p_CC_l + 1.55 PROTON_p_CC_l + 0.45 bPPI_p_CC_l	0	10	0.000243673	0	0.000243673	0	0	7.01e-11	0	0	0.000243673	0.000243673	-1.55e-11	ARGSUCCINSYN-RXN:argininosuccinate synthetase
755	DIHYDROXYMETVALDEHYDRAT_RXN_p_MC_l	0.373725	isoleucinebiosynthesisI(fromthreonine), isoleucinebiosynthesisIV	1_KETO_2_METHYLVALERATE_p_MC_l --> 2_KETO_3_METHYL_VALERATE_p_MC_l + WATER_p_MC_l	0	1000	0.000243673	0.000243673	0.000243673	0.000358343	0.000358343	0.000358343	0.000243673	0.000243673	0.000243673	0.000243673	0.000285524	DIHYDROXYMETVALDEHYDRAT-RXN:Dihydroxy-acid dehydratase
756	ILE_pc_MC_l			ILE_p_MC_l <=> ILE_c_MC_l	-1000	1000	0.000243673	0.000243673	0.000243673	0.000358343	0.000358343	0.000358343	0.000243673	0.000243673	0.000243673	0.000243673	0.000285524	ILE_pc
757	RXN_15130_p_MC_l	0.373725	homocysteineandcysteineinterconversion	L_CYSTATHIONINE_p_MC_l + WATER_p_MC_l --> 2_OXOBUTANOATE_p_MC_l + AMMONIUM_p_MC_l + CYS_p_MC_l	0	1000	0.000243673	0	0.000243673	0.000358343	0	0.000358343	0.000243673	0	0.000243673	0	0	RXN-15130:Cystathionine &gamma;-lyase
758	CARBOXYCYCLOHEXADIENYL_DEHYDRATASE_RXN_p_MC_l	0.514864	phenylalaninebiosynthesisII	CPD_659_p_MC_l + PROTON_p_MC_l --> CARBON_DIOXIDE_p_MC_l + PHE_p_MC_l + WATER_p_MC_l	0	1000	0.000223367	0.000223367	0.000223367	0	0	0	0.000223367	5.25e-12	-1.27e-11	0	0	CARBOXYCYCLOHEXADIENYL-DEHYDRATASE-RXN:Carboxycyclohexadienyl dehydratase
759	PHE_pc_MC_l			PHE_p_MC_l <=> PHE_c_MC_l	-1000	1000	0.000223367	0.000223367	0.000223367	0	0	0	0.000223367	3.97e-12	0	0	0	PHE_pc
760	GCVMULTI_RXN_m_pSE_l		formylTHFbiosynthesisI, formylTHFbiosynthesisII, folatetransformations, photorespiration	GLY_m_pSE_l + NAD_m_pSE_l + THF_m_pSE_l --> AMMONIUM_m_pSE_l + CARBON_DIOXIDE_m_pSE_l + METHYLENE_THF_m_pSE_l + NADH_m_pSE_l	0	60	0.000218291	0.000218291	0.000218291	0.000403136	0.000403136	0.00873461	0.00609414	0	-2.66e-11	0	0.00644213	Glycine decarboxylase
761	GLN_GLU_mc_pSE_l			GLN_m_pSE_l + GLT_c_pSE_l <=> GLN_c_pSE_l + GLT_m_pSE_l	-60	60	0.000218291	0	0.00505622	0.0075252	0	0.0075252	0.0052542	0	0.00505622	0.00505622	0.00615661	GLN_GLU_mc
762	GLUTAMINESYN_RXN_m_pSE_l	0.0281281	nitratereductionII(assimilatory), glutaminebiosynthesis, ammoniaassimilationcycleII, nitratereductionVI(assimilatory)	AMMONIUM_m_pSE_l + 0.9 ATP_m_pSE_l + GLT_m_pSE_l + 0.1 aATP_m_pSE_l --> 0.8 ADP_m_pSE_l + GLN_m_pSE_l + 0.9 PROTON_m_pSE_l + Pi_m_pSE_l + 0.2 aADP_m_pSE_l	0	60	0.000218291	0	0.00505622	0.0075252	0	0.0075252	0.0052542	0	0.00505622	0.00505622	0.00615661	GLUTAMINESYN-RXN:Glutamate--ammonia ligase
763	SER_mc_pSE_l			SER_m_pSE_l <=> SER_c_pSE_l	-60	60	0.000218291	-0.0426778	0.0426778	0.00031355	-59.9996	59.9996	0.00609414	-0.0426778	0.0426778	0	0	SER_mc
764	PRPPSYN_RXN_p_CC_l		PRPPbiosynthesisI	0.9 ATP_p_CC_l + RIBOSE_5P_p_CC_l + 0.1 aATP_p_CC_l --> AMP_p_CC_l + 0.9 PROTON_p_CC_l + 0.8 PRPP_p_CC_l + 0.2 aPRPP_p_CC_l	0	10	0.000197985	0.000137066	0.000197985	0.000201568	0.000201568	0.000201568	0	0	0.000197985	0.000197985	0	Ribose-phosphate pyrophosphokinase
765	2_ISOPROPYLMALATESYN_RXN_p_MC_l	0.373725	leucinebiosynthesis	2_KETO_ISOVALERATE_p_MC_l + ACETYL_COA_p_MC_l + WATER_p_MC_l --> 3_CARBOXY_3_HYDROXY_ISOCAPROATE_p_MC_l + CO_A_p_MC_l + PROTON_p_MC_l	0	1000	0.000182755	0.000182755	0.000182755	0	0	3.13e-12	0.000182755	0	-2.74e-12	0	0	2-isopropylmalate synthase
766	3_ISOPROPYLMALDEHYDROG_RXN_p_MC_l	0.373725	leucinebiosynthesis	2_D_THREO_HYDROXY_3_CARBOXY_ISOCAPROATE_p_MC_l + NAD_p_MC_l --> CPD_7100_p_MC_l + NADH_p_MC_l + PROTON_p_MC_l	0	1000	0.000182755	0.000182755	0.000182755	0	0	6.47e-12	0.000182755	0	-5.54e-12	0	0	3-ISOPROPYLMALDEHYDROG-RXN:3-isopropylmalate dehydrogenase
767	3_ISOPROPYLMALISOM_RXN_p_MC_l	0.373725	leucinebiosynthesis	3_CARBOXY_3_HYDROXY_ISOCAPROATE_p_MC_l --> CPD_9451_p_MC_l + WATER_p_MC_l	0	1000	0.000182755	0.000182755	0.000182755	0	0	-2.03e-12	0.000182755	0	-2.74e-12	0	0	Isopropylmalate dehydratase
768	ILE_c_CC_SE_l			ILE_c_CC_l <=> ILE_c_SE_l	-10	10	0.000182755	0.000182755	0.000182755	0.000268757	0.000268757	0.000268757	0.000182755	0.000182755	0.000182755	0.000182755	0.000214143
769	ILE_c_SE_pSE_l			ILE_c_SE_l --> ILE_c_pSE_l	0	50	0.000182755	0.000182755	0.000182755	0.000268757	0.000268757	0.000268757	0.000182755	0.000182755	0.000182755	0.000182755	0.000214143
770	ILE_ec_CC_l	0.014874		ILE_e_l + PROTON_e_CC --> ILE_c_CC_l + PROTON_c_CC_l	0	10	0.000182755	0.000182755	0.000182755	0.000358343	0.000358343	0.000358343	0.000182755	0.000182755	0.000182755	0.000182755	0.000214143
771	LEU_c_CC_SE_l			LEU_c_CC_l <=> LEU_c_SE_l	-10	10	0.000182755	0.000182755	0.000182755	0	0	0	0.000182755	0	-5.61e-11	0	0
772	LEU_c_SE_pSE_l			LEU_c_SE_l --> LEU_c_pSE_l	0	50	0.000182755	0.000182755	0.000182755	0	0	0	0.000182755	3.35e-12	-6.16e-11	0	0
773	LEU_ec_CC_l	0.014874		LEU_e_l + PROTON_e_CC --> LEU_c_CC_l + PROTON_c_CC_l	0	10	0.000182755	0.000182755	0.000182755	0	0	0	0.000182755	0	-4.66e-12	0	0
774	LEU_pc_MC_l			LEU_p_MC_l <=> LEU_c_MC_l	-1000	1000	0.000182755	0.000182755	0.000182755	0	0	0	0.000182755	0	-6.11e-12	0	0	LEU_pc
775	RXN_7800_p_MC_l		leucinebiosynthesis	CPD_7100_p_MC_l + PROTON_p_MC_l --> 2K_4CH3_PENTANOATE_p_MC_l + CARBON_DIOXIDE_p_MC_l	0	1000	0.000182755	0.000182755	0.000182755	0	0	6.11e-12	0.000182755	0	7.11e-12	0	0	Sub-reaction of isopropylmalate dehydrogenase
776	RXN_8991_p_MC_l	0.373725	leucinebiosynthesis	CPD_9451_p_MC_l + WATER_p_MC_l --> 2_D_THREO_HYDROXY_3_CARBOXY_ISOCAPROATE_p_MC_l	0	1000	0.000182755	0.000182755	0.000182755	0	0	0	0.000182755	0	-3.04e-12	0	0	Isopropylamate dehydratase
777	6PGLUCONDEHYDROG_RXN_p_pSE_d		pentosephosphatepathway(oxidativebranch)	CPD_2961_p_pSE_d + NADP_p_pSE_d --> CARBON_DIOXIDE_p_pSE_d + NADPH_p_pSE_d + RIBULOSE_5P_p_pSE_d	0	60	0.000170064	0.000170064	0.000170062	0.000335947	0.000335947	0.000335947	0.000200523	0.000228444	0.000228444	0.000228444	0	6PGLUCONDEHYDROG-RXN:Phosphogluconate dehydrogenase (decarboxylating)
778	6PGLUCONOLACT_RXN_p_pSE_d		pentosephosphatepathway(oxidativebranch)	D_6_P_GLUCONO_DELTA_LACTONE_p_pSE_d + WATER_p_pSE_d --> CPD_2961_p_pSE_d + PROTON_p_pSE_d	0	60	0.000170064	0.000170064	0.000170064	0.000335947	0.000335947	0.000335946	0.000200523	0.000228444	0.000228444	0.000228444	0	6-phosphogluconolactonase
779	GLU6PDEHYDROG_RXN_p_pSE_d		pentosephosphatepathway(oxidativebranch)	GLC_6_P_p_pSE_d + NADP_p_pSE_d --> D_6_P_GLUCONO_DELTA_LACTONE_p_pSE_d + NADPH_p_pSE_d + PROTON_p_pSE_d	0	60	0.000170064	0.000170064	0.000170064	0.000335947	0.000335947	0.000335947	0.000200523	0.000228444	0.000228444	0.000228444	0	GLU6PDEHYDROG-RXN:Glucose-6-phosphate 1-dehydrogenase
780	ADENYL_KIN_RXN_p_pSE_d		adenosinenucleotidesless_thanigreater_thandenovoless_than/igreater_thanbiosynthesis	AMP_p_pSE_d + 0.9 ATP_p_pSE_d + 0.3 PROTON_p_pSE_d + 0.1 aATP_p_pSE_d <=> 1.6 ADP_p_pSE_d + 0.4 aADP_p_pSE_d	-60	60	0.000167525	-29.9998	0.000167525	0.000246361	-29.9998	0.000246361	0.000167525	-29.9998	0.000167525	0.000167525	0	ADENYL-KIN-RXN:Adenylate kinase
781	INORGPYROPHOSPHAT_RXN_p_pSE_d			0.55 PPI_p_pSE_d + WATER_p_pSE_d + 0.45 bPPI_p_pSE_d --> 0.55 PROTON_p_pSE_d + 2.0 Pi_p_pSE_d	0	0	0.000167525	0.000167525	0.000167525	0.000246361	0.000246361	0.000246361	0.000167525	0.000167525	0.000167525	0.000167525	0	INORGPYROPHOSPHAT-RXN:Inorganic pyrophosphatase
782	PGLYCDEHYDROG_RXN_p_CC_l	0.00987306	serinebiosynthesis	G3P_p_CC_l + NAD_p_CC_l <=> 3_P_HYDROXYPYRUVATE_p_CC_l + NADH_p_CC_l + PROTON_p_CC_l	-10	10	0.000167525	0	0.000167525	0	0	8.08e-12	0	2.78e-11	0.00787369	0.00787369	0.00148116	PGLYCDEHYDROG-RXN:Phosphoglycerate dehydrogenase
783	PHE_c_CC_SE_l			PHE_c_CC_l <=> PHE_c_SE_l	-10	10	0.000167525	0.000167525	0.000167525	0	0	3.87e-12	0.000167525	1.19e-11	-1.92e-11	0	0
784	PHE_c_SE_pSE_l			PHE_c_SE_l --> PHE_c_pSE_l	0	50	0.000167525	0.000167525	0.000167525	0	0	0	0.000167525	1.19e-11	-3.39e-11	0	0
785	PHE_ec_CC_l	0.014874		PHE_e_l + PROTON_e_CC --> PHE_c_CC_l + PROTON_c_CC_l	0	10	0.000167525	0.000167525	0.000167525	0	0	0	0.000167525	0	-3.8e-11	0	0
786	PSERTRANSAM_RXN_p_CC_l	0	serinebiosynthesis	3_P_HYDROXYPYRUVATE_p_CC_l + GLT_p_CC_l <=> 2_KETOGLUTARATE_p_CC_l + 3_P_SERINE_p_CC_l	-10	10	0.000167525	2.94e-11	0.000167525	0	0	2.32e-12	0	0	0.00787369	0.00787369	0.00148116	PSERTRANSAM-RXN:Phosphoserine aminotransferase
787	RXN0_5114_p_CC_l		serinebiosynthesis	3_P_SERINE_p_CC_l + WATER_p_CC_l --> Pi_p_CC_l + SER_p_CC_l	0	10	0.000167525	0	0.000167525	0	0	0	0	0	0.00787369	0.00787369	0.00148116	3-phosphoserine phosphatase
788	1_PERIOD_5_PERIOD_1_PERIOD_20_RXN_c_MC_l	0.373725	formylTHFbiosynthesisI, formylTHFbiosynthesisII, folatetransformations	METHYLENE_THF_c_MC_l + NADH_c_MC_l + PROTON_c_MC_l --> 5_METHYL_THF_c_MC_l + NAD_c_MC_l	0	1000	0.000142143	0.000142143	0.000142143	0.000209033	0.000209033	0.000209033	0.000142143	0.000142143	0.000142143	0.000142143	0.000166556	1.5.1.20-RXN:Methylenetetrahydrofolate reductase (NADPH)
789	1_PERIOD_8_PERIOD_4_PERIOD_9_RXN_p_MC_l	0.373725	sulfatereductionII(assimilatory)	APS_p_MC_l + 2.0 GLUTATHIONE_p_MC_l --> AMP_p_MC_l + 0.91 OXIDIZED_GLUTATHIONE_p_MC_l + 1.92 PROTON_p_MC_l + 0.83 SO3_p_MC_l + 0.17 aSO3_p_MC_l + 0.09 bOXIDIZED_GLUTATHIONE_p_MC_l	0	1000	0.000142143	0.000142143	0.000142143	0.000209033	0.000209033	7.31055	0.000142143	0.000142143	0.000142143	0.000142143	0.000166556	1.8.4.9-RXN:Adenylyl-sulfate reductase (glutathione)
790	ACSERLY_RXN_p_MC_l	0.373725	cysteinebiosynthesisI	ACETYLSERINE_p_MC_l + HS_p_MC_l --> ACET_p_MC_l + CYS_p_MC_l	0	1000	0.000142143	0.000142143	0.000142143	0.000209033	0.000209033	0.000209033	0.000142143	0.000142143	0.000142143	0.000142143	0.000166556	ACSERLY-RXN:Cysteine synthase
791	CYSTATHIONINE_BETA_LYASE_RXN_p_MC_l	0.373725	methioninebiosynthesisI, methioninebiosynthesisII, homocysteineandcysteineinterconversion	L_CYSTATHIONINE_p_MC_l + WATER_p_MC_l --> AMMONIUM_p_MC_l + HOMO_CYS_p_MC_l + PYRUVATE_p_MC_l	0	1000	0.000142143	0.000142143	0.000142143	0.000209033	0.000209033	0.000209033	0.000142143	0.000142143	0.000142143	0.000142143	0.000166556	CYSTATHIONINE-BETA-LYASE-RXN:Cystathionine &beta;-lyase
792	HOMO_CYS_pc_MC_l			HOMO_CYS_p_MC_l <=> HOMO_CYS_c_MC_l	-1000	1000	0.000142143	7.07e-12	0.000142143	0.000209033	0	0.000209033	0.000142143	0	0.000142143	0.000142143	0.000166556	HOMO_CYS_pc
793	HOMOCYSMETB12_RXN_c_MC_l	0.373725	formylTHFbiosynthesisI, formylTHFbiosynthesisII, folatetransformations, methioninebiosynthesisI	5_METHYL_THF_c_MC_l + HOMO_CYS_c_MC_l --> MET_c_MC_l + THF_c_MC_l	0	1000	0.000142143	0	0.000142143	0.000209033	0	0.000209033	0.000142143	0	0.000142143	0.000142143	0.000166556	HOMOCYSMETB12-RXN:5-methyltetrahydrofolate--homocysteine S-methyltransferase
794	SERINE_O_ACETTRAN_RXN_p_MC_l	0.536399	cysteinebiosynthesisI	ACETYL_COA_p_MC_l + SER_p_MC_l --> ACETYLSERINE_p_MC_l + CO_A_p_MC_l	0	1000	0.000142143	0.000142143	0.000142143	0.000209033	0.000209033	0.000209033	0.000142143	0.000142143	0.000142143	0.000142143	0.000166556	SERINE-O-ACETTRAN-RXN:Serine O-acetyltransferase
795	SO4_ec_MC_l			3.0 PROTON_e_MC + SULFATE_e_l --> 3.0 PROTON_c_MC_l + SULFATE_c_MC_l	0	41.4	0.000142143	0.000142143	0.000142143	0.000209033	0.000209033	0.000209033	0.000142143	0.000142143	0.000142143	0.000142143	0.000166556	SO4_ec
796	SO4_tx_l			<=> SULFATE_e_l	-1000	1000	0.000142143	0.000142143	0.000142143	0.000209033	0.000209033	0.000209033	0.000142143	0.000142143	0.000142143	0.000142143	0.000166556	SO4_tx
797	SULFATE_ADENYLYLTRANS_RXN_p_MC_l	0.373725	sulfatereductionI(assimilatory), sulfatereductionIII(dissimilatory), sulfiteoxidationIII, sulfatereductionII(assimilatory), sulfateactivationforsulfonation	0.9 ATP_p_MC_l + 0.45 PROTON_p_MC_l + SULFATE_p_MC_l + 0.1 aATP_p_MC_l --> APS_p_MC_l + 0.55 PPI_p_MC_l + 0.45 bPPI_p_MC_l	0	1000	0.000142143	0.000142143	0.000142143	0.000209033	0.000209033	7.31055	0.000142143	0.000142143	0.000142143	0.000142143	0.000166556	SULFATE-ADENYLYLTRANS-RXN:Sulfate adenylyltransferase
798	SULFITE_REDUCTASE_FERREDOXIN_RXN_p_MC_l	0.373725	sulfatereductionII(assimilatory)	6.83 PROTON_p_MC_l + 6.0 Reduced_ferredoxins_p_MC_l + 0.83 SO3_p_MC_l + 0.17 aSO3_p_MC_l --> HS_p_MC_l + 6.0 Oxidized_ferredoxins_p_MC_l + 3.0 WATER_p_MC_l	0	1000	0.000142143	0.000142143	0.000142143	0.000209033	0.000209033	7.31055	0.000142143	0.000142143	0.000142143	0.000142143	0.000166556	SULFITE-REDUCTASE-FERREDOXIN-RXN:Sulfite reductase (ferredoxin)
799	THF_pc_MC_l			THF_p_MC_l <=> THF_c_MC_l	-1000	1000	0.000142143	0.000142143	0.000284285	0	-1000	1000	0.000142143	0.000142143	0.000284285	0.000142143	0	THF_pc
800	2_PERIOD_5_PERIOD_1_PERIOD_19_RXN_p_CC_l	0.015929	chorismatebiosynthesis	PHOSPHO_ENOL_PYRUVATE_p_CC_l + SHIKIMATE_5P_p_CC_l --> 3_ENOLPYRUVYL_SHIKIMATE_5P_p_CC_l + Pi_p_CC_l	0	10	0.000137066	0.000137066	0.000137066	0.000201568	0.000201568	0.000201568	0	0	0.000137066	0.000137066	0	5-enolpyruvoylshikimate-3-phosphate synthase
801	3_DEHYDROQUINATE_DEHYDRATASE_RXN_p_CC_l		chorismatebiosynthesis	DEHYDROQUINATE_p_CC_l --> 3_DEHYDRO_SHIKIMATE_p_CC_l + PROTON_p_CC_l + WATER_p_CC_l	0	10	0.000137066	0.000137066	0.000137066	0.000201568	0.000201568	0.000201568	0	0	0.000137066	0.000137066	0	3-dehydroquinate dehydratase
802	3_DEHYDROQUINATE_SYNTHASE_RXN_p_CC_l		chorismatebiosynthesis	3_DEOXY_D_ARABINO_HEPTULOSONATE_7_P_p_CC_l --> DEHYDROQUINATE_p_CC_l + Pi_p_CC_l	0	10	0.000137066	0.000137066	0.000137066	0.000201568	0.000201568	0.000201568	0	0	0.000137066	0.000137066	0	Aconitase
803	ANTHRANSYN_RXN_p_CC_l	0.0241011	tryptophanbiosynthesis	CHORISMATE_p_CC_l + GLN_p_CC_l <=> ANTHRANILATE_p_CC_l + GLT_p_CC_l + PROTON_p_CC_l + PYRUVATE_p_CC_l	-10	10	0.000137066	0.000137066	0.000137066	0.000201568	0.000201568	0.000201568	0	3.56e-11	0.000137066	0.000137066	0	ANTHRANSYN-RXN:Anthranilate synthase
804	CHORISMATE_SYNTHASE_RXN_p_CC_l		chorismatebiosynthesis	3_ENOLPYRUVYL_SHIKIMATE_5P_p_CC_l --> CHORISMATE_p_CC_l + Pi_p_CC_l	0	10	0.000137066	0.000137066	0.000137066	0.000201568	0.000201568	0.000201568	0	0	0.000137066	0.000137066	0	CHORISMATE-SYNTHASE-RXN:Chorismate synthase
805	DAHPSYN_RXN_p_CC_l	0.0233287	chorismatebiosynthesis	ERYTHROSE_4P_p_CC_l + PHOSPHO_ENOL_PYRUVATE_p_CC_l + WATER_p_CC_l --> 3_DEOXY_D_ARABINO_HEPTULOSONATE_7_P_p_CC_l + Pi_p_CC_l	0	10	0.000137066	0.000137066	0.000137066	0.000201568	0.000201568	0.000201568	0	0	0.000137066	0.000137066	0	DAHPSYN-RXN:2-dehydro-3-deoxyphosphoheptonate aldolase
806	IGPSYN_RXN_p_CC_l	0.0277461	tryptophanbiosynthesis	CARBOXYPHENYLAMINO_DEOXYRIBULOSE_P_p_CC_l + PROTON_p_CC_l --> CARBON_DIOXIDE_p_CC_l + INDOLE_3_GLYCEROL_P_p_CC_l + WATER_p_CC_l	0	10	0.000137066	0.000137066	0.000137066	0.000201568	0.000201568	0.000201568	0	0	0.000137066	0.000137066	0	Indole-3-glycerol phosphate synthase
807	PRAISOM_RXN_p_CC_l		tryptophanbiosynthesis	N_5_PHOSPHORIBOSYL_ANTHRANILATE_p_CC_l --> CARBOXYPHENYLAMINO_DEOXYRIBULOSE_P_p_CC_l	0	10	0.000137066	0.000137066	0.000137066	0.000201568	0.000201568	0.000201568	0	0	0.000137066	0.000137066	0	PRAISOM-RXN:Phosphoribosylanthranilate isomerase
808	RXN0_2381_p_CC_l	0.0296437	tryptophanbiosynthesis	INDOLE_3_GLYCEROL_P_p_CC_l <=> GAP_p_CC_l + INDOLE_p_CC_l	-10	10	0.000137066	0.000137066	0.000137066	0.000201568	0.000201568	0.000201568	0	0	0.000137066	0.000137066	0	Indole-3-glycerol phosphate lyase
809	RXN0_2382_p_CC_l	0.0296437	tryptophanbiosynthesis	INDOLE_p_CC_l + SER_p_CC_l --> TRP_p_CC_l + WATER_p_CC_l	0	10	0.000137066	0.000137066	0.000137066	0.000201568	0.000201568	0.000201568	0	0	0.000137066	0.000137066	0	Tryptophan synthase
810	SHIKIMATE_5_DEHYDROGENASE_RXN_p_CC_l		chorismatebiosynthesis	3_DEHYDRO_SHIKIMATE_p_CC_l + NADPH_p_CC_l + 2.0 PROTON_p_CC_l --> NADP_p_CC_l + SHIKIMATE_p_CC_l	0	10	0.000137066	0.000137066	0.000137066	0.000201568	0.000201568	0.000201568	0	0	0.000137066	0.000137066	0	SHIKIMATE-5-DEHYDROGENASE-RXN:Shikimate 5-dehydrogenase
811	SHIKIMATE_KINASE_RXN_p_CC_l		chorismatebiosynthesis	0.9 ATP_p_CC_l + SHIKIMATE_p_CC_l + 0.1 aATP_p_CC_l --> 0.8 ADP_p_CC_l + 0.9 PROTON_p_CC_l + SHIKIMATE_5P_p_CC_l + 0.2 aADP_p_CC_l	0	10	0.000137066	0.000137066	0.000137066	0.000201568	0.000201568	0.000201568	0	0	0.000137066	0.000137066	0	SHIKIMATE-KINASE-RXN:shikimate-kinase
812	TRP_c_CC_SE_l			TRP_c_CC_l <=> TRP_c_SE_l	-10	10	0.000137066	0.000137066	0.000137066	0.000201568	0.000201568	0.000201568	0	5.85e-12	0.000137066	0.000137066	0
813	TRP_c_SE_pSE_l			TRP_c_SE_l --> TRP_c_pSE_l	0	50	0.000137066	0.000137066	0.000137066	0.000201568	0.000201568	0.000201568	0	0.000137066	0.000137066	0.000137066	0
814	TRP_pc_CC_l			TRP_p_CC_l <=> TRP_c_CC_l	-10	10	0.000137066	0.000137066	0.000137066	0.000201568	0.000201568	0.000201568	0	0	0.000137066	0.000137066	0	TRP_pc
815	ACETOLACTREDUCTOISOM_RXN_p_pSE_d		valinebiosynthesis	2_ACETO_LACTATE_p_pSE_d + NADPH_p_pSE_d + PROTON_p_pSE_d --> DIOH_ISOVALERATE_p_pSE_d + NADP_p_pSE_d	0	60	0.000121837	0.000121837	0.000121836	0.000268757	0.000268757	0.000268757	0.000182755	0.000182755	0.000182755	0.000182755	0	ACETOLACTREDUCTOISOM-RXN:Ketol-acid reductoisomerase
816	ACETOLACTSYN_RXN_p_pSE_d		valinebiosynthesis	PROTON_p_pSE_d + 2.0 PYRUVATE_p_pSE_d --> 2_ACETO_LACTATE_p_pSE_d + CARBON_DIOXIDE_p_pSE_d	0	60	0.000121837	0.000121837	0.000121832	0.000268757	0.000268757	0.000268757	0.000182755	0.000182755	0.000182755	0.000182755	0	ACETOLACTSYN-RXN:Acetolactate synthase
817	DIHYDROXYISOVALDEHYDRAT_RXN_p_pSE_d		valinebiosynthesis	DIOH_ISOVALERATE_p_pSE_d --> 2_KETO_ISOVALERATE_p_pSE_d + WATER_p_pSE_d	0	60	0.000121837	0.000121837	0.000121836	0.000268757	0.000268757	0.000268757	0.000182755	0.000182755	0.000182755	0.000182755	0	DIHYDROXYISOVALDEHYDRAT-RXN:Dihydroxy-acid dehydratase
818	VAL_pc_pSE_d			VAL_p_pSE_d <=> VAL_c_pSE_d	-60	60	0.000121837	0.000121837	0.000121837	0.000179172	-8.96e-05	0.000179172	0.000121837	0.000121837	0.000121837	0.000121837	0	VAL_pc
819	MET_c_CC_SE_l			MET_c_CC_l <=> MET_c_SE_l	-10	10	0.000106607	0.000106607	0.000106607	0.000156775	0.000156775	0.000156775	0.000106607	0.000106607	0.000106607	0.000106607	0.000124917
820	MET_c_SE_pSE_l			MET_c_SE_l --> MET_c_pSE_l	0	50	0.000106607	0.000106607	0.000106607	0.000156775	0.000156775	0.000156775	0.000106607	0.000106607	0.000106607	0.000106607	0.000124917
821	MET_ec_CC_l	0.014874		MET_e_l + PROTON_e_CC --> MET_c_CC_l + PROTON_c_CC_l	0	10	0.000106607	0.000106607	0.000106607	0.000209033	0.000209033	0.000209033	0.000106607	0.000106607	0.000106607	0.000106607	0.000124917
822	FUM_pc_pSE_d			FUM_p_pSE_d <=> FUM_c_pSE_d	-60	60	0.000101531	0.000101531	0.000101531	0.00014931	0.00014931	0.00014931	0.000101531	0.000101531	0.000101531	0.000101531	0	FUM_pc
823	FUMHYDR_RXN_c_pSE_d		superpathwayofglyoxylatecycle, TCAcyclevariationIII(eukaryotic), TCAcyclevariationIV	FUM_c_pSE_d + WATER_c_pSE_d <=> MAL_c_pSE_d	-60	60	0.000101531	-59.9178	60	0.00014931	-59.9168	60	0.000101531	-59.917	60	0.000101531	0	FUMHYDR-RXN:Fumarate hydratase
824	ASPARTATE_SEMIALDEHYDE_DEHYDROGENASE_RXN_p_pSE_d		lysinebiosynthesisVI, homoserinebiosynthesis	L_BETA_ASPARTYL_P_p_pSE_d + NADPH_p_pSE_d + PROTON_p_pSE_d --> L_ASPARTATE_SEMIALDEHYDE_p_pSE_d + NADP_p_pSE_d + Pi_p_pSE_d	0	60	9.14e-05	9.14e-05	9.14e-05	0.000134379	0.000134379	0.000134379	9.14e-05	9.14e-05	9.14e-05	9.14e-05	0	ASPARTATE-SEMIALDEHYDE-DEHYDROGENASE-RXN:Aspartate-semialdehyde dehydrogenase
825	ASPARTATEKIN_RXN_p_pSE_d		lysinebiosynthesisVI, homoserinebiosynthesis	0.9 ATP_p_pSE_d + L_ASPARTATE_p_pSE_d + 0.1 PROTON_p_pSE_d + 0.1 aATP_p_pSE_d --> 0.8 ADP_p_pSE_d + L_BETA_ASPARTYL_P_p_pSE_d + 0.2 aADP_p_pSE_d	0	60	9.14e-05	9.14e-05	9.14e-05	0.000134379	0.000134379	0.000134379	9.14e-05	9.14e-05	9.14e-05	9.14e-05	0	ASPARTATEKIN-RXN:Aspartate kinase
826	DIAMINOPIMDECARB_RXN_p_pSE_d		lysinebiosynthesisVI	MESO_DIAMINOPIMELATE_p_pSE_d + PROTON_p_pSE_d --> CARBON_DIOXIDE_p_pSE_d + LYS_p_pSE_d	0	60	9.14e-05	9.14e-05	9.14e-05	0.000134379	0	0.000134379	9.14e-05	9.14e-05	9.14e-05	9.14e-05	0	DIAMINOPIMDECARB-RXN:Diaminopimelate decarboxylase
827	DIAMINOPIMEPIM_RXN_p_pSE_d		lysinebiosynthesisVI	LL_DIAMINOPIMELATE_p_pSE_d --> MESO_DIAMINOPIMELATE_p_pSE_d	0	60	9.14e-05	9.14e-05	9.14e-05	0.000134379	0	0.000134379	9.14e-05	0	9.14e-05	9.14e-05	0	DIAMINOPIMEPIM-RXN:Diaminopimelate epimerase
828	DIHYDRODIPICSYN_RXN_p_pSE_d		lysinebiosynthesisVI	L_ASPARTATE_SEMIALDEHYDE_p_pSE_d + PYRUVATE_p_pSE_d --> 2_3_DIHYDRODIPICOLINATE_p_pSE_d + PROTON_p_pSE_d + 2.0 WATER_p_pSE_d	0	60	9.14e-05	9.14e-05	9.14e-05	0.000134379	0.000134379	0.000134379	9.14e-05	9.14e-05	9.14e-05	9.14e-05	0	DIHYDRODIPICSYN-RXN:dihydrodipicolinate synthase
829	DIHYDROPICRED_RXN_NAD_p_pSE_d		lysinebiosynthesisVI	2_3_DIHYDRODIPICOLINATE_p_pSE_d + NADH_p_pSE_d + PROTON_p_pSE_d --> DELTA1_PIPERIDEINE_2_6_DICARBOXYLATE_p_pSE_d + NAD_p_pSE_d	0	60	9.14e-05	9.14e-05	9.14e-05	0.000134379	0.000134379	0.000134379	9.14e-05	9.14e-05	9.14e-05	9.14e-05	0	DIHYDROPICRED-RXN:Dihydrodipicolinate reductase
830	LYS_pc_pSE_d			LYS_p_pSE_d <=> LYS_c_pSE_d	-60	60	9.14e-05	9.14e-05	9.14e-05	0.000134379	0.000134378	0.000134379	9.14e-05	9.14e-05	9.14e-05	9.14e-05	0	LYS_pc
831	RXN_5682_p_MC_l	0.373725	tyrosinebiosynthesisII	CPD_659_p_MC_l + NADP_p_MC_l --> CARBON_DIOXIDE_p_MC_l + NADPH_p_MC_l + TYR_p_MC_l	0	1000	9.14e-05	9.14e-05	9.14e-05	0	0	0	9.14e-05	0	-2.71e-12	0	0	Arogenate dehydrogenase
832	RXN_7737_p_pSE_d		lysinebiosynthesisVI	DELTA1_PIPERIDEINE_2_6_DICARBOXYLATE_p_pSE_d + GLT_p_pSE_d + PROTON_p_pSE_d + WATER_p_pSE_d --> 2_KETOGLUTARATE_p_pSE_d + LL_DIAMINOPIMELATE_p_pSE_d	0	60	9.14e-05	9.14e-05	9.14e-05	0.000134379	0.000134379	0.000134379	9.14e-05	9.14e-05	9.14e-05	9.14e-05	0	L,L-diaminopimelate aminotransferase
833	TYR_c_CC_SE_l			TYR_c_CC_l <=> TYR_c_SE_l	-10	10	9.14e-05	9.14e-05	9.14e-05	0	-10	10	0	6.05e-11	-9.42e-11	0	0
834	TYR_c_SE_pSE_l			TYR_c_SE_l --> TYR_c_pSE_l	0	50	9.14e-05	9.14e-05	9.14e-05	0	0	-3.03e-13	0	0	9.14e-05	0	0
835	TYR_ec_CC_l	0.014874		PROTON_e_CC + TYR_e_l --> PROTON_c_CC_l + TYR_c_CC_l	0	10	9.14e-05	9.14e-05	9.14e-05	0	0	0	9.14e-05	0	-2.66e-12	0	0
836	TYR_pc_MC_l			TYR_p_MC_l <=> TYR_c_MC_l	-1000	1000	9.14e-05	9.14e-05	9.14e-05	0	0	0	9.14e-05	0	-1.75e-12	0	0	TYR_pc
837	ACETYLGLUTKIN_RXN_p_pSE_d		argininebiosynthesisIII, ornithinebiosynthesis, argininebiosynthesisII(acetylcycle)	ACETYL_GLU_p_pSE_d + 0.9 ATP_p_pSE_d + 0.1 PROTON_p_pSE_d + 0.1 aATP_p_pSE_d --> 0.8 ADP_p_pSE_d + N_ACETYL_GLUTAMYL_P_p_pSE_d + 0.2 aADP_p_pSE_d	0	60	8.12e-05	8.12e-05	8.12e-05	0.000119448	0.000119447	0.000119448	8.12e-05	8.12e-05	8.12e-05	8.12e-05	0	ACETYLGLUTKIN-RXN:Acetylglutamate kinase
838	ACETYLORNTRANSAM_RXN_p_pSE_d		argininebiosynthesisIII, ornithinebiosynthesis, argininebiosynthesisII(acetylcycle)	CPD_469_p_pSE_d + GLT_p_pSE_d --> 2_KETOGLUTARATE_p_pSE_d + N_ALPHA_ACETYLORNITHINE_p_pSE_d	0	60	8.12e-05	8.12e-05	8.12e-05	0.000119448	0.000119448	0.000119445	8.12e-05	8.12e-05	8.12e-05	8.12e-05	0	ACETYLORNTRANSAM-RXN:Acetylornithine aminotransferase
839	ARG_pc_pSE_d			0.93 ARG_p_pSE_d + 0.07 PROTON_p_pSE_d + 0.07 bARG_p_pSE_d <=> ARG_c_pSE_d	-60	60	8.12e-05	8.12e-05	8.12e-05	0.000119448	0.000119448	0.000119448	8.12e-05	8.12e-05	8.12e-05	8.12e-05	0	ARG_pc
840	ARGSUCCINLYA_RXN_p_pSE_d		ureacycle, citrulline-nitricoxidecycle, argininebiosynthesisIII, argininebiosynthesisIV, argininebiosynthesisI, argininebiosynthesisII(acetylcycle)	L_ARGININO_SUCCINATE_p_pSE_d --> 0.93 ARG_p_pSE_d + FUM_p_pSE_d + 0.07 PROTON_p_pSE_d + 0.07 bARG_p_pSE_d	0	60	8.12e-05	8.12e-05	8.12e-05	0.000119448	0.000119448	0.000119448	8.12e-05	8.12e-05	8.12e-05	8.12e-05	0	ARGSUCCINLYA-RXN:Argininosuccinate lyase
841	ARGSUCCINSYN_RXN_p_pSE_d		ureacycle, citrulline-nitricoxidecycle, argininebiosynthesisIII, argininebiosynthesisIV, argininebiosynthesisI, argininebiosynthesisII(acetylcycle)	0.9 ATP_p_pSE_d + L_ASPARTATE_p_pSE_d + L_CITRULLINE_p_pSE_d + 0.1 aATP_p_pSE_d --> AMP_p_pSE_d + L_ARGININO_SUCCINATE_p_pSE_d + 0.55 PPI_p_pSE_d + 1.55 PROTON_p_pSE_d + 0.45 bPPI_p_pSE_d	0	60	8.12e-05	8.12e-05	8.12e-05	0.000119448	0.000119447	0.000119448	8.12e-05	8.12e-05	8.12e-05	8.12e-05	0	ARGSUCCINSYN-RXN:argininosuccinate synthetase
842	ASPAMINOTRANS_RXN_p_pSE_d		aspartatedegradationII, glutamatedegradationII, TCAcyclevariationIV	2_KETOGLUTARATE_p_pSE_d + L_ASPARTATE_p_pSE_d <=> GLT_p_pSE_d + OXALACETIC_ACID_p_pSE_d	-60	60	8.12e-05	8.12e-05	8.12e-05	0.000119448	0.000119448	0.000119448	8.12e-05	8.12e-05	8.12e-05	8.12e-05	0	ASPAMINOTRANS-RXN:Aspartate aminotransferase
843	CARBAMATE_KINASE_RXN_p_pSE_d		citrullinedegradation	AMMONIUM_p_pSE_d + 0.9 ATP_p_pSE_d + CARBON_DIOXIDE_p_pSE_d + 0.1 aATP_p_pSE_d <=> 0.8 ADP_p_pSE_d + CARBAMOYL_P_p_pSE_d + 1.9 PROTON_p_pSE_d + 0.2 aADP_p_pSE_d	-60	60	8.12e-05	8.12e-05	8.12e-05	0.000119448	0.000119448	0.000119448	8.12e-05	8.12e-05	8.12e-05	8.12e-05	0	CARBAMATE-KINASE-RXN:Carbamate kinase
844	GLUTAMATE_N_ACETYLTRANSFERASE_RXN_p_pSE_d		argininebiosynthesisII(acetylcycle)	GLT_p_pSE_d + N_ALPHA_ACETYLORNITHINE_p_pSE_d --> ACETYL_GLU_p_pSE_d + L_ORNITHINE_p_pSE_d	0	60	8.12e-05	8.12e-05	8.12e-05	0.000119448	0.000119448	0.00011953	8.12e-05	8.12e-05	8.12e-05	8.12e-05	0	GLUTAMATE-N-ACETYLTRANSFERASE-RXN:Glutamate N-acetyltransferase
845	N_ACETYLGLUTPREDUCT_RXN_p_pSE_d		argininebiosynthesisIII, ornithinebiosynthesis, argininebiosynthesisII(acetylcycle)	NADPH_p_pSE_d + N_ACETYL_GLUTAMYL_P_p_pSE_d + PROTON_p_pSE_d --> CPD_469_p_pSE_d + NADP_p_pSE_d + Pi_p_pSE_d	0	60	8.12e-05	8.12e-05	8.12e-05	0.000119448	0.000119448	0.000119448	8.12e-05	8.12e-05	8.12e-05	8.12e-05	0	N-ACETYLGLUTPREDUCT-RXN:N-acetyl-&gamma;-glutamyl-phosphate reductase
846	ORNCARBAMTRANSFER_RXN_p_pSE_d		citrullinedegradation, ureacycle, citrullinebiosynthesis, prolinebiosynthesisII(fromarginine), argininebiosynthesisIV, argininebiosynthesisI, argininebiosynthesisII(acetylcycle)	CARBAMOYL_P_p_pSE_d + L_ORNITHINE_p_pSE_d <=> L_CITRULLINE_p_pSE_d + PROTON_p_pSE_d + Pi_p_pSE_d	-60	60	8.12e-05	8.12e-05	8.12e-05	0.000119448	0.000119448	0.000119448	8.12e-05	8.12e-05	8.12e-05	8.12e-05	0	ORNCARBAMTRANSFER-RXN:Ornithine carbamoyltransferase
847	2_PERIOD_5_PERIOD_1_PERIOD_19_RXN_p_pSE_d		chorismatebiosynthesis	PHOSPHO_ENOL_PYRUVATE_p_pSE_d + SHIKIMATE_5P_p_pSE_d --> 3_ENOLPYRUVYL_SHIKIMATE_5P_p_pSE_d + Pi_p_pSE_d	0	0	7.61e-05	7.61e-05	7.61e-05	0.000194103	0.000194103	0.000194102	7.61e-05	0.00013199	0.00013199	0.00013199	0	5-enolpyruvoylshikimate-3-phosphate synthase
848	3_DEHYDROQUINATE_DEHYDRATASE_RXN_p_pSE_d		chorismatebiosynthesis	DEHYDROQUINATE_p_pSE_d --> 3_DEHYDRO_SHIKIMATE_p_pSE_d + PROTON_p_pSE_d + WATER_p_pSE_d	0	60	7.61e-05	7.61e-05	7.61e-05	0.000194103	0.000194103	0.000194103	7.61e-05	0.00013199	0.00013199	0.00013199	0	3-dehydroquinate dehydratase
849	3_DEHYDROQUINATE_SYNTHASE_RXN_p_pSE_d		chorismatebiosynthesis	3_DEOXY_D_ARABINO_HEPTULOSONATE_7_P_p_pSE_d --> DEHYDROQUINATE_p_pSE_d + Pi_p_pSE_d	0	60	7.61e-05	7.61e-05	7.61e-05	0.000194103	0.000194102	0.000194103	7.61e-05	0.00013199	0.00013199	0.00013199	0	Aconitase
850	CHORISMATE_SYNTHASE_RXN_p_pSE_d		chorismatebiosynthesis	3_ENOLPYRUVYL_SHIKIMATE_5P_p_pSE_d --> CHORISMATE_p_pSE_d + Pi_p_pSE_d	0	60	7.61e-05	7.61e-05	7.61e-05	0.000194103	0.000194103	0.000194103	7.61e-05	0.00013199	0.00013199	0.00013199	0	CHORISMATE-SYNTHASE-RXN:Chorismate synthase
851	DAHPSYN_RXN_p_pSE_d		chorismatebiosynthesis	ERYTHROSE_4P_p_pSE_d + PHOSPHO_ENOL_PYRUVATE_p_pSE_d + WATER_p_pSE_d --> 3_DEOXY_D_ARABINO_HEPTULOSONATE_7_P_p_pSE_d + Pi_p_pSE_d	0	0	7.61e-05	7.61e-05	7.61e-05	0.000194103	0.000194103	0.000194103	7.61e-05	0.00013199	0.00013199	0.00013199	0	DAHPSYN-RXN:2-dehydro-3-deoxyphosphoheptonate aldolase
852	SHIKIMATE_5_DEHYDROGENASE_RXN_p_pSE_d		chorismatebiosynthesis	3_DEHYDRO_SHIKIMATE_p_pSE_d + NADPH_p_pSE_d + 2.0 PROTON_p_pSE_d --> NADP_p_pSE_d + SHIKIMATE_p_pSE_d	0	60	7.61e-05	7.61e-05	7.61e-05	0.000194103	0.000194103	0.000194103	7.61e-05	0.00013199	0.00013199	0.00013199	0	SHIKIMATE-5-DEHYDROGENASE-RXN:Shikimate 5-dehydrogenase
853	SHIKIMATE_KINASE_RXN_p_pSE_d		chorismatebiosynthesis	0.9 ATP_p_pSE_d + SHIKIMATE_p_pSE_d + 0.1 aATP_p_pSE_d --> 0.8 ADP_p_pSE_d + 0.9 PROTON_p_pSE_d + SHIKIMATE_5P_p_pSE_d + 0.2 aADP_p_pSE_d	0	60	7.61e-05	7.61e-05	7.61e-05	0.000194103	0.000194102	0.000194103	7.61e-05	0.000131987	0.00013199	0.00013199	0	SHIKIMATE-KINASE-RXN:shikimate-kinase
854	PRPPSYN_RXN_p_pSE_d		PRPPbiosynthesisI	0.9 ATP_p_pSE_d + RIBOSE_5P_p_pSE_d + 0.1 aATP_p_pSE_d --> AMP_p_pSE_d + 0.9 PROTON_p_pSE_d + 0.8 PRPP_p_pSE_d + 0.2 aPRPP_p_pSE_d	0	60	6.6e-05	6.6e-05	6.6e-05	9.71e-05	9.71e-05	9.71e-05	6.6e-05	6.6e-05	6.6e-05	6.6e-05	0	Ribose-phosphate pyrophosphokinase
855	2_ISOPROPYLMALATESYN_RXN_p_MC_d		leucinebiosynthesis	2_KETO_ISOVALERATE_p_MC_d + ACETYL_COA_p_MC_d + WATER_p_MC_d --> 3_CARBOXY_3_HYDROXY_ISOCAPROATE_p_MC_d + CO_A_p_MC_d + PROTON_p_MC_d	0	1000	6.09e-05	6.09e-05	6.09e-05	0	0	0	-1.71e-10	0	-3.1e-12	0	0	2-isopropylmalate synthase
856	3_ISOPROPYLMALDEHYDROG_RXN_p_MC_d		leucinebiosynthesis	2_D_THREO_HYDROXY_3_CARBOXY_ISOCAPROATE_p_MC_d + NAD_p_MC_d --> CPD_7100_p_MC_d + NADH_p_MC_d + PROTON_p_MC_d	0	1000	6.09e-05	6.09e-05	6.09e-05	0	0	0	-1.71e-10	0	0	0	0	3-ISOPROPYLMALDEHYDROG-RXN:3-isopropylmalate dehydrogenase
857	3_ISOPROPYLMALISOM_RXN_p_MC_d		leucinebiosynthesis	3_CARBOXY_3_HYDROXY_ISOCAPROATE_p_MC_d --> CPD_9451_p_MC_d + WATER_p_MC_d	0	1000	6.09e-05	6.09e-05	6.09e-05	0	0	4.92e-12	-1.71e-10	0	-3.1e-12	0	0	Isopropylmalate dehydratase
858	3PGA_Pi_pc_MC_d			G3P_p_MC_d + 0.7 Pi_c_MC_d + 0.3 aPi_c_MC_d <=> G3P_c_MC_d + 0.3 PROTON_c_MC_d + Pi_p_MC_d	-1000	1000	6.09e-05	-1000	1000	0	-1000	1000	-1.71e-10	-1000	1000	0	0.0844053	3PGA_Pi_pc
859	ADENYLOSUCCINATE_SYNTHASE_RXN_p_CC_l		adenosinenucleotidesless_thanigreater_thandenovoless_than/igreater_thanbiosynthesis	0.9 GTP_p_CC_l + IMP_p_CC_l + L_ASPARTATE_p_CC_l + 0.1 aGTP_p_CC_l --> ADENYLOSUCC_p_CC_l + 0.2 GDP_p_CC_l + 1.3 PROTON_p_CC_l + Pi_p_CC_l + 0.8 aGDP_p_CC_l	0	10	6.09e-05	0	6.09e-05	0	0	0	0	0	6.09e-05	6.09e-05	0	ADENYLOSUCCINATE-SYNTHASE-RXN:adenylosuccinate synthetase
860	AICARTRANSFORM_RXN_p_CC_l		inosine-5&apos;-phosphatebiosynthesisII, inosine-5&apos;-phosphatebiosynthesisI	10_FORMYL_THF_p_CC_l + AICAR_p_CC_l --> PHOSPHORIBOSYL_FORMAMIDO_CARBOXAMIDE_p_CC_l + THF_p_CC_l	0	10	6.09e-05	0	6.09e-05	0	0	0	0	0	6.09e-05	6.09e-05	0	AICARTRANSFORM-RXN:Phosphoribosylaminoimidazolecarboxamide formyltransferase
861	AMPSYN_RXN_p_CC_l	0.018277	adenosinenucleotidesless_thanigreater_thandenovoless_than/igreater_thanbiosynthesis	ADENYLOSUCC_p_CC_l --> AMP_p_CC_l + FUM_p_CC_l	0	10	6.09e-05	0	6.09e-05	0	0	1.19e-11	0	0	6.09e-05	6.09e-05	0	AMPSYN-RXN:Adenylosuccinate lyase
862	ATPPHOSPHORIBOSYLTRANS_RXN_p_CC_l		histidinebiosynthesis	0.9 ATP_p_CC_l + 0.8 PRPP_p_CC_l + 0.1 aATP_p_CC_l + 0.2 aPRPP_p_CC_l --> PHOSPHORIBOSYL_ATP_p_CC_l + 0.55 PPI_p_CC_l + 0.75 PROTON_p_CC_l + 0.45 bPPI_p_CC_l	0	10	6.09e-05	0	6.09e-05	0	0	0	0	0	6.09e-05	6.09e-05	0	ATP phosphoribosyltransferase
863	BRANCHED_CHAINAMINOTRANSFERVAL_RXN_p_MC_d		valinedegradationI, valinedegradationII, valinebiosynthesis	2_KETOGLUTARATE_p_MC_d + VAL_p_MC_d <=> 2_KETO_ISOVALERATE_p_MC_d + GLT_p_MC_d	-1000	1000	6.09e-05	6.09e-05	6.09e-05	0	3.15e-12	0	-1.71e-10	3.62e-12	-1.64e-12	0	0	BRANCHED-CHAINAMINOTRANSFERVAL-RXN:Branched-chain amino acid aminotransferase
864	GAPOXNPHOSPHN_RXN_p_MC_d		glycolysisI, gluconeogenesis, glycolysisIV(plantcytosol), formaldehydeassimilationIII(dihydroxyacetonecycle)	GAP_p_MC_d + NAD_p_MC_d + Pi_p_MC_d <=> DPG_p_MC_d + NADH_p_MC_d + PROTON_p_MC_d	-1000	1000	6.09e-05	-0.286527	0.0766684	0	-0.285638	0.0787592	-1.71e-10	-0.284639	0.0718773	0	0.0844053	GAPOXNPHOSPHN-RXN:Glyceraldehyde 3-phosphate dehydrogenase (phosphorylating)
865	GDPKIN_RXN_p_CC_l	0.0285598	guanosinenucleotidesless_thanigreater_thandenovoless_than/igreater_thanbiosynthesis	0.9 ATP_p_CC_l + 0.2 GDP_p_CC_l + 0.1 aATP_p_CC_l + 0.8 aGDP_p_CC_l <=> 0.8 ADP_p_CC_l + 0.9 GTP_p_CC_l + 0.6 PROTON_p_CC_l + 0.2 aADP_p_CC_l + 0.1 aGTP_p_CC_l	-10	10	6.09e-05	0	6.09e-05	0	0	0	0	0	6.09e-05	6.09e-05	0	GDP kinase
866	GLUTAMIDOTRANS_RXN_p_CC_l		histidinebiosynthesis	GLN_p_CC_l + PHOSPHORIBULOSYL_FORMIMINO_AICAR_P_p_CC_l --> AICAR_p_CC_l + D_ERYTHRO_IMIDAZOLE_GLYCEROL_P_p_CC_l + GLT_p_CC_l + PROTON_p_CC_l	0	10	6.09e-05	0	6.09e-05	0	0	3.54e-12	0	0	6.09e-05	6.09e-05	0	Imidazole-glycerol-phosphate synthase
867	HIS_c_CC_SE_l			HIS_c_CC_l <=> HIS_c_SE_l	-10	10	6.09e-05	6.83e-12	6.09e-05	0	0	0	0	6.79e-12	6.09e-05	6.09e-05	0
868	HIS_c_SE_pSE_l			HIS_c_SE_l --> HIS_c_pSE_l	0	50	6.09e-05	6.09e-05	6.09e-05	0	0	1.04e-12	0	6.09e-05	6.09e-05	6.09e-05	0
869	HIS_pc_CC_l			HIS_p_CC_l <=> HIS_c_CC_l	-10	10	6.09e-05	0	6.09e-05	0	0	2.93e-11	0	0	6.09e-05	6.09e-05	0	HIS_pc
870	HISTAMINOTRANS_RXN_p_CC_l		histidinebiosynthesis	GLT_p_CC_l + IMIDAZOLE_ACETOL_P_p_CC_l --> 2_KETOGLUTARATE_p_CC_l + L_HISTIDINOL_P_p_CC_l	0	10	6.09e-05	0	6.09e-05	0	0	-3.39e-12	0	0	6.09e-05	6.09e-05	0	HISTAMINOTRANS-RXN:Histidinol-phosphate aminotransferase
871	HISTCYCLOHYD_RXN_p_CC_l		histidinebiosynthesis	PHOSPHORIBOSYL_AMP_p_CC_l + WATER_p_CC_l --> PHOSPHORIBOSYL_FORMIMINO_AICAR_P_p_CC_l	0	10	6.09e-05	0	6.09e-05	0	0	-2.82e-11	0	0	6.09e-05	6.09e-05	0	HISTCYCLOHYD-RXN:Phosphoribosyl-AMP cyclohydrolase
872	HISTIDPHOS_RXN_p_CC_l		histidinebiosynthesis	L_HISTIDINOL_P_p_CC_l + WATER_p_CC_l --> HISTIDINOL_p_CC_l + Pi_p_CC_l	0	10	6.09e-05	0	6.09e-05	0	0	-2.98e-12	0	0	6.09e-05	6.09e-05	0	HISTIDPHOS-RXN:Histidinol-phosphatase
873	HISTPRATPHYD_RXN_p_CC_l		histidinebiosynthesis	PHOSPHORIBOSYL_ATP_p_CC_l + WATER_p_CC_l --> PHOSPHORIBOSYL_AMP_p_CC_l + 0.55 PPI_p_CC_l + 1.45 PROTON_p_CC_l + 0.45 bPPI_p_CC_l	0	10	6.09e-05	0	6.09e-05	0	0	1.07e-11	0	0	6.09e-05	6.09e-05	0	HISTPRATPHYD-RXN:Phosphoribosyl-ATP pyrophosphatase
874	ILE_c_CC_SE_d			ILE_c_CC_d <=> ILE_c_SE_d	-10	10	6.09e-05	6.09e-05	6.09e-05	8.96e-05	8.96e-05	8.96e-05	6.09e-05	6.09e-05	6.09e-05	6.09e-05	7.14e-05
875	ILE_c_SE_pSE_d			ILE_c_SE_d --> ILE_c_pSE_d	0	50	6.09e-05	6.09e-05	6.09e-05	8.96e-05	8.96e-05	8.96e-05	6.09e-05	6.09e-05	6.09e-05	6.09e-05	7.14e-05
876	ILE_ec_CC_d			ILE_e_d + PROTON_e_CC --> ILE_c_CC_d + PROTON_c_CC_d	0	10	6.09e-05	6.09e-05	6.09e-05	0	0	8.96e-05	6.09e-05	6.09e-05	6.09e-05	6.09e-05	7.14e-05
877	ILE_PROTON_rev_vc_MC_d			ILE_v_MC_d + PROTON_v_MC_d --> ILE_c_MC_d + PROTON_c_MC_d	0	1000	6.09e-05	6.09e-05	0.329566	0	0	1.38e-10	6.09e-05	6.09e-05	0.413288	6.09e-05	7.14e-05	ILE_PROTON_rev_vc
878	ILE_PROTON_vc_MC_l			ILE_c_MC_l + PROTON_v_MC_l --> ILE_v_MC_l + PROTON_c_MC_l	0	1000	6.09e-05	6.09e-05	0.592204	0	0	146.55	6.09e-05	6.09e-05	0.656125	6.09e-05	7.14e-05	ILE_PROTON_vc
879	ILE_v_dielTransfer_MC		dieltransfer	ILE_v_MC_l --> ILE_v_MC_d	0	1000	6.09e-05	6.09e-05	6.09e-05	0	-4.87e-12	2.05e-10	6.09e-05	6.09e-05	6.09e-05	6.09e-05	7.14e-05
880	IMIDPHOSDEHYD_RXN_p_CC_l		histidinebiosynthesis	D_ERYTHRO_IMIDAZOLE_GLYCEROL_P_p_CC_l --> IMIDAZOLE_ACETOL_P_p_CC_l + WATER_p_CC_l	0	10	6.09e-05	0	6.09e-05	0	0	-4.55e-13	0	0	6.09e-05	6.09e-05	0	IMIDPHOSDEHYD-RXN:Imidazoleglycerol-phosphate dehydratase
881	IMPCYCLOHYDROLASE_RXN_p_CC_l		inosine-5&apos;-phosphatebiosynthesisII, inosine-5&apos;-phosphatebiosynthesisI	PHOSPHORIBOSYL_FORMAMIDO_CARBOXAMIDE_p_CC_l --> IMP_p_CC_l + WATER_p_CC_l	0	10	6.09e-05	0	6.09e-05	0	0	2.09e-10	0	0	6.09e-05	6.09e-05	0	IMP cyclohydrolase
882	LEU_c_CC_SE_d			LEU_c_CC_d <=> LEU_c_SE_d	-10	10	6.09e-05	3.43e-09	6.09e-05	0	0	-7.88e-12	-1.71e-10	0	-4.54e-11	0	7.14e-05
883	LEU_c_SE_pSE_d			LEU_c_SE_d --> LEU_c_pSE_d	0	50	6.09e-05	3.43e-09	6.09e-05	0	0	-8.48e-12	-1.71e-10	0	-4.54e-11	0	7.14e-05
884	LEU_ec_CC_d			LEU_e_d + PROTON_e_CC --> LEU_c_CC_d + PROTON_c_CC_d	0	10	6.09e-05	3.37e-09	6.09e-05	0	0	0	-1.71e-10	0	-2.87e-12	0	0
885	LEU_pc_MC_d			LEU_p_MC_d <=> LEU_c_MC_d	-1000	1000	6.09e-05	0	6.09e-05	0	0	-2.36e-12	-1.71e-10	0	1.77e-11	0	0	LEU_pc
886	METHENYLTHFCYCLOHYDRO_RXN_c_CC_l		formylTHFbiosynthesisI, formylTHFbiosynthesisII, folatetransformations, purinedegradationIII(anaerobic), purinedegradationII(anaerobic), tetrahydrofolatebiosynthesisI, formaldehydeoxidationV(tetrahydrofolatepathway)	5_10_METHENYL_THF_c_CC_l + WATER_c_CC_l --> 10_FORMYL_THF_c_CC_l + PROTON_c_CC_l	0	10	6.09e-05	0	6.09e-05	0	0	6.14e-12	0	0	0.0140721	0.0140721	0.00328352	METHENYLTHFCYCLOHYDRO-RXN:Methenyltetrahydrofolate cyclohydrolase
887	METHYLENETHFDEHYDROG_NADP_RXN_c_SE_l		formylTHFbiosynthesisI, formylTHFbiosynthesisII, folatetransformations, purinedegradationII(anaerobic), formaldehydeoxidationV(tetrahydrofolatepathway)	METHYLENE_THF_c_SE_l + NADP_c_SE_l --> 5_10_METHENYL_THF_c_SE_l + NADPH_c_SE_l	0	50	6.09e-05	0	6.09e-05	0	0	5.61e-12	0	0	0.0140721	0	0.00328352	METHYLENETHFDEHYDROG-NADP-RXN:Methylenetetrahydrofolate dehydrogenase (NADP+)
888	PRIBFAICARPISOM_RXN_p_CC_l		histidinebiosynthesis	PHOSPHORIBOSYL_FORMIMINO_AICAR_P_p_CC_l --> PHOSPHORIBULOSYL_FORMIMINO_AICAR_P_p_CC_l	0	10	6.09e-05	0	6.09e-05	0	0	-5.62e-13	0	1.72e-12	6.09e-05	6.09e-05	0	PRIBFAICARPISOM-RXN:N-(5'-phospho-D-ribosylformimino)-5-amino-1-(5''-phosphoribosyl)-4- imidazole carboxamide isomerase
889	PYRUVDEH_RXN_p_MC_d		superpathwayofglycolysis,pyruvatedehydrogenase,TCA,andglyoxylatebypass, pyruvatefermentationtoacetateII	CO_A_p_MC_d + NAD_p_MC_d + PYRUVATE_p_MC_d --> ACETYL_COA_p_MC_d + CARBON_DIOXIDE_p_MC_d + NADH_p_MC_d	0	1000	6.09e-05	6.09e-05	6.09e-05	0	0	-2.48e-12	-1.71e-10	0	0	0	0	Pyruvate dehydrogenase
890	RXN_7800_p_MC_d		leucinebiosynthesis	CPD_7100_p_MC_d + PROTON_p_MC_d --> 2K_4CH3_PENTANOATE_p_MC_d + CARBON_DIOXIDE_p_MC_d	0	1000	6.09e-05	6.09e-05	6.09e-05	0	0	0	-1.71e-10	0	-2.31e-12	0	0	Sub-reaction of isopropylmalate dehydrogenase
891	RXN_8001_p_CC_l			HISTIDINOL_p_CC_l + 2.0 NAD_p_CC_l + WATER_p_CC_l --> HIS_p_CC_l + 2.0 NADH_p_CC_l + 3.0 PROTON_p_CC_l	0	10	6.09e-05	0	6.09e-05	0	0	-8.07e-12	0	0	6.09e-05	6.09e-05	0	Histidinol dehydrogenase
892	RXN_8991_p_MC_d		leucinebiosynthesis	CPD_9451_p_MC_d + WATER_p_MC_d --> 2_D_THREO_HYDROXY_3_CARBOXY_ISOCAPROATE_p_MC_d	0	1000	6.09e-05	6.09e-05	6.09e-05	0	-3.09e-11	0	-1.71e-10	0	0	0	0	Isopropylamate dehydratase
893	THF_pc_CC_l			THF_p_CC_l <=> THF_c_CC_l	-10	10	6.09e-05	-0.0149044	0.0150719	0	-9.83633	10	0	-0.0227477	0.0290832	0.0140721	0.00328352	THF_pc
894	VAL_PROTON_rev_vc_MC_d			PROTON_v_MC_d + VAL_v_MC_d --> PROTON_c_MC_d + VAL_c_MC_d	0	1000	6.09e-05	6.09e-05	0.329566	0	0	2.39e-11	-1.71e-10	0	0.413227	0	0	VAL_PROTON_rev_vc
895	VAL_PROTON_vc_MC_l			PROTON_v_MC_l + VAL_c_MC_l --> PROTON_c_MC_l + VAL_v_MC_l	0	1000	6.09e-05	6.09e-05	0.592204	0	0	146.55	-1.71e-10	0	0.656064	0	0	VAL_PROTON_vc
896	VAL_v_dielTransfer_MC		dieltransfer	VAL_v_MC_l --> VAL_v_MC_d	0	1000	6.09e-05	6.09e-05	6.09e-05	0	2.27e-11	0	-1.71e-10	0	0	0	0
897	PHE_c_CC_SE_d			PHE_c_CC_d <=> PHE_c_SE_d	-10	10	5.58e-05	5.58e-05	5.58e-05	0	0	2.72e-11	5.58e-05	0	2.24e-11	0	0
898	PHE_c_SE_pSE_d			PHE_c_SE_d --> PHE_c_pSE_d	0	50	5.58e-05	5.58e-05	5.58e-05	0	0	-3.74e-12	5.58e-05	0	0	0	6.54e-05
899	PHE_ec_CC_d			PHE_e_d + PROTON_e_CC --> PHE_c_CC_d + PROTON_c_CC_d	0	10	5.58e-05	5.58e-05	5.58e-05	0	0	0	5.58e-05	0	0	0	0
900	PHE_PROTON_rev_vc_MC_d			PHE_v_MC_d + PROTON_v_MC_d --> PHE_c_MC_d + PROTON_c_MC_d	0	1000	5.58e-05	5.58e-05	0.329561	0	0	-3.72e-11	5.58e-05	0	0.413227	0	0	PHE_PROTON_rev_vc
901	PHE_PROTON_vc_MC_l			PHE_c_MC_l + PROTON_v_MC_l --> PHE_v_MC_l + PROTON_c_MC_l	0	1000	5.58e-05	5.58e-05	0.592199	0	0	146.55	5.58e-05	0	0.656064	0	0	PHE_PROTON_vc
902	PHE_v_dielTransfer_MC		dieltransfer	PHE_v_MC_l --> PHE_v_MC_d	0	1000	5.58e-05	5.58e-05	5.58e-05	0	0	1.03e-11	5.58e-05	0	-2.28e-12	0	0
903	ANTHRANSYN_RXN_p_pSE_d		tryptophanbiosynthesis	CHORISMATE_p_pSE_d + GLN_p_pSE_d <=> ANTHRANILATE_p_pSE_d + GLT_p_pSE_d + PROTON_p_pSE_d + PYRUVATE_p_pSE_d	-60	60	4.57e-05	4.57e-05	4.57e-05	6.72e-05	6.72e-05	6.72e-05	4.57e-05	4.57e-05	4.57e-05	4.57e-05	0	ANTHRANSYN-RXN:Anthranilate synthase
904	IGPSYN_RXN_p_pSE_d		tryptophanbiosynthesis	CARBOXYPHENYLAMINO_DEOXYRIBULOSE_P_p_pSE_d + PROTON_p_pSE_d --> CARBON_DIOXIDE_p_pSE_d + INDOLE_3_GLYCEROL_P_p_pSE_d + WATER_p_pSE_d	0	60	4.57e-05	4.57e-05	4.57e-05	6.72e-05	6.72e-05	6.72e-05	4.57e-05	4.57e-05	4.57e-05	4.57e-05	0	Indole-3-glycerol phosphate synthase
905	PRAISOM_RXN_p_pSE_d		tryptophanbiosynthesis	N_5_PHOSPHORIBOSYL_ANTHRANILATE_p_pSE_d --> CARBOXYPHENYLAMINO_DEOXYRIBULOSE_P_p_pSE_d	0	60	4.57e-05	4.57e-05	4.57e-05	6.72e-05	6.72e-05	6.72e-05	4.57e-05	4.57e-05	4.57e-05	4.57e-05	0	PRAISOM-RXN:Phosphoribosylanthranilate isomerase
906	RXN0_2381_p_pSE_d		tryptophanbiosynthesis	INDOLE_3_GLYCEROL_P_p_pSE_d <=> GAP_p_pSE_d + INDOLE_p_pSE_d	-60	60	4.57e-05	4.57e-05	4.57e-05	6.72e-05	6.72e-05	6.72e-05	4.57e-05	4.57e-05	4.57e-05	4.57e-05	0	Indole-3-glycerol phosphate lyase
907	RXN0_2382_p_pSE_d		tryptophanbiosynthesis	INDOLE_p_pSE_d + SER_p_pSE_d --> TRP_p_pSE_d + WATER_p_pSE_d	0	60	4.57e-05	4.57e-05	4.57e-05	6.72e-05	6.72e-05	6.72e-05	4.57e-05	4.57e-05	4.57e-05	4.57e-05	0	Tryptophan synthase
908	TRP_pc_pSE_d			TRP_p_pSE_d <=> TRP_c_pSE_d	-60	60	4.57e-05	4.57e-05	4.57e-05	6.72e-05	6.72e-05	6.72e-05	4.57e-05	4.57e-05	4.57e-05	4.57e-05	0	TRP_pc
909	GLY_pc_pSE_d			GLY_p_pSE_d <=> GLY_c_pSE_d	-60	60	3.55e-05	-59.9994	60	5.23e-05	-60	60	0	-59.9994	60	3.55e-05	0	GLY_pc
910	GLYOHMETRANS_RXN_p_pSE_d		formylTHFbiosynthesisI, formylTHFbiosynthesisII, folatetransformations, glycinebiosynthesisI, purinedegradationII(anaerobic), folatepolyglutamylationI, photorespiration	SER_p_pSE_d + THF_p_pSE_d <=> GLY_p_pSE_d + METHYLENE_THF_p_pSE_d + WATER_p_pSE_d	-60	60	3.55e-05	-59.9994	60	5.23e-05	-60	60	0	-59.9994	60	3.55e-05	0	Serine hydroxymethyltransferase
911	MET_c_CC_SE_d			MET_c_CC_d <=> MET_c_SE_d	-10	10	3.55e-05	3.55e-05	3.55e-05	5.23e-05	5.23e-05	5.23e-05	3.55e-05	3.55e-05	3.55e-05	3.55e-05	4.16e-05
912	MET_c_SE_pSE_d			MET_c_SE_d --> MET_c_pSE_d	0	50	3.55e-05	3.55e-05	3.55e-05	5.23e-05	5.23e-05	5.23e-05	3.55e-05	3.55e-05	3.55e-05	3.55e-05	4.16e-05
913	MET_ec_CC_d			MET_e_d + PROTON_e_CC --> MET_c_CC_d + PROTON_c_CC_d	0	10	3.55e-05	3.55e-05	3.55e-05	0	0	5.23e-05	3.55e-05	3.55e-05	3.55e-05	3.55e-05	4.16e-05
914	MET_PROTON_rev_vc_MC_d			MET_v_MC_d + PROTON_v_MC_d --> MET_c_MC_d + PROTON_c_MC_d	0	1000	3.55e-05	3.55e-05	0.329541	0	0	2.44e-09	3.55e-05	3.55e-05	0.413263	3.55e-05	4.16e-05	MET_PROTON_rev_vc
915	MET_PROTON_vc_MC_l			MET_c_MC_l + PROTON_v_MC_l --> MET_v_MC_l + PROTON_c_MC_l	0	1000	3.55e-05	3.55e-05	0.592179	0	0	146.55	3.55e-05	3.55e-05	0.6561	3.55e-05	4.16e-05	MET_PROTON_vc
916	MET_v_dielTransfer_MC		dieltransfer	MET_v_MC_l --> MET_v_MC_d	0	1000	3.55e-05	3.55e-05	3.55e-05	0	0	5.23e-05	3.55e-05	3.55e-05	3.55e-05	3.55e-05	4.16e-05
917	METHENYLTHFCYCLOHYDRO_RXN_c_pSE_d		formylTHFbiosynthesisI, formylTHFbiosynthesisII, folatetransformations, purinedegradationIII(anaerobic), purinedegradationII(anaerobic), tetrahydrofolatebiosynthesisI, formaldehydeoxidationV(tetrahydrofolatepathway)	5_10_METHENYL_THF_c_pSE_d + WATER_c_pSE_d --> 10_FORMYL_THF_c_pSE_d + PROTON_c_pSE_d	0	60	3.55e-05	3.55e-05	3.55e-05	5.23e-05	5.23e-05	5.23e-05	3.55e-05	3.55e-05	3.55e-05	3.55e-05	0	METHENYLTHFCYCLOHYDRO-RXN:Methenyltetrahydrofolate cyclohydrolase
918	METHYLENE_THF_pc_pSE_d			METHYLENE_THF_p_pSE_d <=> METHYLENE_THF_c_pSE_d	-60	60	3.55e-05	-59.9994	60	5.23e-05	-59.9992	60	0	-59.9994	60	3.55e-05	0	METHYLENE_THF_pc
919	METHYLENETHFDEHYDROG_NADP_RXN_c_pSE_d		formylTHFbiosynthesisI, formylTHFbiosynthesisII, folatetransformations, purinedegradationII(anaerobic), formaldehydeoxidationV(tetrahydrofolatepathway)	METHYLENE_THF_c_pSE_d + NADP_c_pSE_d --> 5_10_METHENYL_THF_c_pSE_d + NADPH_c_pSE_d	0	60	3.55e-05	3.55e-05	3.55e-05	5.23e-05	5.23e-05	5.23e-05	3.55e-05	3.55e-05	3.55e-05	3.55e-05	0	METHYLENETHFDEHYDROG-NADP-RXN:Methylenetetrahydrofolate dehydrogenase (NADP+)
920	CHORISMATEMUT_RXN_p_pSE_d		phenylalaninebiosynthesisI, phenylalaninebiosynthesisII, tyrosinebiosynthesisI, tyrosinebiosynthesisII, tyrosinebiosynthesisIII	CHORISMATE_p_pSE_d --> PREPHENATE_p_pSE_d	0	0	3.05e-05	3.05e-05	3.05e-05	0.000126913	0.000126913	0.000126913	3.05e-05	8.63e-05	8.63e-05	8.63e-05	0	CHORISMATEMUT-RXN:Chorismate mutase
921	GCVMULTI_RXN_m_SE_l		formylTHFbiosynthesisI, formylTHFbiosynthesisII, folatetransformations, photorespiration	GLY_m_SE_l + NAD_m_SE_l + THF_m_SE_l --> AMMONIUM_m_SE_l + CARBON_DIOXIDE_m_SE_l + METHYLENE_THF_m_SE_l + NADH_m_SE_l	0	50	3.05e-05	0	3.05e-05	0.00141098	0	0.00161254	0	0	0.00703607	0	0.00180237	Glycine decarboxylase
922	GLY_c_CC_SE_l			GLY_c_CC_l <=> GLY_c_SE_l	-10	10	3.05e-05	-0.0496959	0.0495589	0	-10	10	0	-0.0574021	0.0574021	0	0.000321214
923	GLYOHMETRANS_RXN_c_CC_l	0.0426778	formylTHFbiosynthesisI, formylTHFbiosynthesisII, folatetransformations, glycinebiosynthesisI, purinedegradationII(anaerobic), folatepolyglutamylationI, photorespiration	SER_c_CC_l + THF_c_CC_l <=> GLY_c_CC_l + METHYLENE_THF_c_CC_l + WATER_c_CC_l	-10	10	3.05e-05	-0.0426778	0.0426778	0	-10	10	0	-0.0426778	0.0426778	0.0140721	0	Serine hydroxymethyltransferase
924	GLYOHMETRANS_RXN_c_SE_l	0.0426778	formylTHFbiosynthesisI, formylTHFbiosynthesisII, folatetransformations, glycinebiosynthesisI, purinedegradationII(anaerobic), folatepolyglutamylationI, photorespiration	SER_c_SE_l + THF_c_SE_l <=> GLY_c_SE_l + METHYLENE_THF_c_SE_l + WATER_c_SE_l	-50	50	3.05e-05	-0.0426778	0.0426778	0	-50	50	0	-0.0426778	0.0426778	0	0.00148116	Serine hydroxymethyltransferase
925	METHYLENE_THF_c_CC_SE_l			METHYLENE_THF_c_CC_l <=> METHYLENE_THF_c_SE_l	-10	10	3.05e-05	-0.0497264	0.0495893	0	-10	10	0	-0.0644382	0.0644382	0	0
926	PREPHENATE_TRANSAMINE_RXN_p_pSE_d		phenylalaninebiosynthesisII, tyrosinebiosynthesisII, tyrosinebiosynthesisIII	GLT_p_pSE_d + PREPHENATE_p_pSE_d --> 2_KETOGLUTARATE_p_pSE_d + CPD_659_p_pSE_d	0	60	3.05e-05	0	3.05e-05	0.000126913	8.21e-05	0.000126913	3.05e-05	5.58e-05	8.63e-05	8.63e-05	0	PREPHENATE-TRANSAMINE-RXN:glutamate-prephenate aminotransferase
927	RXN_5682_p_pSE_d		tyrosinebiosynthesisII	CPD_659_p_pSE_d + NADP_p_pSE_d --> CARBON_DIOXIDE_p_pSE_d + NADPH_p_pSE_d + TYR_p_pSE_d	0	60	3.05e-05	0	3.05e-05	4.48e-05	0	4.48e-05	3.05e-05	0	3.05e-05	3.05e-05	0	Arogenate dehydrogenase
928	SER_mc_SE_l			SER_m_SE_l <=> SER_c_SE_l	-50	50	3.05e-05	-0.0426778	0.0426778	0.00141098	-50	50	0	-0.0426778	0.0426778	0	0	SER_mc
929	SER_pc_CC_l	0.014874		SER_p_CC_l <=> SER_c_CC_l	-10	10	3.05e-05	-0.014874	0.014874	-0.000201568	-9.83653	9.9998	0	-0.014874	0.014874	0.00773663	0.00148116	SER_pc
930	THF_c_CC_SE_l			THF_c_CC_l <=> THF_c_SE_l	-10	10	3.05e-05	-0.0495893	0.0497264	0	-10	10	0	-0.0644382	0.0644382	0	0.00328352
931	TYR_pc_pSE_d			TYR_p_pSE_d <=> TYR_c_pSE_d	-60	60	3.05e-05	3.05e-05	3.05e-05	4.48e-05	4.48e-05	4.48e-05	3.05e-05	3.05e-05	3.05e-05	3.05e-05	0	TYR_pc
932	ADENYLOSUCCINATE_SYNTHASE_RXN_p_pSE_d		adenosinenucleotidesless_thanigreater_thandenovoless_than/igreater_thanbiosynthesis	0.9 GTP_p_pSE_d + IMP_p_pSE_d + L_ASPARTATE_p_pSE_d + 0.1 aGTP_p_pSE_d --> ADENYLOSUCC_p_pSE_d + 0.2 GDP_p_pSE_d + 1.3 PROTON_p_pSE_d + Pi_p_pSE_d + 0.8 aGDP_p_pSE_d	0	60	2.03e-05	2.03e-05	2.03e-05	2.99e-05	2.99e-05	2.99e-05	2.03e-05	2.03e-05	2.03e-05	2.03e-05	0	ADENYLOSUCCINATE-SYNTHASE-RXN:adenylosuccinate synthetase
933	AICARTRANSFORM_RXN_p_pSE_d		inosine-5&apos;-phosphatebiosynthesisII, inosine-5&apos;-phosphatebiosynthesisI	10_FORMYL_THF_p_pSE_d + AICAR_p_pSE_d --> PHOSPHORIBOSYL_FORMAMIDO_CARBOXAMIDE_p_pSE_d + THF_p_pSE_d	0	60	2.03e-05	2.03e-05	2.03e-05	2.99e-05	2.99e-05	2.99e-05	2.03e-05	2.03e-05	2.03e-05	2.03e-05	0	AICARTRANSFORM-RXN:Phosphoribosylaminoimidazolecarboxamide formyltransferase
934	AMPSYN_RXN_p_pSE_d		adenosinenucleotidesless_thanigreater_thandenovoless_than/igreater_thanbiosynthesis	ADENYLOSUCC_p_pSE_d --> AMP_p_pSE_d + FUM_p_pSE_d	0	60	2.03e-05	2.03e-05	2.03e-05	2.99e-05	2.99e-05	2.99e-05	2.03e-05	2.03e-05	2.03e-05	2.03e-05	0	AMPSYN-RXN:Adenylosuccinate lyase
935	ATPPHOSPHORIBOSYLTRANS_RXN_p_pSE_d		histidinebiosynthesis	0.9 ATP_p_pSE_d + 0.8 PRPP_p_pSE_d + 0.1 aATP_p_pSE_d + 0.2 aPRPP_p_pSE_d --> PHOSPHORIBOSYL_ATP_p_pSE_d + 0.55 PPI_p_pSE_d + 0.75 PROTON_p_pSE_d + 0.45 bPPI_p_pSE_d	0	60	2.03e-05	2.03e-05	2.03e-05	2.99e-05	2.99e-05	2.99e-05	2.03e-05	2.03e-05	2.03e-05	2.03e-05	0	ATP phosphoribosyltransferase
936	GDPKIN_RXN_p_pSE_d		guanosinenucleotidesless_thanigreater_thandenovoless_than/igreater_thanbiosynthesis	0.9 ATP_p_pSE_d + 0.2 GDP_p_pSE_d + 0.1 aATP_p_pSE_d + 0.8 aGDP_p_pSE_d <=> 0.8 ADP_p_pSE_d + 0.9 GTP_p_pSE_d + 0.6 PROTON_p_pSE_d + 0.2 aADP_p_pSE_d + 0.1 aGTP_p_pSE_d	-60	60	2.03e-05	2.03e-05	2.03e-05	2.99e-05	2.99e-05	2.99e-05	2.03e-05	2.03e-05	2.03e-05	2.03e-05	0	GDP kinase
937	GLUTAMIDOTRANS_RXN_p_pSE_d		histidinebiosynthesis	GLN_p_pSE_d + PHOSPHORIBULOSYL_FORMIMINO_AICAR_P_p_pSE_d --> AICAR_p_pSE_d + D_ERYTHRO_IMIDAZOLE_GLYCEROL_P_p_pSE_d + GLT_p_pSE_d + PROTON_p_pSE_d	0	60	2.03e-05	2.03e-05	2.03e-05	2.99e-05	2.99e-05	2.99e-05	2.03e-05	2.03e-05	2.03e-05	2.03e-05	0	Imidazole-glycerol-phosphate synthase
938	HIS_pc_pSE_d			HIS_p_pSE_d <=> HIS_c_pSE_d	-60	60	2.03e-05	2.03e-05	2.03e-05	2.99e-05	0	2.99e-05	2.03e-05	2.03e-05	2.03e-05	2.03e-05	0	HIS_pc
939	HISTAMINOTRANS_RXN_p_pSE_d		histidinebiosynthesis	GLT_p_pSE_d + IMIDAZOLE_ACETOL_P_p_pSE_d --> 2_KETOGLUTARATE_p_pSE_d + L_HISTIDINOL_P_p_pSE_d	0	60	2.03e-05	2.03e-05	2.03e-05	2.99e-05	0	2.99e-05	2.03e-05	2.03e-05	2.03e-05	2.03e-05	0	HISTAMINOTRANS-RXN:Histidinol-phosphate aminotransferase
940	HISTCYCLOHYD_RXN_p_pSE_d		histidinebiosynthesis	PHOSPHORIBOSYL_AMP_p_pSE_d + WATER_p_pSE_d --> PHOSPHORIBOSYL_FORMIMINO_AICAR_P_p_pSE_d	0	60	2.03e-05	2.03e-05	2.03e-05	2.99e-05	2.99e-05	2.99e-05	2.03e-05	2.03e-05	2.03e-05	2.03e-05	0	HISTCYCLOHYD-RXN:Phosphoribosyl-AMP cyclohydrolase
941	HISTIDPHOS_RXN_p_pSE_d		histidinebiosynthesis	L_HISTIDINOL_P_p_pSE_d + WATER_p_pSE_d --> HISTIDINOL_p_pSE_d + Pi_p_pSE_d	0	60	2.03e-05	2.03e-05	2.03e-05	2.99e-05	2.99e-05	2.99e-05	2.03e-05	2.03e-05	2.03e-05	2.03e-05	0	HISTIDPHOS-RXN:Histidinol-phosphatase
942	HISTPRATPHYD_RXN_p_pSE_d		histidinebiosynthesis	PHOSPHORIBOSYL_ATP_p_pSE_d + WATER_p_pSE_d --> PHOSPHORIBOSYL_AMP_p_pSE_d + 0.55 PPI_p_pSE_d + 1.45 PROTON_p_pSE_d + 0.45 bPPI_p_pSE_d	0	60	2.03e-05	2.03e-05	2.03e-05	2.99e-05	2.99e-05	2.99e-05	2.03e-05	2.03e-05	2.03e-05	2.03e-05	0	HISTPRATPHYD-RXN:Phosphoribosyl-ATP pyrophosphatase
943	IMIDPHOSDEHYD_RXN_p_pSE_d		histidinebiosynthesis	D_ERYTHRO_IMIDAZOLE_GLYCEROL_P_p_pSE_d --> IMIDAZOLE_ACETOL_P_p_pSE_d + WATER_p_pSE_d	0	60	2.03e-05	2.03e-05	2.03e-05	2.99e-05	2.99e-05	2.99e-05	2.03e-05	2.03e-05	2.03e-05	2.03e-05	0	IMIDPHOSDEHYD-RXN:Imidazoleglycerol-phosphate dehydratase
944	IMPCYCLOHYDROLASE_RXN_p_pSE_d		inosine-5&apos;-phosphatebiosynthesisII, inosine-5&apos;-phosphatebiosynthesisI	PHOSPHORIBOSYL_FORMAMIDO_CARBOXAMIDE_p_pSE_d --> IMP_p_pSE_d + WATER_p_pSE_d	0	60	2.03e-05	2.03e-05	2.03e-05	2.99e-05	2.99e-05	2.99e-05	2.03e-05	2.03e-05	2.03e-05	2.03e-05	0	IMP cyclohydrolase
945	PRIBFAICARPISOM_RXN_p_pSE_d		histidinebiosynthesis	PHOSPHORIBOSYL_FORMIMINO_AICAR_P_p_pSE_d --> PHOSPHORIBULOSYL_FORMIMINO_AICAR_P_p_pSE_d	0	60	2.03e-05	2.03e-05	2.03e-05	2.99e-05	2.99e-05	2.99e-05	2.03e-05	2.03e-05	2.03e-05	2.03e-05	0	PRIBFAICARPISOM-RXN:N-(5'-phospho-D-ribosylformimino)-5-amino-1-(5''-phosphoribosyl)-4- imidazole carboxamide isomerase
946	RXN_8001_p_pSE_d			HISTIDINOL_p_pSE_d + 2.0 NAD_p_pSE_d + WATER_p_pSE_d --> HIS_p_pSE_d + 2.0 NADH_p_pSE_d + 3.0 PROTON_p_pSE_d	0	60	2.03e-05	0	2.03e-05	2.99e-05	0	2.99e-05	2.03e-05	0	2.03e-05	2.03e-05	0	Histidinol dehydrogenase
947	1_PERIOD_2_PERIOD_1_PERIOD_2_RXN_m_pSE_d		purinedegradationIII(anaerobic), purinedegradationII(anaerobic), formateoxidationtoCOless_thansubgreater_than2less_than/subgreater_than	FORMATE_m_pSE_d + NAD_m_pSE_d --> CARBON_DIOXIDE_m_pSE_d + NADH_m_pSE_d	0	60	1.52e-05	0	1.52e-05	0	0	2.24e-05	1.52e-05	0	1.52e-05	1.52e-05	0	formate dehydrogenase
948	FORMATE_pc_pSE_d			FORMATE_p_pSE_d <=> FORMATE_c_pSE_d	-60	60	1.52e-05	5e-11	1.52e-05	0	0	2.24e-05	1.52e-05	2.28e-11	1.52e-05	1.52e-05	0	FORMATE_pc
949	FORMYLTHFDEFORMYL_RXN_p_pSE_d		formylTHFbiosynthesisI, folatetransformations	10_FORMYL_THF_p_pSE_d + WATER_p_pSE_d --> FORMATE_p_pSE_d + PROTON_p_pSE_d + THF_p_pSE_d	0	60	1.52e-05	1.52e-05	1.52e-05	2.24e-05	0	2.23e-05	1.52e-05	1.52e-05	1.52e-05	1.52e-05	0	FORMYLTHFDEFORMYL-RXN:Formyltetrahydrofolate deformylase
950	H_mc_pSE_d			PROTON_c_pSE_d --> PROTON_m_pSE_d	0	60	1.52e-05	0	1.52e-05	0	0	2.24e-05	1.52e-05	-7.13e-11	1.52e-05	1.52e-05	0	H_mc
951	TYR_ec_MC_d			TYR_e_d <=> TYR_c_MC_d	-41.4	41.4	8.36e-12	2.12e-10	0	0	0	0	0	2.57e-12	0	0	0
952	PHOSPHOGLUCMUT_RXN_c_SE_l	0.0241355	sucrosebiosynthesis, glycogendegradationI, glycogendegradationII, starchbiosynthesis, starchdegradation, GDP-glucosebiosynthesis, sucrosedegradationIII, glucoseandglucose-1-phosphatedegradation	GLC_1_P_c_SE_l <=> GLC_6_P_c_SE_l	-50	50	1.73e-18	-0.00641667	0.00641667	0.00953337	-9.99047	10.0095	0	2.89e-11	0.028795	0.028795	0.0218247	PHOSPHOGLUCMUT-RXN:|Phosphoglucomutase|
953	1_ACYLGLYCEROL_3_P_ACYLTRANSFER_RXN_p_CC_d		CDP-diacylglycerolbiosynthesisII	ACYL_SN_GLYCEROL_3P_p_CC_d + Fatty_acyl_ACP_p_CC_d --> ACP_p_CC_d + L_PHOSPHATIDATE_p_CC_d	0	10	0	0	0	0	0	0	0	0	0	0	0	1-ACYLGLYCEROL-3-P-ACYLTRANSFER-RXN:1-acylglycerol-3-phosphate O-acyltransferase
954	1_ACYLGLYCEROL_3_P_ACYLTRANSFER_RXN_p_CC_l		CDP-diacylglycerolbiosynthesisII	ACYL_SN_GLYCEROL_3P_p_CC_l + Fatty_acyl_ACP_p_CC_l --> ACP_p_CC_l + L_PHOSPHATIDATE_p_CC_l	0	10	0	0	0	0	0	0	0	0	0	0	0	1-ACYLGLYCEROL-3-P-ACYLTRANSFER-RXN:1-acylglycerol-3-phosphate O-acyltransferase
955	1_ACYLGLYCEROL_3_P_ACYLTRANSFER_RXN_p_MC_d		CDP-diacylglycerolbiosynthesisII	ACYL_SN_GLYCEROL_3P_p_MC_d + Fatty_acyl_ACP_p_MC_d --> ACP_p_MC_d + L_PHOSPHATIDATE_p_MC_d	0	1000	0	0	0	0	0	0	0	0	0	0	0	1-ACYLGLYCEROL-3-P-ACYLTRANSFER-RXN:1-acylglycerol-3-phosphate O-acyltransferase
956	1_ACYLGLYCEROL_3_P_ACYLTRANSFER_RXN_p_MC_l	0.373725	CDP-diacylglycerolbiosynthesisII	ACYL_SN_GLYCEROL_3P_p_MC_l + Fatty_acyl_ACP_p_MC_l --> ACP_p_MC_l + L_PHOSPHATIDATE_p_MC_l	0	1000	0	0	0	0	0	0	0	0	0	0	0	1-ACYLGLYCEROL-3-P-ACYLTRANSFER-RXN:1-acylglycerol-3-phosphate O-acyltransferase
957	1_ACYLGLYCEROL_3_P_ACYLTRANSFER_RXN_p_pSE_d		CDP-diacylglycerolbiosynthesisII	ACYL_SN_GLYCEROL_3P_p_pSE_d + Fatty_acyl_ACP_p_pSE_d --> ACP_p_pSE_d + L_PHOSPHATIDATE_p_pSE_d	0	60	0	0	0	0	0	0	0	0	0	0	0	1-ACYLGLYCEROL-3-P-ACYLTRANSFER-RXN:1-acylglycerol-3-phosphate O-acyltransferase
958	1_ACYLGLYCEROL_3_P_ACYLTRANSFER_RXN_p_pSE_l		CDP-diacylglycerolbiosynthesisII	ACYL_SN_GLYCEROL_3P_p_pSE_l + Fatty_acyl_ACP_p_pSE_l --> ACP_p_pSE_l + L_PHOSPHATIDATE_p_pSE_l	0	60	0	0	0	0	0	0	0	0	0	0	0	1-ACYLGLYCEROL-3-P-ACYLTRANSFER-RXN:1-acylglycerol-3-phosphate O-acyltransferase
959	1_ACYLGLYCEROL_3_P_ACYLTRANSFER_RXN_p_SE_d		CDP-diacylglycerolbiosynthesisII	ACYL_SN_GLYCEROL_3P_p_SE_d + Fatty_acyl_ACP_p_SE_d --> ACP_p_SE_d + L_PHOSPHATIDATE_p_SE_d	0	50	0	0	0	0	0	0	0	0	0	0	0	1-ACYLGLYCEROL-3-P-ACYLTRANSFER-RXN:1-acylglycerol-3-phosphate O-acyltransferase
960	1_ACYLGLYCEROL_3_P_ACYLTRANSFER_RXN_p_SE_l		CDP-diacylglycerolbiosynthesisII	ACYL_SN_GLYCEROL_3P_p_SE_l + Fatty_acyl_ACP_p_SE_l --> ACP_p_SE_l + L_PHOSPHATIDATE_p_SE_l	0	50	0	0	0	0	0	0	0	0	0	0	0	1-ACYLGLYCEROL-3-P-ACYLTRANSFER-RXN:1-acylglycerol-3-phosphate O-acyltransferase
961	1_L_MYO_INOSITOL_1_P_c_CC_SE_d			1_L_MYO_INOSITOL_1_P_c_CC_d <=> 1_L_MYO_INOSITOL_1_P_c_SE_d	-10	10	0	0	0	0	0	0	0	-1.26e-12	0	0	0
962	1_L_MYO_INOSITOL_1_P_c_CC_SE_l			1_L_MYO_INOSITOL_1_P_c_CC_l <=> 1_L_MYO_INOSITOL_1_P_c_SE_l	-10	10	0	0	0	0	0	0	0	1.09e-12	-1.23e-12	0	0
963	1_L_MYO_INOSITOL_1_P_c_SE_pSE_d			1_L_MYO_INOSITOL_1_P_c_SE_d --> 1_L_MYO_INOSITOL_1_P_c_pSE_d	0	50	0	0	0	0	0	0	0	0	0	0	0
964	1_L_MYO_INOSITOL_1_P_c_SE_pSE_l			1_L_MYO_INOSITOL_1_P_c_SE_l --> 1_L_MYO_INOSITOL_1_P_c_pSE_l	0	50	0	0	-2.67e-12	0	0	0	0	1.09e-12	0	0	0
965	1_PERIOD_1_PERIOD_1_PERIOD_178_RXN_x_CC_d			2_METHYL_3_HYDROXY_BUTYRYL_COA_x_CC_d + NAD_x_CC_d --> 2_METHYL_ACETO_ACETYL_COA_x_CC_d + NADH_x_CC_d + PROTON_x_CC_d	0	10	0	0	0	0	0	0	0	0	0	0	0	1.1.1.178-RXN
966	1_PERIOD_1_PERIOD_1_PERIOD_178_RXN_x_CC_l			2_METHYL_3_HYDROXY_BUTYRYL_COA_x_CC_l + NAD_x_CC_l --> 2_METHYL_ACETO_ACETYL_COA_x_CC_l + NADH_x_CC_l + PROTON_x_CC_l	0	10	0	0	0	0	0	-9e-12	0	0	0	0	0	1.1.1.178-RXN
967	1_PERIOD_1_PERIOD_1_PERIOD_178_RXN_x_MC_d			2_METHYL_3_HYDROXY_BUTYRYL_COA_x_MC_d + NAD_x_MC_d --> 2_METHYL_ACETO_ACETYL_COA_x_MC_d + NADH_x_MC_d + PROTON_x_MC_d	0	1000	0	-7.1e-12	0	0	0	0	0	0	0	0	0	1.1.1.178-RXN
968	1_PERIOD_1_PERIOD_1_PERIOD_178_RXN_x_MC_l			2_METHYL_3_HYDROXY_BUTYRYL_COA_x_MC_l + NAD_x_MC_l --> 2_METHYL_ACETO_ACETYL_COA_x_MC_l + NADH_x_MC_l + PROTON_x_MC_l	0	1000	0	2.62e-11	0	0	0	0	0	0	0	0	0	1.1.1.178-RXN
969	1_PERIOD_1_PERIOD_1_PERIOD_178_RXN_x_pSE_d			2_METHYL_3_HYDROXY_BUTYRYL_COA_x_pSE_d + NAD_x_pSE_d --> 2_METHYL_ACETO_ACETYL_COA_x_pSE_d + NADH_x_pSE_d + PROTON_x_pSE_d	0	60	0	0	0	0	0	1.2e-11	0	0	0	0	0	1.1.1.178-RXN
970	1_PERIOD_1_PERIOD_1_PERIOD_178_RXN_x_pSE_l			2_METHYL_3_HYDROXY_BUTYRYL_COA_x_pSE_l + NAD_x_pSE_l --> 2_METHYL_ACETO_ACETYL_COA_x_pSE_l + NADH_x_pSE_l + PROTON_x_pSE_l	0	60	0	0	-7.15e-11	0	0	0	0	0	-5.5e-11	0	0	1.1.1.178-RXN
971	1_PERIOD_1_PERIOD_1_PERIOD_178_RXN_x_SE_d			2_METHYL_3_HYDROXY_BUTYRYL_COA_x_SE_d + NAD_x_SE_d --> 2_METHYL_ACETO_ACETYL_COA_x_SE_d + NADH_x_SE_d + PROTON_x_SE_d	0	50	0	0	0	0	0	0	0	0	0	0	0	1.1.1.178-RXN
972	1_PERIOD_1_PERIOD_1_PERIOD_178_RXN_x_SE_l			2_METHYL_3_HYDROXY_BUTYRYL_COA_x_SE_l + NAD_x_SE_l --> 2_METHYL_ACETO_ACETYL_COA_x_SE_l + NADH_x_SE_l + PROTON_x_SE_l	0	50	0	0	0	0	0	0	0	0	0	0	0	1.1.1.178-RXN
973	1_PERIOD_1_PERIOD_1_PERIOD_255_RXN_c_CC_d			MANNITOL_c_CC_d + NAD_c_CC_d --> MANNOSE_c_CC_d + NADH_c_CC_d + PROTON_c_CC_d	0	10	0	0	-1.28e-11	0	0	0	0	0	-5.57e-12	0	0	1.1.1.255-RXN_c
974	1_PERIOD_1_PERIOD_1_PERIOD_255_RXN_c_CC_l			MANNITOL_c_CC_l + NAD_c_CC_l --> MANNOSE_c_CC_l + NADH_c_CC_l + PROTON_c_CC_l	0	10	0	0	-6.05e-11	0	0	-2.91e-11	0	0	-7.36e-11	0	0	1.1.1.255-RXN_c
975	1_PERIOD_1_PERIOD_1_PERIOD_255_RXN_c_MC_d			MANNITOL_c_MC_d + NAD_c_MC_d --> MANNOSE_c_MC_d + NADH_c_MC_d + PROTON_c_MC_d	0	1000	0	0	-7.56e-12	0	0	0	0	0	-2.03e-11	0	0	1.1.1.255-RXN_c
976	1_PERIOD_1_PERIOD_1_PERIOD_255_RXN_c_MC_l			MANNITOL_c_MC_l + NAD_c_MC_l --> MANNOSE_c_MC_l + NADH_c_MC_l + PROTON_c_MC_l	0	1000	0	0	-8.61e-12	0	0	73.0201	0	0	-1.94e-11	0	0	1.1.1.255-RXN_c
977	1_PERIOD_1_PERIOD_1_PERIOD_255_RXN_c_pSE_d			MANNITOL_c_pSE_d + NAD_c_pSE_d --> MANNOSE_c_pSE_d + NADH_c_pSE_d + PROTON_c_pSE_d	0	60	0	0	-9.44e-11	0	0	4.5e-11	0	0	-9.09e-12	0	0	1.1.1.255-RXN_c
978	1_PERIOD_1_PERIOD_1_PERIOD_255_RXN_c_pSE_l			MANNITOL_c_pSE_l + NAD_c_pSE_l --> MANNOSE_c_pSE_l + NADH_c_pSE_l + PROTON_c_pSE_l	0	60	0	7.97e-11	-1.33e-11	0	1.96e-12	0	0	0	-4.73e-12	0	0	1.1.1.255-RXN_c
979	1_PERIOD_1_PERIOD_1_PERIOD_255_RXN_c_SE_d			MANNITOL_c_SE_d + NAD_c_SE_d --> MANNOSE_c_SE_d + NADH_c_SE_d + PROTON_c_SE_d	0	50	0	0	0	0	0	3.07e-11	0	0	-5.23e-12	0	0	1.1.1.255-RXN_c
980	1_PERIOD_1_PERIOD_1_PERIOD_255_RXN_c_SE_l			MANNITOL_c_SE_l + NAD_c_SE_l --> MANNOSE_c_SE_l + NADH_c_SE_l + PROTON_c_SE_l	0	50	0	0	-4.86e-10	0	0	0	0	0	-8.08e-11	0	0	1.1.1.255-RXN_c
981	1_PERIOD_1_PERIOD_1_PERIOD_39_RXN_m_CC_d		gluconeogenesis	MAL_m_CC_d + NAD_m_CC_d --> CARBON_DIOXIDE_m_CC_d + NADH_m_CC_d + PYRUVATE_m_CC_d	0	10	0	0	-1.28e-10	0	0	7.86e-12	0	0	-1.55e-11	0	0	MALIC-NAD-RXN:Malate dehydrogenase (oxaloacetate decarboxylating)
982	1_PERIOD_1_PERIOD_1_PERIOD_39_RXN_m_CC_l		gluconeogenesis	MAL_m_CC_l + NAD_m_CC_l --> CARBON_DIOXIDE_m_CC_l + NADH_m_CC_l + PYRUVATE_m_CC_l	0	10	0	0	-3.66e-09	0	0	0	0	0	-1.83e-11	0	0	MALIC-NAD-RXN:Malate dehydrogenase (oxaloacetate decarboxylating)
983	1_PERIOD_1_PERIOD_1_PERIOD_39_RXN_m_MC_d		gluconeogenesis	MAL_m_MC_d + NAD_m_MC_d --> CARBON_DIOXIDE_m_MC_d + NADH_m_MC_d + PYRUVATE_m_MC_d	0	1000	0	0	-3.51e-11	0	0	3.18e-12	0	0	-1.69e-11	0	0	MALIC-NAD-RXN:Malate dehydrogenase (oxaloacetate decarboxylating)
984	1_PERIOD_1_PERIOD_1_PERIOD_39_RXN_m_MC_l	0.373725	gluconeogenesis	MAL_m_MC_l + NAD_m_MC_l --> CARBON_DIOXIDE_m_MC_l + NADH_m_MC_l + PYRUVATE_m_MC_l	0	1000	0	0	-2.28e-10	0	0	73.0202	0	0	-1.14e-10	0	0	MALIC-NAD-RXN:Malate dehydrogenase (oxaloacetate decarboxylating)
985	1_PERIOD_1_PERIOD_1_PERIOD_39_RXN_m_pSE_d		gluconeogenesis	MAL_m_pSE_d + NAD_m_pSE_d --> CARBON_DIOXIDE_m_pSE_d + NADH_m_pSE_d + PYRUVATE_m_pSE_d	0	60	0	0	-7.92e-10	0	0	6.01e-11	0	0	-9.39e-12	0	0	MALIC-NAD-RXN:Malate dehydrogenase (oxaloacetate decarboxylating)
986	1_PERIOD_1_PERIOD_1_PERIOD_39_RXN_m_pSE_l		gluconeogenesis	MAL_m_pSE_l + NAD_m_pSE_l --> CARBON_DIOXIDE_m_pSE_l + NADH_m_pSE_l + PYRUVATE_m_pSE_l	0	60	0	0	-2.08e-11	0	0	0	0	0	-9.63e-12	0	0	MALIC-NAD-RXN:Malate dehydrogenase (oxaloacetate decarboxylating)
987	1_PERIOD_1_PERIOD_1_PERIOD_39_RXN_m_SE_d		gluconeogenesis	MAL_m_SE_d + NAD_m_SE_d --> CARBON_DIOXIDE_m_SE_d + NADH_m_SE_d + PYRUVATE_m_SE_d	0	50	0	0	-1.02e-10	0	0	-1.62e-11	0	0	-1.56e-11	0	0	MALIC-NAD-RXN:Malate dehydrogenase (oxaloacetate decarboxylating)
988	1_PERIOD_1_PERIOD_1_PERIOD_39_RXN_m_SE_l		gluconeogenesis	MAL_m_SE_l + NAD_m_SE_l --> CARBON_DIOXIDE_m_SE_l + NADH_m_SE_l + PYRUVATE_m_SE_l	0	50	0	0	-6.91e-09	0	0	1.08e-11	0	0	-1.58e-11	0	0	MALIC-NAD-RXN:Malate dehydrogenase (oxaloacetate decarboxylating)
989	1_PERIOD_10_PERIOD_2_PERIOD_2_RXN_mc_CC_d		aerobicrespiration--electrondonorII	2.0 Cytochromes_C_Oxidized_mc_CC_d + 2.0 PROTON_m_CC_d + UBIQUINOL_mc_CC_d --> 2.0 Cytochromes_C_Reduced_mc_CC_d + 4.0 PROTON_c_CC_d + UBIQUINONE_mc_CC_d	0	10	0	0	-9.5e-12	0	0	-6.77e-13	0	0	-4.71e-12	0	0	1.10.2.2-RXN:Ubiquinol--cytochrome c reductase
990	1_PERIOD_10_PERIOD_2_PERIOD_2_RXN_mc_MC_l	0.373725	aerobicrespiration--electrondonorII	2.0 Cytochromes_C_Oxidized_mc_MC_l + 2.0 PROTON_m_MC_l + UBIQUINOL_mc_MC_l --> 2.0 Cytochromes_C_Reduced_mc_MC_l + 4.0 PROTON_c_MC_l + UBIQUINONE_mc_MC_l	0	1000	0	0	-8.32e-12	0	0	36.4872	0	0	-1.16e-11	0	0	1.10.2.2-RXN:Ubiquinol--cytochrome c reductase
991	1_PERIOD_10_PERIOD_2_PERIOD_2_RXN_mc_pSE_d		aerobicrespiration--electrondonorII	2.0 Cytochromes_C_Oxidized_mc_pSE_d + 2.0 PROTON_m_pSE_d + UBIQUINOL_mc_pSE_d --> 2.0 Cytochromes_C_Reduced_mc_pSE_d + 4.0 PROTON_c_pSE_d + UBIQUINONE_mc_pSE_d	0	60	0	0	-9.01e-12	0	0	1.6e-10	0	0	-4.25e-12	0	0	1.10.2.2-RXN:Ubiquinol--cytochrome c reductase
992	1_PERIOD_10_PERIOD_2_PERIOD_2_RXN_mc_SE_d		aerobicrespiration--electrondonorII	2.0 Cytochromes_C_Oxidized_mc_SE_d + 2.0 PROTON_m_SE_d + UBIQUINOL_mc_SE_d --> 2.0 Cytochromes_C_Reduced_mc_SE_d + 4.0 PROTON_c_SE_d + UBIQUINONE_mc_SE_d	0	50	0	0	-8.04e-12	0	0	0	0	0	-3.05e-12	0	0	1.10.2.2-RXN:Ubiquinol--cytochrome c reductase
993	1_PERIOD_18_PERIOD_1_PERIOD_2_RXN_p_CC_d		photosynthesislightreactions	NADP_p_CC_d + PROTON_p_CC_d + 2.0 Reduced_ferredoxins_p_CC_d <=> NADPH_p_CC_d + 2.0 Oxidized_ferredoxins_p_CC_d	-10	10	0	0	0	0	2.48e-12	0	0	0	0	0	0	1.18.1.2-RXN:Ferredoxin--NADP(+) reductase
994	1_PERIOD_18_PERIOD_1_PERIOD_2_RXN_p_MC_d		photosynthesislightreactions	NADP_p_MC_d + PROTON_p_MC_d + 2.0 Reduced_ferredoxins_p_MC_d <=> NADPH_p_MC_d + 2.0 Oxidized_ferredoxins_p_MC_d	-1000	1000	0	3.99e-11	0	0	-2.56e-11	0	0	1.42e-11	0	0	0	1.18.1.2-RXN:Ferredoxin--NADP(+) reductase
995	1_PERIOD_18_PERIOD_1_PERIOD_2_RXN_p_pSE_d		photosynthesislightreactions	NADP_p_pSE_d + PROTON_p_pSE_d + 2.0 Reduced_ferredoxins_p_pSE_d <=> NADPH_p_pSE_d + 2.0 Oxidized_ferredoxins_p_pSE_d	-60	60	0	1.47e-11	0	0	0	0	0	7.94e-12	0	0	0	1.18.1.2-RXN:Ferredoxin--NADP(+) reductase
996	1_PERIOD_18_PERIOD_1_PERIOD_2_RXN_p_pSE_l	0.0335026	photosynthesislightreactions	NADP_p_pSE_l + PROTON_p_pSE_l + 2.0 Reduced_ferredoxins_p_pSE_l <=> NADPH_p_pSE_l + 2.0 Oxidized_ferredoxins_p_pSE_l	-60	60	0	0	0	0	6.08e-12	0	0	2.21e-11	0	0	0	1.18.1.2-RXN:Ferredoxin--NADP(+) reductase
997	1_PERIOD_18_PERIOD_1_PERIOD_2_RXN_p_SE_d		photosynthesislightreactions	NADP_p_SE_d + PROTON_p_SE_d + 2.0 Reduced_ferredoxins_p_SE_d <=> NADPH_p_SE_d + 2.0 Oxidized_ferredoxins_p_SE_d	-50	50	0	-2.91e-10	0	0	0	0	0	5.54e-12	0	0	0	1.18.1.2-RXN:Ferredoxin--NADP(+) reductase
998	1_PERIOD_18_PERIOD_1_PERIOD_2_RXN_p_SE_l	0.0335026	photosynthesislightreactions	NADP_p_SE_l + PROTON_p_SE_l + 2.0 Reduced_ferredoxins_p_SE_l <=> NADPH_p_SE_l + 2.0 Oxidized_ferredoxins_p_SE_l	-50	50	0	2.14e-11	0	0	0	0	0	8.48e-11	0	0	0	1.18.1.2-RXN:Ferredoxin--NADP(+) reductase
999	1_PERIOD_2_PERIOD_1_PERIOD_13_RXN_p_CC_d		Calvin-Benson-Basshamcycle	DPG_p_CC_d + NADPH_p_CC_d + PROTON_p_CC_d --> GAP_p_CC_d + NADP_p_CC_d + Pi_p_CC_d	0	10	0	0	-1.05e-10	0	0	2.55e-11	0	0	-3.47e-11	0	0	1.2.1.13-RXN:Glyceraldehyde-3-phosphate dehydrogenase (NADP+) (phosphorylating)
1000	1_PERIOD_2_PERIOD_1_PERIOD_13_RXN_p_MC_d		Calvin-Benson-Basshamcycle	DPG_p_MC_d + NADPH_p_MC_d + PROTON_p_MC_d --> GAP_p_MC_d + NADP_p_MC_d + Pi_p_MC_d	0	1000	0	0	-6.08e-11	0	0	1.25e-11	0	0	1.27e-10	0	0	1.2.1.13-RXN:Glyceraldehyde-3-phosphate dehydrogenase (NADP+) (phosphorylating)
1001	1_PERIOD_2_PERIOD_1_PERIOD_13_RXN_p_pSE_d		Calvin-Benson-Basshamcycle	DPG_p_pSE_d + NADPH_p_pSE_d + PROTON_p_pSE_d --> GAP_p_pSE_d + NADP_p_pSE_d + Pi_p_pSE_d	0	60	0	0	-6.49e-11	0	0	1e-08	0	0	-2.85e-11	0	0	1.2.1.13-RXN:Glyceraldehyde-3-phosphate dehydrogenase (NADP+) (phosphorylating)
1002	1_PERIOD_2_PERIOD_1_PERIOD_13_RXN_p_pSE_l		Calvin-Benson-Basshamcycle	DPG_p_pSE_l + NADPH_p_pSE_l + PROTON_p_pSE_l --> GAP_p_pSE_l + NADP_p_pSE_l + Pi_p_pSE_l	0	60	0	0	-7.56e-11	0	0	4.12e-12	0	0	-2.5e-11	0	0	1.2.1.13-RXN:Glyceraldehyde-3-phosphate dehydrogenase (NADP+) (phosphorylating)
1003	1_PERIOD_2_PERIOD_1_PERIOD_13_RXN_p_SE_d		Calvin-Benson-Basshamcycle	DPG_p_SE_d + NADPH_p_SE_d + PROTON_p_SE_d --> GAP_p_SE_d + NADP_p_SE_d + Pi_p_SE_d	0	50	0	0	-9.79e-11	0	0	0	0	0	-3.87e-11	0	0	1.2.1.13-RXN:Glyceraldehyde-3-phosphate dehydrogenase (NADP+) (phosphorylating)
1004	1_PERIOD_2_PERIOD_1_PERIOD_13_RXN_p_SE_l		Calvin-Benson-Basshamcycle	DPG_p_SE_l + NADPH_p_SE_l + PROTON_p_SE_l --> GAP_p_SE_l + NADP_p_SE_l + Pi_p_SE_l	0	50	0	0	-5.65e-11	0	0	-1.56e-10	0	0	0.00502043	0	0	1.2.1.13-RXN:Glyceraldehyde-3-phosphate dehydrogenase (NADP+) (phosphorylating)
1005	1_PERIOD_2_PERIOD_1_PERIOD_2_RXN_m_CC_d		purinedegradationIII(anaerobic), purinedegradationII(anaerobic), formateoxidationtoCOless_thansubgreater_than2less_than/subgreater_than	FORMATE_m_CC_d + NAD_m_CC_d --> CARBON_DIOXIDE_m_CC_d + NADH_m_CC_d	0	10	0	0	-5.35e-11	0	0	-3.65e-11	0	0	-4.83e-11	0	1.78e-05	formate dehydrogenase
1006	1_PERIOD_2_PERIOD_1_PERIOD_2_RXN_m_CC_l	0	purinedegradationIII(anaerobic), purinedegradationII(anaerobic), formateoxidationtoCOless_thansubgreater_than2less_than/subgreater_than	FORMATE_m_CC_l + NAD_m_CC_l --> CARBON_DIOXIDE_m_CC_l + NADH_m_CC_l	0	10	0	0	-7.33e-11	0	0	-1.34e-09	0	0	0.0140112	0.0022856	0	formate dehydrogenase
1007	1_PERIOD_2_PERIOD_1_PERIOD_2_RXN_m_MC_d		purinedegradationIII(anaerobic), purinedegradationII(anaerobic), formateoxidationtoCOless_thansubgreater_than2less_than/subgreater_than	FORMATE_m_MC_d + NAD_m_MC_d --> CARBON_DIOXIDE_m_MC_d + NADH_m_MC_d	0	1000	0	0	-9.19e-11	0	0	-9.09e-12	0	0	3.66e-10	0	0	formate dehydrogenase
1008	1_PERIOD_2_PERIOD_1_PERIOD_2_RXN_m_MC_l	0.373725	purinedegradationIII(anaerobic), purinedegradationII(anaerobic), formateoxidationtoCOless_thansubgreater_than2less_than/subgreater_than	FORMATE_m_MC_l + NAD_m_MC_l --> CARBON_DIOXIDE_m_MC_l + NADH_m_MC_l	0	1000	0	0	-1.31e-11	0	0	0	0	0	-1.64e-12	0	0	formate dehydrogenase
1009	1_PERIOD_2_PERIOD_1_PERIOD_2_RXN_m_SE_d		purinedegradationIII(anaerobic), purinedegradationII(anaerobic), formateoxidationtoCOless_thansubgreater_than2less_than/subgreater_than	FORMATE_m_SE_d + NAD_m_SE_d --> CARBON_DIOXIDE_m_SE_d + NADH_m_SE_d	0	50	0	0	-4.85e-11	0	0	-2.76e-11	0	0	-4.85e-11	0	0	formate dehydrogenase
1010	1_PERIOD_2_PERIOD_1_PERIOD_2_RXN_m_SE_l	0	purinedegradationIII(anaerobic), purinedegradationII(anaerobic), formateoxidationtoCOless_thansubgreater_than2less_than/subgreater_than	FORMATE_m_SE_l + NAD_m_SE_l --> CARBON_DIOXIDE_m_SE_l + NADH_m_SE_l	0	50	0	0	-3.91e-10	0	0	-5.46e-11	0	0	0.0140112	0.0117256	0.00328352	formate dehydrogenase
1011	1_PERIOD_2_PERIOD_1_PERIOD_2_RXN_p_CC_d		purinedegradationIII(anaerobic), purinedegradationII(anaerobic), formateoxidationtoCOless_thansubgreater_than2less_than/subgreater_than	FORMATE_p_CC_d + NAD_p_CC_d --> CARBON_DIOXIDE_p_CC_d + NADH_p_CC_d	0	10	0	0	-4.93e-11	0	0	-4.33e-11	0	0	-4.71e-11	0	0	formate dehydrogenase
1012	1_PERIOD_2_PERIOD_1_PERIOD_2_RXN_p_CC_l	0	purinedegradationIII(anaerobic), purinedegradationII(anaerobic), formateoxidationtoCOless_thansubgreater_than2less_than/subgreater_than	FORMATE_p_CC_l + NAD_p_CC_l --> CARBON_DIOXIDE_p_CC_l + NADH_p_CC_l	0	10	0	0	-2.17e-11	0	0	9.18e-12	0	0	-1.86e-11	0	0	formate dehydrogenase
1013	1_PERIOD_2_PERIOD_1_PERIOD_2_RXN_p_MC_d		purinedegradationIII(anaerobic), purinedegradationII(anaerobic), formateoxidationtoCOless_thansubgreater_than2less_than/subgreater_than	FORMATE_p_MC_d + NAD_p_MC_d --> CARBON_DIOXIDE_p_MC_d + NADH_p_MC_d	0	1000	0	0	-3.18e-11	0	0	-1.82e-11	0	0	-8.19e-12	0	0	formate dehydrogenase
1014	1_PERIOD_2_PERIOD_1_PERIOD_2_RXN_p_MC_l	0.373725	purinedegradationIII(anaerobic), purinedegradationII(anaerobic), formateoxidationtoCOless_thansubgreater_than2less_than/subgreater_than	FORMATE_p_MC_l + NAD_p_MC_l --> CARBON_DIOXIDE_p_MC_l + NADH_p_MC_l	0	1000	0	0	-8.96e-12	0	0	0	0	0	-1.72e-12	0	0	formate dehydrogenase
1015	1_PERIOD_2_PERIOD_1_PERIOD_2_RXN_p_pSE_d		purinedegradationIII(anaerobic), purinedegradationII(anaerobic), formateoxidationtoCOless_thansubgreater_than2less_than/subgreater_than	FORMATE_p_pSE_d + NAD_p_pSE_d --> CARBON_DIOXIDE_p_pSE_d + NADH_p_pSE_d	0	60	0	0	1.52e-05	2.24e-05	0	2.24e-05	0	0	1.52e-05	0	0	formate dehydrogenase
1016	1_PERIOD_2_PERIOD_1_PERIOD_2_RXN_p_pSE_l	0	purinedegradationIII(anaerobic), purinedegradationII(anaerobic), formateoxidationtoCOless_thansubgreater_than2less_than/subgreater_than	FORMATE_p_pSE_l + NAD_p_pSE_l --> CARBON_DIOXIDE_p_pSE_l + NADH_p_pSE_l	0	60	0	0	-3.14e-11	0	0	0.00833148	0	0	-1.47e-11	0	0	formate dehydrogenase
1017	1_PERIOD_2_PERIOD_1_PERIOD_2_RXN_p_SE_d		purinedegradationIII(anaerobic), purinedegradationII(anaerobic), formateoxidationtoCOless_thansubgreater_than2less_than/subgreater_than	FORMATE_p_SE_d + NAD_p_SE_d --> CARBON_DIOXIDE_p_SE_d + NADH_p_SE_d	0	50	0	0	0	0	0	-3.58e-12	0	0	-4.56e-11	0	0	formate dehydrogenase
1018	1_PERIOD_2_PERIOD_1_PERIOD_2_RXN_p_SE_l	0	purinedegradationIII(anaerobic), purinedegradationII(anaerobic), formateoxidationtoCOless_thansubgreater_than2less_than/subgreater_than	FORMATE_p_SE_l + NAD_p_SE_l --> CARBON_DIOXIDE_p_SE_l + NADH_p_SE_l	0	50	0	0	5.47e-10	0	0	6.13e-11	0	0	-4.24e-11	0	0	formate dehydrogenase
1019	1_PERIOD_2_PERIOD_1_PERIOD_25_RXN_m_CC_d			2_KETO_ISOVALERATE_m_CC_d + CO_A_m_CC_d + NAD_m_CC_d --> CARBON_DIOXIDE_m_CC_d + ISOBUTYRYL_COA_m_CC_d + NADH_m_CC_d	0	10	0	0	0	0	0	0	0	0	0	0	0	1.2.1.25-RXN
1020	1_PERIOD_2_PERIOD_1_PERIOD_25_RXN_m_CC_l			2_KETO_ISOVALERATE_m_CC_l + CO_A_m_CC_l + NAD_m_CC_l --> CARBON_DIOXIDE_m_CC_l + ISOBUTYRYL_COA_m_CC_l + NADH_m_CC_l	0	10	0	0	0	0	0	0	0	0	0	0	0	1.2.1.25-RXN
1021	1_PERIOD_2_PERIOD_1_PERIOD_25_RXN_m_MC_d			2_KETO_ISOVALERATE_m_MC_d + CO_A_m_MC_d + NAD_m_MC_d --> CARBON_DIOXIDE_m_MC_d + ISOBUTYRYL_COA_m_MC_d + NADH_m_MC_d	0	1000	0	0	0	0	0	0	0	0	0	0	0	1.2.1.25-RXN
1022	1_PERIOD_2_PERIOD_1_PERIOD_25_RXN_m_MC_l	0.373725		2_KETO_ISOVALERATE_m_MC_l + CO_A_m_MC_l + NAD_m_MC_l --> CARBON_DIOXIDE_m_MC_l + ISOBUTYRYL_COA_m_MC_l + NADH_m_MC_l	0	1000	0	0	-2.27e-12	0	0	0	0	0	0	0	0	1.2.1.25-RXN
1023	1_PERIOD_2_PERIOD_1_PERIOD_25_RXN_m_pSE_d			2_KETO_ISOVALERATE_m_pSE_d + CO_A_m_pSE_d + NAD_m_pSE_d --> CARBON_DIOXIDE_m_pSE_d + ISOBUTYRYL_COA_m_pSE_d + NADH_m_pSE_d	0	60	0	0	0	0	0	0	0	0	-6.03e-12	0	0	1.2.1.25-RXN
1024	1_PERIOD_2_PERIOD_1_PERIOD_25_RXN_m_pSE_l			2_KETO_ISOVALERATE_m_pSE_l + CO_A_m_pSE_l + NAD_m_pSE_l --> CARBON_DIOXIDE_m_pSE_l + ISOBUTYRYL_COA_m_pSE_l + NADH_m_pSE_l	0	60	0	0	-5.26e-12	0	0	3.84e-12	0	0	0	0	0	1.2.1.25-RXN
1025	1_PERIOD_2_PERIOD_1_PERIOD_25_RXN_m_SE_d			2_KETO_ISOVALERATE_m_SE_d + CO_A_m_SE_d + NAD_m_SE_d --> CARBON_DIOXIDE_m_SE_d + ISOBUTYRYL_COA_m_SE_d + NADH_m_SE_d	0	50	0	0	0	0	0	0	0	0	-1.96e-11	0	0	1.2.1.25-RXN
1026	1_PERIOD_2_PERIOD_1_PERIOD_25_RXN_m_SE_l			2_KETO_ISOVALERATE_m_SE_l + CO_A_m_SE_l + NAD_m_SE_l --> CARBON_DIOXIDE_m_SE_l + ISOBUTYRYL_COA_m_SE_l + NADH_m_SE_l	0	50	0	0	7.71e-10	0	0	0	0	0	0	0	0	1.2.1.25-RXN
1027	1_PERIOD_2_PERIOD_1_PERIOD_9_RXN_c_CC_d		glycolysisIV(plantcytosol)	GAP_c_CC_d + NADP_c_CC_d + WATER_c_CC_d --> G3P_c_CC_d + NADPH_c_CC_d + 2.0 PROTON_c_CC_d	0	10	0	0	-2.03e-11	0	0	-6.01e-11	0	0	-1.5e-11	0	0	1.2.1.9-RXN:Glyceraldehyde-3-phosphate dehydrogenase (NADP+)
1028	1_PERIOD_2_PERIOD_1_PERIOD_9_RXN_c_MC_d		glycolysisIV(plantcytosol)	GAP_c_MC_d + NADP_c_MC_d + WATER_c_MC_d --> G3P_c_MC_d + NADPH_c_MC_d + 2.0 PROTON_c_MC_d	0	1000	0	0	-7.39e-11	0	0	-1.91e-11	0	0	-1.83e-11	0	0	1.2.1.9-RXN:Glyceraldehyde-3-phosphate dehydrogenase (NADP+)
1029	1_PERIOD_2_PERIOD_1_PERIOD_9_RXN_c_pSE_d		glycolysisIV(plantcytosol)	GAP_c_pSE_d + NADP_c_pSE_d + WATER_c_pSE_d --> G3P_c_pSE_d + NADPH_c_pSE_d + 2.0 PROTON_c_pSE_d	0	60	0	0	-9.85e-11	0	0	-2.11e-10	0	0	-3.07e-11	0	0	1.2.1.9-RXN:Glyceraldehyde-3-phosphate dehydrogenase (NADP+)
1030	1_PERIOD_2_PERIOD_1_PERIOD_9_RXN_c_SE_d		glycolysisIV(plantcytosol)	GAP_c_SE_d + NADP_c_SE_d + WATER_c_SE_d --> G3P_c_SE_d + NADPH_c_SE_d + 2.0 PROTON_c_SE_d	0	50	0	0	-1.85e-11	0	0	-7.06e-11	0	0	-1.49e-11	0	0	1.2.1.9-RXN:Glyceraldehyde-3-phosphate dehydrogenase (NADP+)
1031	1_PERIOD_5_PERIOD_1_PERIOD_20_RXN_c_CC_d		formylTHFbiosynthesisI, formylTHFbiosynthesisII, folatetransformations	METHYLENE_THF_c_CC_d + NADH_c_CC_d + PROTON_c_CC_d --> 5_METHYL_THF_c_CC_d + NAD_c_CC_d	0	10	0	0	-6.04e-11	0	0	0	0	0	0	0	0	1.5.1.20-RXN:Methylenetetrahydrofolate reductase (NADPH)
1032	1_PERIOD_5_PERIOD_1_PERIOD_20_RXN_c_CC_l		formylTHFbiosynthesisI, formylTHFbiosynthesisII, folatetransformations	METHYLENE_THF_c_CC_l + NADH_c_CC_l + PROTON_c_CC_l --> 5_METHYL_THF_c_CC_l + NAD_c_CC_l	0	10	0	0	0	0	0	0	0	0	2.25e-11	0	0	1.5.1.20-RXN:Methylenetetrahydrofolate reductase (NADPH)
1033	1_PERIOD_5_PERIOD_1_PERIOD_20_RXN_c_MC_d		formylTHFbiosynthesisI, formylTHFbiosynthesisII, folatetransformations	METHYLENE_THF_c_MC_d + NADH_c_MC_d + PROTON_c_MC_d --> 5_METHYL_THF_c_MC_d + NAD_c_MC_d	0	1000	0	4.63e-11	2.84e-12	0	0	0	0	0	0	0	0	1.5.1.20-RXN:Methylenetetrahydrofolate reductase (NADPH)
1034	1_PERIOD_5_PERIOD_1_PERIOD_20_RXN_c_pSE_d		formylTHFbiosynthesisI, formylTHFbiosynthesisII, folatetransformations	METHYLENE_THF_c_pSE_d + NADH_c_pSE_d + PROTON_c_pSE_d --> 5_METHYL_THF_c_pSE_d + NAD_c_pSE_d	0	60	0	0	-1.1e-11	0	0	1.08e-11	0	0	-1.17e-12	0	0	1.5.1.20-RXN:Methylenetetrahydrofolate reductase (NADPH)
1035	1_PERIOD_5_PERIOD_1_PERIOD_20_RXN_c_pSE_l		formylTHFbiosynthesisI, formylTHFbiosynthesisII, folatetransformations	METHYLENE_THF_c_pSE_l + NADH_c_pSE_l + PROTON_c_pSE_l --> 5_METHYL_THF_c_pSE_l + NAD_c_pSE_l	0	60	0	0	-8.69e-11	0	0	0	0	0	-2.92e-12	0	0	1.5.1.20-RXN:Methylenetetrahydrofolate reductase (NADPH)
1036	1_PERIOD_5_PERIOD_1_PERIOD_20_RXN_c_SE_d		formylTHFbiosynthesisI, formylTHFbiosynthesisII, folatetransformations	METHYLENE_THF_c_SE_d + NADH_c_SE_d + PROTON_c_SE_d --> 5_METHYL_THF_c_SE_d + NAD_c_SE_d	0	50	0	0	-9.32e-12	0	0	-7.73e-10	0	0	0	0	0	1.5.1.20-RXN:Methylenetetrahydrofolate reductase (NADPH)
1037	1_PERIOD_5_PERIOD_1_PERIOD_20_RXN_c_SE_l		formylTHFbiosynthesisI, formylTHFbiosynthesisII, folatetransformations	METHYLENE_THF_c_SE_l + NADH_c_SE_l + PROTON_c_SE_l --> 5_METHYL_THF_c_SE_l + NAD_c_SE_l	0	50	0	0	2.32e-11	0	0	0	0	0	-2.97e-12	0	0	1.5.1.20-RXN:Methylenetetrahydrofolate reductase (NADPH)
1038	1_PERIOD_5_PERIOD_1_PERIOD_8_RXN_c_CC_d			2_KETOGLUTARATE_c_CC_d + LYS_c_CC_d + NADPH_c_CC_d + PROTON_c_CC_d --> NADP_c_CC_d + SACCHAROPINE_c_CC_d + WATER_c_CC_d	0	10	0	0	-7.19e-12	0	0	0	0	0	-2.13e-12	0	0	1.5.1.8-RXN
1039	1_PERIOD_5_PERIOD_1_PERIOD_8_RXN_c_CC_l	0.000168876		2_KETOGLUTARATE_c_CC_l + LYS_c_CC_l + NADPH_c_CC_l + PROTON_c_CC_l --> NADP_c_CC_l + SACCHAROPINE_c_CC_l + WATER_c_CC_l	0	10	0	0	-6.34e-12	0	0	-4.29e-13	0	0	0	0	0	1.5.1.8-RXN
1040	1_PERIOD_5_PERIOD_1_PERIOD_8_RXN_c_MC_d			2_KETOGLUTARATE_c_MC_d + LYS_c_MC_d + NADPH_c_MC_d + PROTON_c_MC_d --> NADP_c_MC_d + SACCHAROPINE_c_MC_d + WATER_c_MC_d	0	1000	0	-8.47e-12	-1.29e-10	0	0	-2.37e-12	0	8.28e-13	-2.88e-12	0	0	1.5.1.8-RXN
1041	1_PERIOD_5_PERIOD_1_PERIOD_8_RXN_c_MC_l	0.373725		2_KETOGLUTARATE_c_MC_l + LYS_c_MC_l + NADPH_c_MC_l + PROTON_c_MC_l --> NADP_c_MC_l + SACCHAROPINE_c_MC_l + WATER_c_MC_l	0	1000	0	0	-1.91e-11	0	0	0	0	0	-9.14e-13	0	0	1.5.1.8-RXN
1042	1_PERIOD_5_PERIOD_1_PERIOD_8_RXN_c_pSE_d			2_KETOGLUTARATE_c_pSE_d + LYS_c_pSE_d + NADPH_c_pSE_d + PROTON_c_pSE_d --> NADP_c_pSE_d + SACCHAROPINE_c_pSE_d + WATER_c_pSE_d	0	60	0	0	-4.43e-12	0	0	4.11e-11	0	0	-2.38e-12	0	0	1.5.1.8-RXN
1043	1_PERIOD_5_PERIOD_1_PERIOD_8_RXN_c_pSE_l	0.000168876		2_KETOGLUTARATE_c_pSE_l + LYS_c_pSE_l + NADPH_c_pSE_l + PROTON_c_pSE_l --> NADP_c_pSE_l + SACCHAROPINE_c_pSE_l + WATER_c_pSE_l	0	60	0	1.3e-10	-4.05e-12	0	0	0	0	9.27e-10	0	0	0	1.5.1.8-RXN
1044	1_PERIOD_5_PERIOD_1_PERIOD_8_RXN_c_SE_d			2_KETOGLUTARATE_c_SE_d + LYS_c_SE_d + NADPH_c_SE_d + PROTON_c_SE_d --> NADP_c_SE_d + SACCHAROPINE_c_SE_d + WATER_c_SE_d	0	50	0	0	-6e-12	0	0	0	0	0	-2.5e-12	0	0	1.5.1.8-RXN
1045	1_PERIOD_5_PERIOD_1_PERIOD_8_RXN_c_SE_l	0.000168876		2_KETOGLUTARATE_c_SE_l + LYS_c_SE_l + NADPH_c_SE_l + PROTON_c_SE_l --> NADP_c_SE_l + SACCHAROPINE_c_SE_l + WATER_c_SE_l	0	50	0	0	-6.78e-11	0	0	-1.14e-12	0	0	-2.5e-12	0	0	1.5.1.8-RXN
1046	1_PERIOD_5_PERIOD_1_PERIOD_9_RXN_c_CC_d			NAD_c_CC_d + SACCHAROPINE_c_CC_d + WATER_c_CC_d --> ALLYSINE_c_CC_d + GLT_c_CC_d + NADH_c_CC_d + PROTON_c_CC_d	0	10	0	0	-5.73e-12	0	0	0	0	0	-2.39e-12	0	0	1.5.1.9-RXN
1047	1_PERIOD_5_PERIOD_1_PERIOD_9_RXN_c_CC_l	0.000168876		NAD_c_CC_l + SACCHAROPINE_c_CC_l + WATER_c_CC_l --> ALLYSINE_c_CC_l + GLT_c_CC_l + NADH_c_CC_l + PROTON_c_CC_l	0	10	0	0	-7.48e-12	0	0	0	0	0	-2.62e-12	0	0	1.5.1.9-RXN
1048	1_PERIOD_5_PERIOD_1_PERIOD_9_RXN_c_MC_d			NAD_c_MC_d + SACCHAROPINE_c_MC_d + WATER_c_MC_d --> ALLYSINE_c_MC_d + GLT_c_MC_d + NADH_c_MC_d + PROTON_c_MC_d	0	1000	0	3.38e-12	-1.13e-10	0	0	0	0	0	-3.35e-12	0	0	1.5.1.9-RXN
1049	1_PERIOD_5_PERIOD_1_PERIOD_9_RXN_c_MC_l	0.373725		NAD_c_MC_l + SACCHAROPINE_c_MC_l + WATER_c_MC_l --> ALLYSINE_c_MC_l + GLT_c_MC_l + NADH_c_MC_l + PROTON_c_MC_l	0	1000	0	0	-1.28e-11	0	0	0	0	0	0	0	0	1.5.1.9-RXN
1050	1_PERIOD_5_PERIOD_1_PERIOD_9_RXN_c_pSE_d			NAD_c_pSE_d + SACCHAROPINE_c_pSE_d + WATER_c_pSE_d --> ALLYSINE_c_pSE_d + GLT_c_pSE_d + NADH_c_pSE_d + PROTON_c_pSE_d	0	60	0	0	-3.13e-10	0	0	-1.25e-11	0	0	-2.51e-11	0	0	1.5.1.9-RXN
1051	1_PERIOD_5_PERIOD_1_PERIOD_9_RXN_c_pSE_l	0.000168876		NAD_c_pSE_l + SACCHAROPINE_c_pSE_l + WATER_c_pSE_l --> ALLYSINE_c_pSE_l + GLT_c_pSE_l + NADH_c_pSE_l + PROTON_c_pSE_l	0	60	0	0	-1.98e-11	0	0	0	0	0	-2.24e-11	0	0	1.5.1.9-RXN
1052	1_PERIOD_5_PERIOD_1_PERIOD_9_RXN_c_SE_d			NAD_c_SE_d + SACCHAROPINE_c_SE_d + WATER_c_SE_d --> ALLYSINE_c_SE_d + GLT_c_SE_d + NADH_c_SE_d + PROTON_c_SE_d	0	50	0	0	-7.3e-12	0	0	0	0	0	-2.22e-12	0	0	1.5.1.9-RXN
1053	1_PERIOD_5_PERIOD_1_PERIOD_9_RXN_c_SE_l	0.000168876		NAD_c_SE_l + SACCHAROPINE_c_SE_l + WATER_c_SE_l --> ALLYSINE_c_SE_l + GLT_c_SE_l + NADH_c_SE_l + PROTON_c_SE_l	0	50	0	0	-1.18e-10	0	0	0	0	0	-2.79e-12	0	0	1.5.1.9-RXN
1054	1_PERIOD_8_PERIOD_4_PERIOD_9_RXN_p_CC_d		sulfatereductionII(assimilatory)	APS_p_CC_d + 2.0 GLUTATHIONE_p_CC_d --> AMP_p_CC_d + 0.91 OXIDIZED_GLUTATHIONE_p_CC_d + 1.92 PROTON_p_CC_d + 0.83 SO3_p_CC_d + 0.17 aSO3_p_CC_d + 0.09 bOXIDIZED_GLUTATHIONE_p_CC_d	0	10	0	0	0	0	0	-1.62e-10	0	0	-6.67e-11	0	0	1.8.4.9-RXN:Adenylyl-sulfate reductase (glutathione)
1055	1_PERIOD_8_PERIOD_4_PERIOD_9_RXN_p_CC_l		sulfatereductionII(assimilatory)	APS_p_CC_l + 2.0 GLUTATHIONE_p_CC_l --> AMP_p_CC_l + 0.91 OXIDIZED_GLUTATHIONE_p_CC_l + 1.92 PROTON_p_CC_l + 0.83 SO3_p_CC_l + 0.17 aSO3_p_CC_l + 0.09 bOXIDIZED_GLUTATHIONE_p_CC_l	0	10	0	0	0	0	0	0	0	0	-1.55e-12	0	0	1.8.4.9-RXN:Adenylyl-sulfate reductase (glutathione)
1056	1_PERIOD_8_PERIOD_4_PERIOD_9_RXN_p_MC_d		sulfatereductionII(assimilatory)	APS_p_MC_d + 2.0 GLUTATHIONE_p_MC_d --> AMP_p_MC_d + 0.91 OXIDIZED_GLUTATHIONE_p_MC_d + 1.92 PROTON_p_MC_d + 0.83 SO3_p_MC_d + 0.17 aSO3_p_MC_d + 0.09 bOXIDIZED_GLUTATHIONE_p_MC_d	0	1000	0	0	-1.54e-12	0	0	0	0	0	0	0	0	1.8.4.9-RXN:Adenylyl-sulfate reductase (glutathione)
1057	1_PERIOD_8_PERIOD_4_PERIOD_9_RXN_p_pSE_d		sulfatereductionII(assimilatory)	APS_p_pSE_d + 2.0 GLUTATHIONE_p_pSE_d --> AMP_p_pSE_d + 0.91 OXIDIZED_GLUTATHIONE_p_pSE_d + 1.92 PROTON_p_pSE_d + 0.83 SO3_p_pSE_d + 0.17 aSO3_p_pSE_d + 0.09 bOXIDIZED_GLUTATHIONE_p_pSE_d	0	60	0	0	0	0	0	0	0	0	0	0	0	1.8.4.9-RXN:Adenylyl-sulfate reductase (glutathione)
1058	1_PERIOD_8_PERIOD_4_PERIOD_9_RXN_p_pSE_l		sulfatereductionII(assimilatory)	APS_p_pSE_l + 2.0 GLUTATHIONE_p_pSE_l --> AMP_p_pSE_l + 0.91 OXIDIZED_GLUTATHIONE_p_pSE_l + 1.92 PROTON_p_pSE_l + 0.83 SO3_p_pSE_l + 0.17 aSO3_p_pSE_l + 0.09 bOXIDIZED_GLUTATHIONE_p_pSE_l	0	60	0	0	-2.78e-12	0	0	0	0	0	0	0	0	1.8.4.9-RXN:Adenylyl-sulfate reductase (glutathione)
1059	1_PERIOD_8_PERIOD_4_PERIOD_9_RXN_p_SE_d		sulfatereductionII(assimilatory)	APS_p_SE_d + 2.0 GLUTATHIONE_p_SE_d --> AMP_p_SE_d + 0.91 OXIDIZED_GLUTATHIONE_p_SE_d + 1.92 PROTON_p_SE_d + 0.83 SO3_p_SE_d + 0.17 aSO3_p_SE_d + 0.09 bOXIDIZED_GLUTATHIONE_p_SE_d	0	50	0	0	-1.14e-11	0	0	0	0	0	-9.09e-12	0	0	1.8.4.9-RXN:Adenylyl-sulfate reductase (glutathione)
1060	1_PERIOD_8_PERIOD_4_PERIOD_9_RXN_p_SE_l		sulfatereductionII(assimilatory)	APS_p_SE_l + 2.0 GLUTATHIONE_p_SE_l --> AMP_p_SE_l + 0.91 OXIDIZED_GLUTATHIONE_p_SE_l + 1.92 PROTON_p_SE_l + 0.83 SO3_p_SE_l + 0.17 aSO3_p_SE_l + 0.09 bOXIDIZED_GLUTATHIONE_p_SE_l	0	50	0	0	0	0	0	0	0	0	-1.49e-12	0	0	1.8.4.9-RXN:Adenylyl-sulfate reductase (glutathione)
1061	1_PERIOD_8_PERIOD_5_PERIOD_1_RXN_m_CC_d		ascorbateglutathionecycle	2.0 GLUTATHIONE_m_CC_d + L_DEHYDRO_ASCORBATE_m_CC_d --> ASCORBATE_m_CC_d + 0.91 OXIDIZED_GLUTATHIONE_m_CC_d + 0.09 PROTON_m_CC_d + 0.09 bOXIDIZED_GLUTATHIONE_m_CC_d	0	10	0	0	-1.65e-12	0	0	0	0	0	0	0	0	1.8.5.1-RXN:Glutathione dehydrogenase (ascorbate)
1062	1_PERIOD_8_PERIOD_5_PERIOD_1_RXN_m_CC_l	0.032436	ascorbateglutathionecycle	2.0 GLUTATHIONE_m_CC_l + L_DEHYDRO_ASCORBATE_m_CC_l --> ASCORBATE_m_CC_l + 0.91 OXIDIZED_GLUTATHIONE_m_CC_l + 0.09 PROTON_m_CC_l + 0.09 bOXIDIZED_GLUTATHIONE_m_CC_l	0	10	0	0	-2.12e-12	0	0	0	0	0	0	0	0	1.8.5.1-RXN:Glutathione dehydrogenase (ascorbate)
1063	1_PERIOD_8_PERIOD_5_PERIOD_1_RXN_m_MC_d		ascorbateglutathionecycle	2.0 GLUTATHIONE_m_MC_d + L_DEHYDRO_ASCORBATE_m_MC_d --> ASCORBATE_m_MC_d + 0.91 OXIDIZED_GLUTATHIONE_m_MC_d + 0.09 PROTON_m_MC_d + 0.09 bOXIDIZED_GLUTATHIONE_m_MC_d	0	1000	0	0	-1.42e-12	0	0	0	0	0	5.4e-12	0	0	1.8.5.1-RXN:Glutathione dehydrogenase (ascorbate)
1064	1_PERIOD_8_PERIOD_5_PERIOD_1_RXN_m_MC_l	0.648721	ascorbateglutathionecycle	2.0 GLUTATHIONE_m_MC_l + L_DEHYDRO_ASCORBATE_m_MC_l --> ASCORBATE_m_MC_l + 0.91 OXIDIZED_GLUTATHIONE_m_MC_l + 0.09 PROTON_m_MC_l + 0.09 bOXIDIZED_GLUTATHIONE_m_MC_l	0	1000	0	0	-4.64e-12	0	0	7.31034	0	1.76e-12	-1.3e-11	0	0	1.8.5.1-RXN:Glutathione dehydrogenase (ascorbate)
1065	1_PERIOD_8_PERIOD_5_PERIOD_1_RXN_m_pSE_d		ascorbateglutathionecycle	2.0 GLUTATHIONE_m_pSE_d + L_DEHYDRO_ASCORBATE_m_pSE_d --> ASCORBATE_m_pSE_d + 0.91 OXIDIZED_GLUTATHIONE_m_pSE_d + 0.09 PROTON_m_pSE_d + 0.09 bOXIDIZED_GLUTATHIONE_m_pSE_d	0	60	0	0	0	0	0	0	0	0	0	0	0	1.8.5.1-RXN:Glutathione dehydrogenase (ascorbate)
1066	1_PERIOD_8_PERIOD_5_PERIOD_1_RXN_m_pSE_l	0.032436	ascorbateglutathionecycle	2.0 GLUTATHIONE_m_pSE_l + L_DEHYDRO_ASCORBATE_m_pSE_l --> ASCORBATE_m_pSE_l + 0.91 OXIDIZED_GLUTATHIONE_m_pSE_l + 0.09 PROTON_m_pSE_l + 0.09 bOXIDIZED_GLUTATHIONE_m_pSE_l	0	60	0	0	-1.61e-12	0	0	0	0	0	0	0	0	1.8.5.1-RXN:Glutathione dehydrogenase (ascorbate)
1067	1_PERIOD_8_PERIOD_5_PERIOD_1_RXN_m_SE_d		ascorbateglutathionecycle	2.0 GLUTATHIONE_m_SE_d + L_DEHYDRO_ASCORBATE_m_SE_d --> ASCORBATE_m_SE_d + 0.91 OXIDIZED_GLUTATHIONE_m_SE_d + 0.09 PROTON_m_SE_d + 0.09 bOXIDIZED_GLUTATHIONE_m_SE_d	0	50	0	0	-1.49e-12	0	0	0	0	0	0	0	0	1.8.5.1-RXN:Glutathione dehydrogenase (ascorbate)
1068	1_PERIOD_8_PERIOD_5_PERIOD_1_RXN_m_SE_l	0.032436	ascorbateglutathionecycle	2.0 GLUTATHIONE_m_SE_l + L_DEHYDRO_ASCORBATE_m_SE_l --> ASCORBATE_m_SE_l + 0.91 OXIDIZED_GLUTATHIONE_m_SE_l + 0.09 PROTON_m_SE_l + 0.09 bOXIDIZED_GLUTATHIONE_m_SE_l	0	50	0	0	-1.63e-11	0	0	7.29e-11	0	0	0	0	0	1.8.5.1-RXN:Glutathione dehydrogenase (ascorbate)
1069	1_PERIOD_8_PERIOD_5_PERIOD_1_RXN_p_CC_d		ascorbateglutathionecycle	2.0 GLUTATHIONE_p_CC_d + L_DEHYDRO_ASCORBATE_p_CC_d --> ASCORBATE_p_CC_d + 0.91 OXIDIZED_GLUTATHIONE_p_CC_d + 0.09 PROTON_p_CC_d + 0.09 bOXIDIZED_GLUTATHIONE_p_CC_d	0	10	0	0	-2.67e-12	0	0	0	0	0	-1.24e-12	0	0	1.8.5.1-RXN:Glutathione dehydrogenase (ascorbate)
1070	1_PERIOD_8_PERIOD_5_PERIOD_1_RXN_p_CC_l	0.032436	ascorbateglutathionecycle	2.0 GLUTATHIONE_p_CC_l + L_DEHYDRO_ASCORBATE_p_CC_l --> ASCORBATE_p_CC_l + 0.91 OXIDIZED_GLUTATHIONE_p_CC_l + 0.09 PROTON_p_CC_l + 0.09 bOXIDIZED_GLUTATHIONE_p_CC_l	0	10	0	0	-4.21e-12	0	0	-5.11e-13	0	0	-1.36e-12	0	0	1.8.5.1-RXN:Glutathione dehydrogenase (ascorbate)
1071	1_PERIOD_8_PERIOD_5_PERIOD_1_RXN_p_MC_d		ascorbateglutathionecycle	2.0 GLUTATHIONE_p_MC_d + L_DEHYDRO_ASCORBATE_p_MC_d --> ASCORBATE_p_MC_d + 0.91 OXIDIZED_GLUTATHIONE_p_MC_d + 0.09 PROTON_p_MC_d + 0.09 bOXIDIZED_GLUTATHIONE_p_MC_d	0	1000	0	0	-1.2e-11	0	0	0	0	0	8.22e-12	0	0	1.8.5.1-RXN:Glutathione dehydrogenase (ascorbate)
1072	1_PERIOD_8_PERIOD_5_PERIOD_1_RXN_p_pSE_d		ascorbateglutathionecycle	2.0 GLUTATHIONE_p_pSE_d + L_DEHYDRO_ASCORBATE_p_pSE_d --> ASCORBATE_p_pSE_d + 0.91 OXIDIZED_GLUTATHIONE_p_pSE_d + 0.09 PROTON_p_pSE_d + 0.09 bOXIDIZED_GLUTATHIONE_p_pSE_d	0	60	0	0	-2.73e-12	0	0	0	0	0	-1.12e-12	0	0	1.8.5.1-RXN:Glutathione dehydrogenase (ascorbate)
1073	1_PERIOD_8_PERIOD_5_PERIOD_1_RXN_p_pSE_l	0.032436	ascorbateglutathionecycle	2.0 GLUTATHIONE_p_pSE_l + L_DEHYDRO_ASCORBATE_p_pSE_l --> ASCORBATE_p_pSE_l + 0.91 OXIDIZED_GLUTATHIONE_p_pSE_l + 0.09 PROTON_p_pSE_l + 0.09 bOXIDIZED_GLUTATHIONE_p_pSE_l	0	60	0	0	-3.74e-12	0	0	0	0	0	-1.29e-12	0	0	1.8.5.1-RXN:Glutathione dehydrogenase (ascorbate)
1074	1_PERIOD_8_PERIOD_5_PERIOD_1_RXN_p_SE_d		ascorbateglutathionecycle	2.0 GLUTATHIONE_p_SE_d + L_DEHYDRO_ASCORBATE_p_SE_d --> ASCORBATE_p_SE_d + 0.91 OXIDIZED_GLUTATHIONE_p_SE_d + 0.09 PROTON_p_SE_d + 0.09 bOXIDIZED_GLUTATHIONE_p_SE_d	0	50	0	0	-2.49e-12	0	0	0	0	0	0	0	0	1.8.5.1-RXN:Glutathione dehydrogenase (ascorbate)
1075	1_PERIOD_8_PERIOD_5_PERIOD_1_RXN_p_SE_l	0.032436	ascorbateglutathionecycle	2.0 GLUTATHIONE_p_SE_l + L_DEHYDRO_ASCORBATE_p_SE_l --> ASCORBATE_p_SE_l + 0.91 OXIDIZED_GLUTATHIONE_p_SE_l + 0.09 PROTON_p_SE_l + 0.09 bOXIDIZED_GLUTATHIONE_p_SE_l	0	50	0	0	-2.47e-11	0	0	-8.19e-12	0	0	-1.09e-12	0	0	1.8.5.1-RXN:Glutathione dehydrogenase (ascorbate)
1076	10_FORMYL_THF_c_CC_SE_d			10_FORMYL_THF_c_CC_d <=> 10_FORMYL_THF_c_SE_d	-10	10	0	5.01e-11	-5.03e-11	0	1.01e-11	2.24e-11	0	-3.45e-12	-4.4e-11	0	-2.38e-05
1077	10_FORMYL_THF_c_CC_SE_l			10_FORMYL_THF_c_CC_l <=> 10_FORMYL_THF_c_SE_l	-10	10	0	-6.09e-05	6.09e-05	0	2.44e-12	1.52e-11	0	-0.0140721	0.0140721	0	0
1078	10_FORMYL_THF_c_SE_pSE_d			10_FORMYL_THF_c_SE_d --> 10_FORMYL_THF_c_pSE_d	0	50	0	0	-6.24e-12	0	0	0	0	0	0	0	0
1079	10_FORMYL_THF_c_SE_pSE_l			10_FORMYL_THF_c_SE_l --> 10_FORMYL_THF_c_pSE_l	0	50	0	0	-2.85e-11	0	0	0	0	0	-6.17e-11	0	0
1080	10_FORMYL_THF_pc_CC_d			10_FORMYL_THF_p_CC_d <=> 10_FORMYL_THF_c_CC_d	-10	10	0	5.02e-11	-1.76e-11	0	-2.93e-10	-3.65e-12	0	4.74e-11	-7.54e-12	0	-2.38e-05	10_FORMYL_THF_pc
1081	10_FORMYL_THF_pc_MC_d			10_FORMYL_THF_p_MC_d <=> 10_FORMYL_THF_c_MC_d	-1000	1000	0	2.6e-10	0	0	-2.03e-11	-1.39e-12	0	4.54e-11	0	0	0	10_FORMYL_THF_pc
1082	10_FORMYL_THF_pc_MC_l			10_FORMYL_THF_p_MC_l <=> 10_FORMYL_THF_c_MC_l	-1000	1000	0	5.3e-11	0	0	0	0	0	1.01e-12	0	0	0	10_FORMYL_THF_pc
1083	10_FORMYL_THF_pc_SE_d			10_FORMYL_THF_p_SE_d <=> 10_FORMYL_THF_c_SE_d	-50	50	0	3.31e-10	-1.61e-11	0	3.12e-10	4.03e-10	0	4.78e-11	-7.96e-12	0	-1.78e-05	10_FORMYL_THF_pc
1084	10_FORMYL_THF_pc_SE_l			10_FORMYL_THF_p_SE_l <=> 10_FORMYL_THF_c_SE_l	-50	50	0	-6.09e-05	-1.36e-11	0	-7.43e-12	-3.7e-11	0	-0.0140721	-5.06e-12	0	0	10_FORMYL_THF_pc
1085	1TRANSKETO_RXN_p_SE_l	0.00965588	pentosephosphatepathway(non-oxidativebranch), Rubiscoshunt, pentosephosphatepathway(partial), formaldehydeassimilationIII(dihydroxyacetonecycle), Calvin-Benson-Basshamcycle	D_SEDOHEPTULOSE_7_P_p_SE_l + GAP_p_SE_l <=> RIBOSE_5P_p_SE_l + XYLULOSE_5_PHOSPHATE_p_SE_l	-50	50	0	3.84e-11	-1.3e-11	0	-0.0334352	-1.07e-08	0	-0.0417728	-1.05e-11	0	0	1TRANSKETO-RXN:Transketolase
1086	2_AMINOADIPATE_AMINOTRANSFERASE_RXN_c_CC_d		lysinedegradationII	2_KETOGLUTARATE_c_CC_d + CPD_468_c_CC_d --> 2K_ADIPATE_c_CC_d + GLT_c_CC_d	0	10	0	0	-1.08e-11	0	0	1.39e-12	0	0	-2.42e-12	0	0	2-AMINOADIPATE-AMINOTRANSFERASE-RXN:2-aminoadipate aminotransferase
1087	2_AMINOADIPATE_AMINOTRANSFERASE_RXN_c_CC_l		lysinedegradationII	2_KETOGLUTARATE_c_CC_l + CPD_468_c_CC_l --> 2K_ADIPATE_c_CC_l + GLT_c_CC_l	0	10	0	0	-5.23e-12	0	0	0	0	0	-2.44e-12	0	0	2-AMINOADIPATE-AMINOTRANSFERASE-RXN:2-aminoadipate aminotransferase
1088	2_AMINOADIPATE_AMINOTRANSFERASE_RXN_c_MC_d		lysinedegradationII	2_KETOGLUTARATE_c_MC_d + CPD_468_c_MC_d --> 2K_ADIPATE_c_MC_d + GLT_c_MC_d	0	1000	0	0	-1.12e-10	0	0	0	0	0	-2.68e-12	0	0	2-AMINOADIPATE-AMINOTRANSFERASE-RXN:2-aminoadipate aminotransferase
1089	2_AMINOADIPATE_AMINOTRANSFERASE_RXN_c_MC_l		lysinedegradationII	2_KETOGLUTARATE_c_MC_l + CPD_468_c_MC_l --> 2K_ADIPATE_c_MC_l + GLT_c_MC_l	0	1000	0	0	-1.93e-11	0	0	0	0	0	0	0	0	2-AMINOADIPATE-AMINOTRANSFERASE-RXN:2-aminoadipate aminotransferase
1090	2_AMINOADIPATE_AMINOTRANSFERASE_RXN_c_pSE_d		lysinedegradationII	2_KETOGLUTARATE_c_pSE_d + CPD_468_c_pSE_d --> 2K_ADIPATE_c_pSE_d + GLT_c_pSE_d	0	60	0	0	4.5e-11	0	0	3.68e-12	0	0	0	0	0	2-AMINOADIPATE-AMINOTRANSFERASE-RXN:2-aminoadipate aminotransferase
1091	2_AMINOADIPATE_AMINOTRANSFERASE_RXN_c_pSE_l		lysinedegradationII	2_KETOGLUTARATE_c_pSE_l + CPD_468_c_pSE_l --> 2K_ADIPATE_c_pSE_l + GLT_c_pSE_l	0	60	0	0	-6.33e-11	0	0	0	0	0	-2.84e-12	0	0	2-AMINOADIPATE-AMINOTRANSFERASE-RXN:2-aminoadipate aminotransferase
1092	2_AMINOADIPATE_AMINOTRANSFERASE_RXN_c_SE_d		lysinedegradationII	2_KETOGLUTARATE_c_SE_d + CPD_468_c_SE_d --> 2K_ADIPATE_c_SE_d + GLT_c_SE_d	0	50	0	0	-7.35e-12	0	0	2.31e-12	0	0	-2.35e-12	0	0	2-AMINOADIPATE-AMINOTRANSFERASE-RXN:2-aminoadipate aminotransferase
1093	2_AMINOADIPATE_AMINOTRANSFERASE_RXN_c_SE_l		lysinedegradationII	2_KETOGLUTARATE_c_SE_l + CPD_468_c_SE_l --> 2K_ADIPATE_c_SE_l + GLT_c_SE_l	0	50	0	0	-1.83e-11	0	0	0	0	0	0	0	0	2-AMINOADIPATE-AMINOTRANSFERASE-RXN:2-aminoadipate aminotransferase
1094	2_ISOPROPYLMALATESYN_RXN_p_CC_d		leucinebiosynthesis	2_KETO_ISOVALERATE_p_CC_d + ACETYL_COA_p_CC_d + WATER_p_CC_d --> 3_CARBOXY_3_HYDROXY_ISOCAPROATE_p_CC_d + CO_A_p_CC_d + PROTON_p_CC_d	0	10	0	0	-1.1e-10	0	0	-7.42e-12	0	0	-2.42e-11	0	7.14e-05	2-isopropylmalate synthase
1095	2_ISOPROPYLMALATESYN_RXN_p_CC_l		leucinebiosynthesis	2_KETO_ISOVALERATE_p_CC_l + ACETYL_COA_p_CC_l + WATER_p_CC_l --> 3_CARBOXY_3_HYDROXY_ISOCAPROATE_p_CC_l + CO_A_p_CC_l + PROTON_p_CC_l	0	10	0	0	-2.57e-11	0	0	-7.8e-12	0	0	-2.15e-11	0	0	2-isopropylmalate synthase
1096	2_ISOPROPYLMALATESYN_RXN_p_pSE_d		leucinebiosynthesis	2_KETO_ISOVALERATE_p_pSE_d + ACETYL_COA_p_pSE_d + WATER_p_pSE_d --> 3_CARBOXY_3_HYDROXY_ISOCAPROATE_p_pSE_d + CO_A_p_pSE_d + PROTON_p_pSE_d	0	0	0	4.6e-12	-2.08e-10	8.96e-05	0	8.96e-05	6.09e-05	6.09e-05	6.09e-05	6.09e-05	0	2-isopropylmalate synthase
1097	2_ISOPROPYLMALATESYN_RXN_p_pSE_l		leucinebiosynthesis	2_KETO_ISOVALERATE_p_pSE_l + ACETYL_COA_p_pSE_l + WATER_p_pSE_l --> 3_CARBOXY_3_HYDROXY_ISOCAPROATE_p_pSE_l + CO_A_p_pSE_l + PROTON_p_pSE_l	0	0	0	0	-1.02e-11	0.000268757	0.000268757	0.000268757	0	0.000182755	0.000182755	0.000182755	0.000214143	2-isopropylmalate synthase
1098	2_ISOPROPYLMALATESYN_RXN_p_SE_d		leucinebiosynthesis	2_KETO_ISOVALERATE_p_SE_d + ACETYL_COA_p_SE_d + WATER_p_SE_d --> 3_CARBOXY_3_HYDROXY_ISOCAPROATE_p_SE_d + CO_A_p_SE_d + PROTON_p_SE_d	0	0	0	0	-9.82e-11	0	0	-9.62e-12	0	0	0	0	0	2-isopropylmalate synthase
1099	2_ISOPROPYLMALATESYN_RXN_p_SE_l		leucinebiosynthesis	2_KETO_ISOVALERATE_p_SE_l + ACETYL_COA_p_SE_l + WATER_p_SE_l --> 3_CARBOXY_3_HYDROXY_ISOCAPROATE_p_SE_l + CO_A_p_SE_l + PROTON_p_SE_l	0	0	0	1.03e-10	-1.34e-11	0	0	3.79e-12	0	0	-4.83e-12	0	0	2-isopropylmalate synthase
1100	2_KETO_ADIPATE_DEHYDROG_RXN_m_CC_d		lysinedegradationII	2K_ADIPATE_m_CC_d + CO_A_m_CC_d + NAD_m_CC_d --> CARBON_DIOXIDE_m_CC_d + GLUTARYL_COA_m_CC_d + NADH_m_CC_d	0	10	0	0	-9.68e-12	0	0	2.26e-12	0	0	0	0	0	2-keto adipate dehydrogenase
1101	2_KETO_ADIPATE_DEHYDROG_RXN_m_CC_l		lysinedegradationII	2K_ADIPATE_m_CC_l + CO_A_m_CC_l + NAD_m_CC_l --> CARBON_DIOXIDE_m_CC_l + GLUTARYL_COA_m_CC_l + NADH_m_CC_l	0	10	0	0	-1.04e-11	0	0	-4.14e-12	0	0	-6.29e-12	0	0	2-keto adipate dehydrogenase
1102	2_KETO_ADIPATE_DEHYDROG_RXN_m_MC_d		lysinedegradationII	2K_ADIPATE_m_MC_d + CO_A_m_MC_d + NAD_m_MC_d --> CARBON_DIOXIDE_m_MC_d + GLUTARYL_COA_m_MC_d + NADH_m_MC_d	0	1000	0	0	0	0	0	0	0	0	-3.09e-12	0	0	2-keto adipate dehydrogenase
1103	2_KETO_ADIPATE_DEHYDROG_RXN_m_MC_l		lysinedegradationII	2K_ADIPATE_m_MC_l + CO_A_m_MC_l + NAD_m_MC_l --> CARBON_DIOXIDE_m_MC_l + GLUTARYL_COA_m_MC_l + NADH_m_MC_l	0	1000	0	0	-1.1e-11	0	0	0	0	0	-8.72e-13	0	0	2-keto adipate dehydrogenase
1104	2_KETO_ADIPATE_DEHYDROG_RXN_m_pSE_d		lysinedegradationII	2K_ADIPATE_m_pSE_d + CO_A_m_pSE_d + NAD_m_pSE_d --> CARBON_DIOXIDE_m_pSE_d + GLUTARYL_COA_m_pSE_d + NADH_m_pSE_d	0	60	0	0	-1.53e-12	0	0	2.85e-10	0	0	-2.22e-12	0	0	2-keto adipate dehydrogenase
1105	2_KETO_ADIPATE_DEHYDROG_RXN_m_pSE_l		lysinedegradationII	2K_ADIPATE_m_pSE_l + CO_A_m_pSE_l + NAD_m_pSE_l --> CARBON_DIOXIDE_m_pSE_l + GLUTARYL_COA_m_pSE_l + NADH_m_pSE_l	0	60	0	0	-2.75e-11	0	0	0	0	0	-2.86e-11	0	0	2-keto adipate dehydrogenase
1106	2_KETO_ADIPATE_DEHYDROG_RXN_m_SE_d		lysinedegradationII	2K_ADIPATE_m_SE_d + CO_A_m_SE_d + NAD_m_SE_d --> CARBON_DIOXIDE_m_SE_d + GLUTARYL_COA_m_SE_d + NADH_m_SE_d	0	50	0	0	-5.66e-12	0	0	3.03e-12	0	0	-2.55e-12	0	0	2-keto adipate dehydrogenase
1107	2_KETO_ADIPATE_DEHYDROG_RXN_m_SE_l		lysinedegradationII	2K_ADIPATE_m_SE_l + CO_A_m_SE_l + NAD_m_SE_l --> CARBON_DIOXIDE_m_SE_l + GLUTARYL_COA_m_SE_l + NADH_m_SE_l	0	50	0	0	-8.25e-11	0	0	0	0	0	-2.45e-12	0	0	2-keto adipate dehydrogenase
1108	2_KETOGLUTARATE_c_CC_SE_d			2_KETOGLUTARATE_c_CC_d <=> 2_KETOGLUTARATE_c_SE_d	-10	10	0	-10	10	-0.00449339	-10	10	-0.0576319	-10	10	0	-0.0166413
1109	2_KETOGLUTARATE_c_SE_pSE_d			2_KETOGLUTARATE_c_SE_d --> 2_KETOGLUTARATE_c_pSE_d	0	50	0	0	-3.2e-11	0	0	2.92e-12	0	0	-7.11e-11	0	0
1110	2_KETOGLUTARATE_c_SE_pSE_l			2_KETOGLUTARATE_c_SE_l --> 2_KETOGLUTARATE_c_pSE_l	0	50	0	0	-2.41e-11	0	0	0	0	0	-1.81e-11	0	0
1111	2_KETOGLUTARATE_xc_CC_d			2_KETOGLUTARATE_x_CC_d <=> 2_KETOGLUTARATE_c_CC_d	-10	10	0	-10	10	0	-10	10	0	-10	10	0	0	2_KETOGLUTARATE_xc
1112	2_KETOGLUTARATE_xc_CC_l			2_KETOGLUTARATE_x_CC_l <=> 2_KETOGLUTARATE_c_CC_l	-10	10	0	6.69e-11	0.0221491	0	-10	10	0.018631	-0.0221491	0.0221491	0	0	2_KETOGLUTARATE_xc
1113	2_KETOGLUTARATE_xc_MC_d			2_KETOGLUTARATE_x_MC_d <=> 2_KETOGLUTARATE_c_MC_d	-1000	1000	0	-1000	1000	-0.019022	-1000	999.981	0	-1000	1000	0	-0.0151566	2_KETOGLUTARATE_xc
1114	2_KETOGLUTARATE_xc_pSE_d			2_KETOGLUTARATE_x_pSE_d <=> 2_KETOGLUTARATE_c_pSE_d	-60	60	0	-60	60	0	-60	60	0	-60	60	0	0	2_KETOGLUTARATE_xc
1115	2_KETOGLUTARATE_xc_SE_d			2_KETOGLUTARATE_x_SE_d <=> 2_KETOGLUTARATE_c_SE_d	-50	50	0	-50	50	0	-50	50	0	-50	50	0	0	2_KETOGLUTARATE_xc
1116	2_METHYL_3_HYDROXY_BUTYRYL_COA_c_CC_SE_d			2_METHYL_3_HYDROXY_BUTYRYL_COA_c_CC_d <=> 2_METHYL_3_HYDROXY_BUTYRYL_COA_c_SE_d	-10	10	0	0	0	0	0	0	0	0	0	0	0
1117	2_METHYL_3_HYDROXY_BUTYRYL_COA_c_CC_SE_l			2_METHYL_3_HYDROXY_BUTYRYL_COA_c_CC_l <=> 2_METHYL_3_HYDROXY_BUTYRYL_COA_c_SE_l	-10	10	0	0	0	0	0	0	0	0	0	0	0
1118	2_METHYL_3_HYDROXY_BUTYRYL_COA_c_SE_pSE_d			2_METHYL_3_HYDROXY_BUTYRYL_COA_c_SE_d --> 2_METHYL_3_HYDROXY_BUTYRYL_COA_c_pSE_d	0	50	0	0	0	0	0	0	0	0	0	0	0
1119	2_METHYL_3_HYDROXY_BUTYRYL_COA_c_SE_pSE_l			2_METHYL_3_HYDROXY_BUTYRYL_COA_c_SE_l --> 2_METHYL_3_HYDROXY_BUTYRYL_COA_c_pSE_l	0	50	0	1.19e-10	0	0	0	0	0	0	0	0	0
1120	2_METHYL_3_HYDROXY_BUTYRYL_COA_mc_CC_d			2_METHYL_3_HYDROXY_BUTYRYL_COA_m_CC_d <=> 2_METHYL_3_HYDROXY_BUTYRYL_COA_c_CC_d	-10	10	0	0	0	0	0	0	0	0	0	0	0	2-METHYL-3-HYDROXY-BUTYRYL-COA_mc
1121	2_METHYL_3_HYDROXY_BUTYRYL_COA_mc_CC_l			2_METHYL_3_HYDROXY_BUTYRYL_COA_m_CC_l <=> 2_METHYL_3_HYDROXY_BUTYRYL_COA_c_CC_l	-10	10	0	3.04e-11	0	0	0	0	0	0	0	0	0	2-METHYL-3-HYDROXY-BUTYRYL-COA_mc
1122	2_METHYL_3_HYDROXY_BUTYRYL_COA_mc_MC_d			2_METHYL_3_HYDROXY_BUTYRYL_COA_m_MC_d <=> 2_METHYL_3_HYDROXY_BUTYRYL_COA_c_MC_d	-1000	1000	0	2.49e-11	0	0	-3.15e-12	0	0	0	0	0	0	2-METHYL-3-HYDROXY-BUTYRYL-COA_mc
1123	2_METHYL_3_HYDROXY_BUTYRYL_COA_mc_MC_l			2_METHYL_3_HYDROXY_BUTYRYL_COA_m_MC_l <=> 2_METHYL_3_HYDROXY_BUTYRYL_COA_c_MC_l	-1000	1000	0	7.57e-12	0	0	0	0	0	2.14e-12	0	0	0	2-METHYL-3-HYDROXY-BUTYRYL-COA_mc
1124	2_METHYL_3_HYDROXY_BUTYRYL_COA_mc_pSE_d			2_METHYL_3_HYDROXY_BUTYRYL_COA_m_pSE_d <=> 2_METHYL_3_HYDROXY_BUTYRYL_COA_c_pSE_d	-60	60	0	5.47e-12	0	0	0	0	0	0	-1.96e-11	0	0	2-METHYL-3-HYDROXY-BUTYRYL-COA_mc
1125	2_METHYL_3_HYDROXY_BUTYRYL_COA_mc_pSE_l			2_METHYL_3_HYDROXY_BUTYRYL_COA_m_pSE_l <=> 2_METHYL_3_HYDROXY_BUTYRYL_COA_c_pSE_l	-60	60	0	5.85e-12	0	0	0	0	0	1.94e-12	-9.8e-12	0	0	2-METHYL-3-HYDROXY-BUTYRYL-COA_mc
1126	2_METHYL_3_HYDROXY_BUTYRYL_COA_mc_SE_d			2_METHYL_3_HYDROXY_BUTYRYL_COA_m_SE_d <=> 2_METHYL_3_HYDROXY_BUTYRYL_COA_c_SE_d	-50	50	0	0	0	0	0	0	0	1.93e-11	0	0	0	2-METHYL-3-HYDROXY-BUTYRYL-COA_mc
1127	2_METHYL_3_HYDROXY_BUTYRYL_COA_mc_SE_l			2_METHYL_3_HYDROXY_BUTYRYL_COA_m_SE_l <=> 2_METHYL_3_HYDROXY_BUTYRYL_COA_c_SE_l	-50	50	0	0	0	0	0	0	0	6.69e-11	0	0	0	2-METHYL-3-HYDROXY-BUTYRYL-COA_mc
1128	2_METHYL_3_HYDROXY_BUTYRYL_COA_xc_CC_d			2_METHYL_3_HYDROXY_BUTYRYL_COA_x_CC_d <=> 2_METHYL_3_HYDROXY_BUTYRYL_COA_c_CC_d	-10	10	0	0	0	0	0	0	0	0	0	0	0	2-METHYL-3-HYDROXY-BUTYRYL-COA_xc
1129	2_METHYL_3_HYDROXY_BUTYRYL_COA_xc_CC_l			2_METHYL_3_HYDROXY_BUTYRYL_COA_x_CC_l <=> 2_METHYL_3_HYDROXY_BUTYRYL_COA_c_CC_l	-10	10	0	0	0	0	0	0	0	0	0	0	0	2-METHYL-3-HYDROXY-BUTYRYL-COA_xc
1130	2_METHYL_3_HYDROXY_BUTYRYL_COA_xc_MC_d			2_METHYL_3_HYDROXY_BUTYRYL_COA_x_MC_d <=> 2_METHYL_3_HYDROXY_BUTYRYL_COA_c_MC_d	-1000	1000	0	8.26e-13	-7.6e-12	0	0	-1.88e-11	0	0	0	0	0	2-METHYL-3-HYDROXY-BUTYRYL-COA_xc
1131	2_METHYL_3_HYDROXY_BUTYRYL_COA_xc_MC_l			2_METHYL_3_HYDROXY_BUTYRYL_COA_x_MC_l <=> 2_METHYL_3_HYDROXY_BUTYRYL_COA_c_MC_l	-1000	1000	0	0	-5.57e-12	0	0	0	0	0	-9.31e-13	0	0	2-METHYL-3-HYDROXY-BUTYRYL-COA_xc
1132	2_METHYL_3_HYDROXY_BUTYRYL_COA_xc_pSE_d			2_METHYL_3_HYDROXY_BUTYRYL_COA_x_pSE_d <=> 2_METHYL_3_HYDROXY_BUTYRYL_COA_c_pSE_d	-60	60	0	0	0	0	0	0	0	0	0	0	0	2-METHYL-3-HYDROXY-BUTYRYL-COA_xc
1133	2_METHYL_3_HYDROXY_BUTYRYL_COA_xc_pSE_l			2_METHYL_3_HYDROXY_BUTYRYL_COA_x_pSE_l <=> 2_METHYL_3_HYDROXY_BUTYRYL_COA_c_pSE_l	-60	60	0	0	0	0	0	0	0	5.68e-11	0	0	0	2-METHYL-3-HYDROXY-BUTYRYL-COA_xc
1134	2_METHYL_3_HYDROXY_BUTYRYL_COA_xc_SE_d			2_METHYL_3_HYDROXY_BUTYRYL_COA_x_SE_d <=> 2_METHYL_3_HYDROXY_BUTYRYL_COA_c_SE_d	-50	50	0	0	0	0	0	0	0	0	0	0	0	2-METHYL-3-HYDROXY-BUTYRYL-COA_xc
1135	2_METHYL_3_HYDROXY_BUTYRYL_COA_xc_SE_l			2_METHYL_3_HYDROXY_BUTYRYL_COA_x_SE_l <=> 2_METHYL_3_HYDROXY_BUTYRYL_COA_c_SE_l	-50	50	0	0	0	0	0	0	0	0	0	0	0	2-METHYL-3-HYDROXY-BUTYRYL-COA_xc
1136	2_METHYL_ACETO_ACETYL_COA_c_CC_SE_d			2_METHYL_ACETO_ACETYL_COA_c_CC_d <=> 2_METHYL_ACETO_ACETYL_COA_c_SE_d	-10	10	0	0	0	0	0	0	0	0	0	0	0
1137	2_METHYL_ACETO_ACETYL_COA_c_CC_SE_l			2_METHYL_ACETO_ACETYL_COA_c_CC_l <=> 2_METHYL_ACETO_ACETYL_COA_c_SE_l	-10	10	0	0	0	0	0	0	0	0	0	0	0
1138	2_METHYL_ACETO_ACETYL_COA_c_SE_pSE_d			2_METHYL_ACETO_ACETYL_COA_c_SE_d --> 2_METHYL_ACETO_ACETYL_COA_c_pSE_d	0	50	0	0	0	0	0	0	0	0	0	0	0
1139	2_METHYL_ACETO_ACETYL_COA_c_SE_pSE_l			2_METHYL_ACETO_ACETYL_COA_c_SE_l --> 2_METHYL_ACETO_ACETYL_COA_c_pSE_l	0	50	0	0	0	0	0	0	0	0	0	0	0
1140	2_METHYL_ACETO_ACETYL_COA_mc_CC_d			2_METHYL_ACETO_ACETYL_COA_m_CC_d <=> 2_METHYL_ACETO_ACETYL_COA_c_CC_d	-10	10	0	0	0	0	0	0	0	0	0	0	0	2-METHYL-ACETO-ACETYL-COA_mc
1141	2_METHYL_ACETO_ACETYL_COA_mc_CC_l			2_METHYL_ACETO_ACETYL_COA_m_CC_l <=> 2_METHYL_ACETO_ACETYL_COA_c_CC_l	-10	10	0	5.2e-13	0	0	5.82e-11	1.05e-10	0	0	0	0	0	2-METHYL-ACETO-ACETYL-COA_mc
1142	2_METHYL_ACETO_ACETYL_COA_mc_MC_d			2_METHYL_ACETO_ACETYL_COA_m_MC_d <=> 2_METHYL_ACETO_ACETYL_COA_c_MC_d	-1000	1000	0	0	0	0	0	-1.88e-12	0	0	1.39e-11	0	0	2-METHYL-ACETO-ACETYL-COA_mc
1143	2_METHYL_ACETO_ACETYL_COA_mc_MC_l			2_METHYL_ACETO_ACETYL_COA_m_MC_l <=> 2_METHYL_ACETO_ACETYL_COA_c_MC_l	-1000	1000	0	0	-1.69e-11	0	0	1.23e-12	0	0	-3.11e-12	0	0	2-METHYL-ACETO-ACETYL-COA_mc
1144	2_METHYL_ACETO_ACETYL_COA_mc_pSE_d			2_METHYL_ACETO_ACETYL_COA_m_pSE_d <=> 2_METHYL_ACETO_ACETYL_COA_c_pSE_d	-60	60	0	0	0	0	0	0	0	6.15e-12	0	0	0	2-METHYL-ACETO-ACETYL-COA_mc
1145	2_METHYL_ACETO_ACETYL_COA_mc_pSE_l			2_METHYL_ACETO_ACETYL_COA_m_pSE_l <=> 2_METHYL_ACETO_ACETYL_COA_c_pSE_l	-60	60	0	0	0	0	0	0	0	0	0	0	0	2-METHYL-ACETO-ACETYL-COA_mc
1146	2_METHYL_ACETO_ACETYL_COA_mc_SE_d			2_METHYL_ACETO_ACETYL_COA_m_SE_d <=> 2_METHYL_ACETO_ACETYL_COA_c_SE_d	-50	50	0	0	0	0	0	0	0	0	0	0	0	2-METHYL-ACETO-ACETYL-COA_mc
1147	2_METHYL_ACETO_ACETYL_COA_mc_SE_l			2_METHYL_ACETO_ACETYL_COA_m_SE_l <=> 2_METHYL_ACETO_ACETYL_COA_c_SE_l	-50	50	0	0	0	0	0	0	0	0	0	0	0	2-METHYL-ACETO-ACETYL-COA_mc
1148	2_METHYL_ACETO_ACETYL_COA_xc_CC_d			2_METHYL_ACETO_ACETYL_COA_x_CC_d <=> 2_METHYL_ACETO_ACETYL_COA_c_CC_d	-10	10	0	0	0	0	0	0	0	0	0	0	0	2-METHYL-ACETO-ACETYL-COA_xc
1149	2_METHYL_ACETO_ACETYL_COA_xc_CC_l			2_METHYL_ACETO_ACETYL_COA_x_CC_l <=> 2_METHYL_ACETO_ACETYL_COA_c_CC_l	-10	10	0	0	0	0	0	0	0	0	-4.16e-12	0	0	2-METHYL-ACETO-ACETYL-COA_xc
1150	2_METHYL_ACETO_ACETYL_COA_xc_MC_d			2_METHYL_ACETO_ACETYL_COA_x_MC_d <=> 2_METHYL_ACETO_ACETYL_COA_c_MC_d	-1000	1000	0	-8.44e-12	0	0	-2.01e-12	0	0	1.55e-12	0	0	0	2-METHYL-ACETO-ACETYL-COA_xc
1151	2_METHYL_ACETO_ACETYL_COA_xc_MC_l			2_METHYL_ACETO_ACETYL_COA_x_MC_l <=> 2_METHYL_ACETO_ACETYL_COA_c_MC_l	-1000	1000	0	-3.64e-11	0	0	0	0	0	1.83e-12	0	0	0	2-METHYL-ACETO-ACETYL-COA_xc
1152	2_METHYL_ACETO_ACETYL_COA_xc_pSE_d			2_METHYL_ACETO_ACETYL_COA_x_pSE_d <=> 2_METHYL_ACETO_ACETYL_COA_c_pSE_d	-60	60	0	0	0	0	0	0	0	0	0	0	0	2-METHYL-ACETO-ACETYL-COA_xc
1153	2_METHYL_ACETO_ACETYL_COA_xc_pSE_l			2_METHYL_ACETO_ACETYL_COA_x_pSE_l <=> 2_METHYL_ACETO_ACETYL_COA_c_pSE_l	-60	60	0	0	0	0	0	0	0	0	0	0	0	2-METHYL-ACETO-ACETYL-COA_xc
1154	2_METHYL_ACETO_ACETYL_COA_xc_SE_d			2_METHYL_ACETO_ACETYL_COA_x_SE_d <=> 2_METHYL_ACETO_ACETYL_COA_c_SE_d	-50	50	0	0	0	0	0	0	0	0	0	0	0	2-METHYL-ACETO-ACETYL-COA_xc
1155	2_METHYL_ACETO_ACETYL_COA_xc_SE_l			2_METHYL_ACETO_ACETYL_COA_x_SE_l <=> 2_METHYL_ACETO_ACETYL_COA_c_SE_l	-50	50	0	0	0	0	0	0	0	0	0	0	0	2-METHYL-ACETO-ACETYL-COA_xc
1156	2_METHYLACYL_COA_DEHYDROGENASE_RXN_m_CC_d			2_METHYL_BUTYRYL_COA_m_CC_d + UBIQUINONE_mi_CC_d --> CPD_1083_m_CC_d + UBIQUINOL_mi_CC_d	0	10	0	0	0	0	0	0	0	0	0	0	0	2-METHYLACYL-COA-DEHYDROGENASE-RXN:2-methylacyl-CoA dehydrogenase
1157	2_METHYLACYL_COA_DEHYDROGENASE_RXN_m_CC_l			2_METHYL_BUTYRYL_COA_m_CC_l + UBIQUINONE_mi_CC_l --> CPD_1083_m_CC_l + UBIQUINOL_mi_CC_l	0	10	0	0	0	0	0	0	0	0	0	0	0	2-METHYLACYL-COA-DEHYDROGENASE-RXN:2-methylacyl-CoA dehydrogenase
1158	2_METHYLACYL_COA_DEHYDROGENASE_RXN_m_MC_d			2_METHYL_BUTYRYL_COA_m_MC_d + UBIQUINONE_mi_MC_d --> CPD_1083_m_MC_d + UBIQUINOL_mi_MC_d	0	1000	0	0	0	0	0	0	0	0	0	0	0	2-METHYLACYL-COA-DEHYDROGENASE-RXN:2-methylacyl-CoA dehydrogenase
1159	2_METHYLACYL_COA_DEHYDROGENASE_RXN_m_MC_l			2_METHYL_BUTYRYL_COA_m_MC_l + UBIQUINONE_mi_MC_l --> CPD_1083_m_MC_l + UBIQUINOL_mi_MC_l	0	1000	0	0	0	0	0	0	0	0	0	0	0	2-METHYLACYL-COA-DEHYDROGENASE-RXN:2-methylacyl-CoA dehydrogenase
1160	2_METHYLACYL_COA_DEHYDROGENASE_RXN_m_pSE_d			2_METHYL_BUTYRYL_COA_m_pSE_d + UBIQUINONE_mi_pSE_d --> CPD_1083_m_pSE_d + UBIQUINOL_mi_pSE_d	0	60	0	5.01e-12	0	0	1.21e-11	-2.78e-12	0	0	0	0	0	2-METHYLACYL-COA-DEHYDROGENASE-RXN:2-methylacyl-CoA dehydrogenase
1161	2_METHYLACYL_COA_DEHYDROGENASE_RXN_m_pSE_l			2_METHYL_BUTYRYL_COA_m_pSE_l + UBIQUINONE_mi_pSE_l --> CPD_1083_m_pSE_l + UBIQUINOL_mi_pSE_l	0	60	0	5.63e-12	0	0	0	0	0	0	-1.41e-11	0	0	2-METHYLACYL-COA-DEHYDROGENASE-RXN:2-methylacyl-CoA dehydrogenase
1162	2_METHYLACYL_COA_DEHYDROGENASE_RXN_m_SE_d			2_METHYL_BUTYRYL_COA_m_SE_d + UBIQUINONE_mi_SE_d --> CPD_1083_m_SE_d + UBIQUINOL_mi_SE_d	0	50	0	0	0	0	0	0	0	0	0	0	0	2-METHYLACYL-COA-DEHYDROGENASE-RXN:2-methylacyl-CoA dehydrogenase
1163	2_METHYLACYL_COA_DEHYDROGENASE_RXN_m_SE_l			2_METHYL_BUTYRYL_COA_m_SE_l + UBIQUINONE_mi_SE_l --> CPD_1083_m_SE_l + UBIQUINOL_mi_SE_l	0	50	0	0	-1.8e-11	0	0	-1.17e-10	0	0	0	0	0	2-METHYLACYL-COA-DEHYDROGENASE-RXN:2-methylacyl-CoA dehydrogenase
1164	2_PERIOD_1_PERIOD_1_PERIOD_103_RXN_c_CC_d		Cholinebiosynthesis	0.87 PHOSPHORYL_ETHANOLAMINE_c_CC_d + S_ADENOSYLMETHIONINE_c_CC_d + 0.13 aPHOSPHORYL_ETHANOLAMINE_c_CC_d --> ADENOSYL_HOMO_CYS_c_CC_d + 0.88 CPD_406_c_CC_d + 0.01 PROTON_c_CC_d + 0.12 aCPD_406_c_CC_d	0	10	0	0	0	0	0	0	0	0	0	0	0	2.1.1.103-RXN
1165	2_PERIOD_1_PERIOD_1_PERIOD_103_RXN_c_CC_l		Cholinebiosynthesis	0.87 PHOSPHORYL_ETHANOLAMINE_c_CC_l + S_ADENOSYLMETHIONINE_c_CC_l + 0.13 aPHOSPHORYL_ETHANOLAMINE_c_CC_l --> ADENOSYL_HOMO_CYS_c_CC_l + 0.88 CPD_406_c_CC_l + 0.01 PROTON_c_CC_l + 0.12 aCPD_406_c_CC_l	0	10	0	0	0	0	0	0	0	0	0	0	0	2.1.1.103-RXN
1166	2_PERIOD_1_PERIOD_1_PERIOD_103_RXN_c_MC_d		Cholinebiosynthesis	0.87 PHOSPHORYL_ETHANOLAMINE_c_MC_d + S_ADENOSYLMETHIONINE_c_MC_d + 0.13 aPHOSPHORYL_ETHANOLAMINE_c_MC_d --> ADENOSYL_HOMO_CYS_c_MC_d + 0.88 CPD_406_c_MC_d + 0.01 PROTON_c_MC_d + 0.12 aCPD_406_c_MC_d	0	1000	0	0	0	0	0	0	0	0	0	0	0	2.1.1.103-RXN
1167	2_PERIOD_1_PERIOD_1_PERIOD_103_RXN_c_MC_l	0.373725	Cholinebiosynthesis	0.87 PHOSPHORYL_ETHANOLAMINE_c_MC_l + S_ADENOSYLMETHIONINE_c_MC_l + 0.13 aPHOSPHORYL_ETHANOLAMINE_c_MC_l --> ADENOSYL_HOMO_CYS_c_MC_l + 0.88 CPD_406_c_MC_l + 0.01 PROTON_c_MC_l + 0.12 aCPD_406_c_MC_l	0	1000	0	0	0	0	0	0	0	0	0	0	0	2.1.1.103-RXN
1168	2_PERIOD_1_PERIOD_1_PERIOD_103_RXN_c_pSE_d		Cholinebiosynthesis	0.87 PHOSPHORYL_ETHANOLAMINE_c_pSE_d + S_ADENOSYLMETHIONINE_c_pSE_d + 0.13 aPHOSPHORYL_ETHANOLAMINE_c_pSE_d --> ADENOSYL_HOMO_CYS_c_pSE_d + 0.88 CPD_406_c_pSE_d + 0.01 PROTON_c_pSE_d + 0.12 aCPD_406_c_pSE_d	0	60	0	0	0	0	0	0	0	0	0	0	0	2.1.1.103-RXN
1169	2_PERIOD_1_PERIOD_1_PERIOD_103_RXN_c_pSE_l		Cholinebiosynthesis	0.87 PHOSPHORYL_ETHANOLAMINE_c_pSE_l + S_ADENOSYLMETHIONINE_c_pSE_l + 0.13 aPHOSPHORYL_ETHANOLAMINE_c_pSE_l --> ADENOSYL_HOMO_CYS_c_pSE_l + 0.88 CPD_406_c_pSE_l + 0.01 PROTON_c_pSE_l + 0.12 aCPD_406_c_pSE_l	0	60	0	0	-1.52e-12	0	0	0	0	0	0	0	0	2.1.1.103-RXN
1170	2_PERIOD_1_PERIOD_1_PERIOD_103_RXN_c_SE_d		Cholinebiosynthesis	0.87 PHOSPHORYL_ETHANOLAMINE_c_SE_d + S_ADENOSYLMETHIONINE_c_SE_d + 0.13 aPHOSPHORYL_ETHANOLAMINE_c_SE_d --> ADENOSYL_HOMO_CYS_c_SE_d + 0.88 CPD_406_c_SE_d + 0.01 PROTON_c_SE_d + 0.12 aCPD_406_c_SE_d	0	50	0	0	-8.58e-13	0	0	0	0	0	0	0	0	2.1.1.103-RXN
1171	2_PERIOD_1_PERIOD_1_PERIOD_103_RXN_c_SE_l		Cholinebiosynthesis	0.87 PHOSPHORYL_ETHANOLAMINE_c_SE_l + S_ADENOSYLMETHIONINE_c_SE_l + 0.13 aPHOSPHORYL_ETHANOLAMINE_c_SE_l --> ADENOSYL_HOMO_CYS_c_SE_l + 0.88 CPD_406_c_SE_l + 0.01 PROTON_c_SE_l + 0.12 aCPD_406_c_SE_l	0	50	0	0	0	0	0	0	0	0	0	0	0	2.1.1.103-RXN
1172	2_PERIOD_3_PERIOD_1_PERIOD_133_RXN_c_CC_d		biosynthesisofphenolics	P_COUMAROYL_COA_c_CC_d + SHIKIMATE_c_CC_d --> CO_A_c_CC_d + CPD_412_c_CC_d	0	10	0	0	0	0	0	0	0	0	0	0	0	2.3.1.133-RXN
1173	2_PERIOD_3_PERIOD_1_PERIOD_133_RXN_c_CC_l	0.0158118	biosynthesisofphenolics	P_COUMAROYL_COA_c_CC_l + SHIKIMATE_c_CC_l --> CO_A_c_CC_l + CPD_412_c_CC_l	0	10	0	0	0	0	0	0	0	0	0	0	0	2.3.1.133-RXN
1174	2_PERIOD_3_PERIOD_1_PERIOD_133_RXN_c_MC_d		biosynthesisofphenolics	P_COUMAROYL_COA_c_MC_d + SHIKIMATE_c_MC_d --> CO_A_c_MC_d + CPD_412_c_MC_d	0	1000	0	0	0	0	0	0	0	0	0	0	0	2.3.1.133-RXN
1175	2_PERIOD_3_PERIOD_1_PERIOD_133_RXN_c_MC_l	0.373725	biosynthesisofphenolics	P_COUMAROYL_COA_c_MC_l + SHIKIMATE_c_MC_l --> CO_A_c_MC_l + CPD_412_c_MC_l	0	1000	0	0	0	0	0	0	0	0	0	0	0	2.3.1.133-RXN
1176	2_PERIOD_3_PERIOD_1_PERIOD_133_RXN_c_pSE_d		biosynthesisofphenolics	P_COUMAROYL_COA_c_pSE_d + SHIKIMATE_c_pSE_d --> CO_A_c_pSE_d + CPD_412_c_pSE_d	0	60	0	0	0	0	0	0	0	0	0	0	0	2.3.1.133-RXN
1177	2_PERIOD_3_PERIOD_1_PERIOD_133_RXN_c_pSE_l	0.0158118	biosynthesisofphenolics	P_COUMAROYL_COA_c_pSE_l + SHIKIMATE_c_pSE_l --> CO_A_c_pSE_l + CPD_412_c_pSE_l	0	60	0	0	0	0	0	0	0	0	0	0	0	2.3.1.133-RXN
1178	2_PERIOD_3_PERIOD_1_PERIOD_133_RXN_c_SE_d		biosynthesisofphenolics	P_COUMAROYL_COA_c_SE_d + SHIKIMATE_c_SE_d --> CO_A_c_SE_d + CPD_412_c_SE_d	0	50	0	0	0	0	0	0	0	0	0	0	0	2.3.1.133-RXN
1179	2_PERIOD_3_PERIOD_1_PERIOD_133_RXN_c_SE_l	0.0158118	biosynthesisofphenolics	P_COUMAROYL_COA_c_SE_l + SHIKIMATE_c_SE_l --> CO_A_c_SE_l + CPD_412_c_SE_l	0	50	0	0	0	0	0	0	0	0	0	0	0	2.3.1.133-RXN
1180	2_PERIOD_3_PERIOD_1_PERIOD_180_RXN_p_CC_d		fattyacidbiosynthesisinitiationI	ACETYL_COA_p_CC_d + MALONYL_ACP_p_CC_d + PROTON_p_CC_d --> Acetoacetyl_ACPs_p_CC_d + CARBON_DIOXIDE_p_CC_d + CO_A_p_CC_d	0	10	0	0	-4.95e-13	0	0	0	0	0	0	0	0	2.3.1.180-RXN:Beta-ketoacyl-acyl-carrier-protein synthase III
1181	2_PERIOD_3_PERIOD_1_PERIOD_180_RXN_p_CC_l		fattyacidbiosynthesisinitiationI	ACETYL_COA_p_CC_l + MALONYL_ACP_p_CC_l + PROTON_p_CC_l --> Acetoacetyl_ACPs_p_CC_l + CARBON_DIOXIDE_p_CC_l + CO_A_p_CC_l	0	10	0	0	-1.29e-12	0	0	0	0	0	0	0	0	2.3.1.180-RXN:Beta-ketoacyl-acyl-carrier-protein synthase III
1182	2_PERIOD_3_PERIOD_1_PERIOD_180_RXN_p_MC_d		fattyacidbiosynthesisinitiationI	ACETYL_COA_p_MC_d + MALONYL_ACP_p_MC_d + PROTON_p_MC_d --> Acetoacetyl_ACPs_p_MC_d + CARBON_DIOXIDE_p_MC_d + CO_A_p_MC_d	0	1000	0	0	0	0	0	1.52e-12	0	0	-3.7e-12	0	0	2.3.1.180-RXN:Beta-ketoacyl-acyl-carrier-protein synthase III
1183	2_PERIOD_3_PERIOD_1_PERIOD_180_RXN_p_pSE_d		fattyacidbiosynthesisinitiationI	ACETYL_COA_p_pSE_d + MALONYL_ACP_p_pSE_d + PROTON_p_pSE_d --> Acetoacetyl_ACPs_p_pSE_d + CARBON_DIOXIDE_p_pSE_d + CO_A_p_pSE_d	0	60	0	0	0	0	0	-1.12e-12	0	0	0	0	0	2.3.1.180-RXN:Beta-ketoacyl-acyl-carrier-protein synthase III
1184	2_PERIOD_3_PERIOD_1_PERIOD_180_RXN_p_pSE_l		fattyacidbiosynthesisinitiationI	ACETYL_COA_p_pSE_l + MALONYL_ACP_p_pSE_l + PROTON_p_pSE_l --> Acetoacetyl_ACPs_p_pSE_l + CARBON_DIOXIDE_p_pSE_l + CO_A_p_pSE_l	0	60	0	0	0	0	0	0	0	0	0	0	0	2.3.1.180-RXN:Beta-ketoacyl-acyl-carrier-protein synthase III
1185	2_PERIOD_3_PERIOD_1_PERIOD_180_RXN_p_SE_d		fattyacidbiosynthesisinitiationI	ACETYL_COA_p_SE_d + MALONYL_ACP_p_SE_d + PROTON_p_SE_d --> Acetoacetyl_ACPs_p_SE_d + CARBON_DIOXIDE_p_SE_d + CO_A_p_SE_d	0	50	0	0	0	0	0	0	0	0	0	0	0	2.3.1.180-RXN:Beta-ketoacyl-acyl-carrier-protein synthase III
1186	2_PERIOD_3_PERIOD_1_PERIOD_180_RXN_p_SE_l		fattyacidbiosynthesisinitiationI	ACETYL_COA_p_SE_l + MALONYL_ACP_p_SE_l + PROTON_p_SE_l --> Acetoacetyl_ACPs_p_SE_l + CARBON_DIOXIDE_p_SE_l + CO_A_p_SE_l	0	50	0	0	-2.53e-12	0	0	2.11e-12	0	0	0	0	0	2.3.1.180-RXN:Beta-ketoacyl-acyl-carrier-protein synthase III
1187	2_PERIOD_3_PERIOD_1_PERIOD_23_RXN_p_CC_d		Lysophosphatidylcholinebiosynthesis	2_Lysophosphatidylcholines_r_CC_d + Long_Chain_Acyl_CoAs_p_CC_d <=> CO_A_p_CC_d + PHOSPHATIDYL_CHOLINE_r_CC_d + 4.0 PROTON_p_CC_d	-10	10	0	0	-8.31e-12	0	0	-2.45e-13	0	0	-3.75e-12	0	0	2.3.1.23-RXN:Lysophosphatidylcholine acyltransferase
1188	2_PERIOD_3_PERIOD_1_PERIOD_23_RXN_p_CC_l		Lysophosphatidylcholinebiosynthesis	2_Lysophosphatidylcholines_r_CC_l + Long_Chain_Acyl_CoAs_p_CC_l <=> CO_A_p_CC_l + PHOSPHATIDYL_CHOLINE_r_CC_l + 4.0 PROTON_p_CC_l	-10	10	0	0	-3.76e-11	0	0	1.5e-12	0	0	-1.01e-11	0	0	2.3.1.23-RXN:Lysophosphatidylcholine acyltransferase
1189	2_PERIOD_3_PERIOD_1_PERIOD_23_RXN_p_MC_d		Lysophosphatidylcholinebiosynthesis	2_Lysophosphatidylcholines_r_MC_d + Long_Chain_Acyl_CoAs_p_MC_d <=> CO_A_p_MC_d + PHOSPHATIDYL_CHOLINE_r_MC_d + 4.0 PROTON_p_MC_d	-1000	1000	0	0	-1.05e-11	0	0	-1.84e-12	0	0	0	0	0	2.3.1.23-RXN:Lysophosphatidylcholine acyltransferase
1190	2_PERIOD_3_PERIOD_1_PERIOD_23_RXN_p_MC_l	0.373725	Lysophosphatidylcholinebiosynthesis	2_Lysophosphatidylcholines_r_MC_l + Long_Chain_Acyl_CoAs_p_MC_l <=> CO_A_p_MC_l + PHOSPHATIDYL_CHOLINE_r_MC_l + 4.0 PROTON_p_MC_l	-1000	1000	0	0	-3.54e-12	0	0	73.0201	0	0	-9.64e-12	0	0	2.3.1.23-RXN:Lysophosphatidylcholine acyltransferase
1191	2_PERIOD_3_PERIOD_1_PERIOD_23_RXN_p_pSE_d		Lysophosphatidylcholinebiosynthesis	2_Lysophosphatidylcholines_r_pSE_d + Long_Chain_Acyl_CoAs_p_pSE_d <=> CO_A_p_pSE_d + PHOSPHATIDYL_CHOLINE_r_pSE_d + 4.0 PROTON_p_pSE_d	-60	60	0	0	-1.44e-11	0	0	-2.11e-12	0	0	-3.67e-12	0	0	2.3.1.23-RXN:Lysophosphatidylcholine acyltransferase
1192	2_PERIOD_3_PERIOD_1_PERIOD_23_RXN_p_pSE_l		Lysophosphatidylcholinebiosynthesis	2_Lysophosphatidylcholines_r_pSE_l + Long_Chain_Acyl_CoAs_p_pSE_l <=> CO_A_p_pSE_l + PHOSPHATIDYL_CHOLINE_r_pSE_l + 4.0 PROTON_p_pSE_l	-60	60	0	0	-6.63e-12	0	0	0	0	0	-3.62e-12	0	0	2.3.1.23-RXN:Lysophosphatidylcholine acyltransferase
1193	2_PERIOD_3_PERIOD_1_PERIOD_23_RXN_p_SE_d		Lysophosphatidylcholinebiosynthesis	2_Lysophosphatidylcholines_r_SE_d + Long_Chain_Acyl_CoAs_p_SE_d <=> CO_A_p_SE_d + PHOSPHATIDYL_CHOLINE_r_SE_d + 4.0 PROTON_p_SE_d	-50	50	0	0	-7.94e-12	0	0	5.09e-12	0	0	-3.75e-12	0	0	2.3.1.23-RXN:Lysophosphatidylcholine acyltransferase
1194	2_PERIOD_3_PERIOD_1_PERIOD_23_RXN_p_SE_l		Lysophosphatidylcholinebiosynthesis	2_Lysophosphatidylcholines_r_SE_l + Long_Chain_Acyl_CoAs_p_SE_l <=> CO_A_p_SE_l + PHOSPHATIDYL_CHOLINE_r_SE_l + 4.0 PROTON_p_SE_l	-50	50	0	0	-3.31e-11	0	0	0	0	0	-1.02e-11	0	0	2.3.1.23-RXN:Lysophosphatidylcholine acyltransferase
1195	2_PERIOD_4_PERIOD_1_PERIOD_111_RXN_c_CC_d		coniferinmetabolism	CONIFERYL_ALCOHOL_c_CC_d + 0.5 PROTON_c_CC_d + UDP_GLUCOSE_c_CC_d --> CPD_1777_c_CC_d + 0.5 UDP_c_CC_d + 0.5 aUDP_c_CC_d	0	10	0	0	-1.64e-11	0	0	0	0	0	-4.98e-12	0	0	2.4.1.111-RXN:Coniferyl-alcohol glucosyltransferase
1196	2_PERIOD_4_PERIOD_1_PERIOD_111_RXN_c_CC_l		coniferinmetabolism	CONIFERYL_ALCOHOL_c_CC_l + 0.5 PROTON_c_CC_l + UDP_GLUCOSE_c_CC_l --> CPD_1777_c_CC_l + 0.5 UDP_c_CC_l + 0.5 aUDP_c_CC_l	0	10	0	0	-8.14e-11	0	0	0	0	0	-5.13e-12	0	0	2.4.1.111-RXN:Coniferyl-alcohol glucosyltransferase
1197	2_PERIOD_4_PERIOD_1_PERIOD_111_RXN_c_MC_d		coniferinmetabolism	CONIFERYL_ALCOHOL_c_MC_d + 0.5 PROTON_c_MC_d + UDP_GLUCOSE_c_MC_d --> CPD_1777_c_MC_d + 0.5 UDP_c_MC_d + 0.5 aUDP_c_MC_d	0	1000	0	0	-3.5e-12	0	0	0	0	0	3.36e-12	0	0	2.4.1.111-RXN:Coniferyl-alcohol glucosyltransferase
1198	2_PERIOD_4_PERIOD_1_PERIOD_111_RXN_c_MC_l	0.373725	coniferinmetabolism	CONIFERYL_ALCOHOL_c_MC_l + 0.5 PROTON_c_MC_l + UDP_GLUCOSE_c_MC_l --> CPD_1777_c_MC_l + 0.5 UDP_c_MC_l + 0.5 aUDP_c_MC_l	0	1000	0	0	-1.62e-10	0	0	73.0201	0	0	-5.48e-10	0	0	2.4.1.111-RXN:Coniferyl-alcohol glucosyltransferase
1199	2_PERIOD_4_PERIOD_1_PERIOD_111_RXN_c_pSE_d		coniferinmetabolism	CONIFERYL_ALCOHOL_c_pSE_d + 0.5 PROTON_c_pSE_d + UDP_GLUCOSE_c_pSE_d --> CPD_1777_c_pSE_d + 0.5 UDP_c_pSE_d + 0.5 aUDP_c_pSE_d	0	60	0	0	-8.85e-12	0	0	1.48e-11	0	0	-4.3e-12	0	0	2.4.1.111-RXN:Coniferyl-alcohol glucosyltransferase
1200	2_PERIOD_4_PERIOD_1_PERIOD_111_RXN_c_pSE_l		coniferinmetabolism	CONIFERYL_ALCOHOL_c_pSE_l + 0.5 PROTON_c_pSE_l + UDP_GLUCOSE_c_pSE_l --> CPD_1777_c_pSE_l + 0.5 UDP_c_pSE_l + 0.5 aUDP_c_pSE_l	0	60	0	0	-8.11e-12	0	0	0	0	0	-6.04e-12	0	0	2.4.1.111-RXN:Coniferyl-alcohol glucosyltransferase
1201	2_PERIOD_4_PERIOD_1_PERIOD_111_RXN_c_SE_d		coniferinmetabolism	CONIFERYL_ALCOHOL_c_SE_d + 0.5 PROTON_c_SE_d + UDP_GLUCOSE_c_SE_d --> CPD_1777_c_SE_d + 0.5 UDP_c_SE_d + 0.5 aUDP_c_SE_d	0	50	0	0	-1.67e-11	0	0	0	0	0	-5.79e-12	0	0	2.4.1.111-RXN:Coniferyl-alcohol glucosyltransferase
1202	2_PERIOD_4_PERIOD_1_PERIOD_111_RXN_c_SE_l		coniferinmetabolism	CONIFERYL_ALCOHOL_c_SE_l + 0.5 PROTON_c_SE_l + UDP_GLUCOSE_c_SE_l --> CPD_1777_c_SE_l + 0.5 UDP_c_SE_l + 0.5 aUDP_c_SE_l	0	50	0	0	-5.02e-10	0	0	-2.24e-11	0	0	-1.29e-11	0	0	2.4.1.111-RXN:Coniferyl-alcohol glucosyltransferase
1203	2_PERIOD_4_PERIOD_1_PERIOD_46_RXN_p_CC_d		monogalactosyldiacylglycerolbiosynthesis	CPD_14553_c_CC_d + DIACYLGLYCEROL_p_CC_d + 0.5 PROTON_c_CC_d --> D_Galactosyl_12_diacyl_glycerols_p_CC_d + 0.5 UDP_c_CC_d + 0.5 aUDP_c_CC_d	0	10	0	0	0	0	0	0	0	0	0	0	0	2.4.1.46-RXN:UDP-galactose:DAG galactosyltransferase
1204	2_PERIOD_4_PERIOD_1_PERIOD_46_RXN_p_CC_l	0.0320911	monogalactosyldiacylglycerolbiosynthesis	CPD_14553_c_CC_l + DIACYLGLYCEROL_p_CC_l + 0.5 PROTON_c_CC_l --> D_Galactosyl_12_diacyl_glycerols_p_CC_l + 0.5 UDP_c_CC_l + 0.5 aUDP_c_CC_l	0	10	0	0	0	0	0	0	0	0	0	0	0	2.4.1.46-RXN:UDP-galactose:DAG galactosyltransferase
1205	2_PERIOD_4_PERIOD_1_PERIOD_46_RXN_p_MC_d		monogalactosyldiacylglycerolbiosynthesis	CPD_14553_c_MC_d + DIACYLGLYCEROL_p_MC_d + 0.5 PROTON_c_MC_d --> D_Galactosyl_12_diacyl_glycerols_p_MC_d + 0.5 UDP_c_MC_d + 0.5 aUDP_c_MC_d	0	1000	0	0	0	0	0	0	0	0	0	0	0	2.4.1.46-RXN:UDP-galactose:DAG galactosyltransferase
1206	2_PERIOD_4_PERIOD_1_PERIOD_46_RXN_p_MC_l	0.641821	monogalactosyldiacylglycerolbiosynthesis	CPD_14553_c_MC_l + DIACYLGLYCEROL_p_MC_l + 0.5 PROTON_c_MC_l --> D_Galactosyl_12_diacyl_glycerols_p_MC_l + 0.5 UDP_c_MC_l + 0.5 aUDP_c_MC_l	0	1000	0	0	0	0	0	0	0	0	0	0	0	2.4.1.46-RXN:UDP-galactose:DAG galactosyltransferase
1207	2_PERIOD_4_PERIOD_1_PERIOD_46_RXN_p_pSE_d		monogalactosyldiacylglycerolbiosynthesis	CPD_14553_c_pSE_d + DIACYLGLYCEROL_p_pSE_d + 0.5 PROTON_c_pSE_d --> D_Galactosyl_12_diacyl_glycerols_p_pSE_d + 0.5 UDP_c_pSE_d + 0.5 aUDP_c_pSE_d	0	60	0	0	0	0	0	0	0	0	0	0	0	2.4.1.46-RXN:UDP-galactose:DAG galactosyltransferase
1208	2_PERIOD_4_PERIOD_1_PERIOD_46_RXN_p_pSE_l	0.0320911	monogalactosyldiacylglycerolbiosynthesis	CPD_14553_c_pSE_l + DIACYLGLYCEROL_p_pSE_l + 0.5 PROTON_c_pSE_l --> D_Galactosyl_12_diacyl_glycerols_p_pSE_l + 0.5 UDP_c_pSE_l + 0.5 aUDP_c_pSE_l	0	60	0	0	0	0	0	0	0	0	0	0	0	2.4.1.46-RXN:UDP-galactose:DAG galactosyltransferase
1209	2_PERIOD_4_PERIOD_1_PERIOD_46_RXN_p_SE_d		monogalactosyldiacylglycerolbiosynthesis	CPD_14553_c_SE_d + DIACYLGLYCEROL_p_SE_d + 0.5 PROTON_c_SE_d --> D_Galactosyl_12_diacyl_glycerols_p_SE_d + 0.5 UDP_c_SE_d + 0.5 aUDP_c_SE_d	0	50	0	0	0	0	0	0	0	0	0	0	0	2.4.1.46-RXN:UDP-galactose:DAG galactosyltransferase
1210	2_PERIOD_4_PERIOD_1_PERIOD_46_RXN_p_SE_l	0.0320911	monogalactosyldiacylglycerolbiosynthesis	CPD_14553_c_SE_l + DIACYLGLYCEROL_p_SE_l + 0.5 PROTON_c_SE_l --> D_Galactosyl_12_diacyl_glycerols_p_SE_l + 0.5 UDP_c_SE_l + 0.5 aUDP_c_SE_l	0	50	0	0	0	0	0	0	0	0	0	0	0	2.4.1.46-RXN:UDP-galactose:DAG galactosyltransferase
1211	2_PERIOD_5_PERIOD_1_PERIOD_19_RXN_p_CC_d		chorismatebiosynthesis	PHOSPHO_ENOL_PYRUVATE_p_CC_d + SHIKIMATE_5P_p_CC_d --> 3_ENOLPYRUVYL_SHIKIMATE_5P_p_CC_d + Pi_p_CC_d	0	10	0	0	-8.14e-12	0	0	9.54e-11	0	0	-1.13e-11	0	0	5-enolpyruvoylshikimate-3-phosphate synthase
1212	2_PERIOD_5_PERIOD_1_PERIOD_19_RXN_p_MC_d		chorismatebiosynthesis	PHOSPHO_ENOL_PYRUVATE_p_MC_d + SHIKIMATE_5P_p_MC_d --> 3_ENOLPYRUVYL_SHIKIMATE_5P_p_MC_d + Pi_p_MC_d	0	1000	0	0	-9.33e-12	0	0	0	0	0	-2.51e-12	0	0	5-enolpyruvoylshikimate-3-phosphate synthase
1213	2_PERIOD_5_PERIOD_1_PERIOD_19_RXN_p_pSE_l	0.015929	chorismatebiosynthesis	PHOSPHO_ENOL_PYRUVATE_p_pSE_l + SHIKIMATE_5P_p_pSE_l --> 3_ENOLPYRUVYL_SHIKIMATE_5P_p_pSE_l + Pi_p_pSE_l	0	0	0	0	-9.43e-11	0.00038074	0.00038074	0.00038074	0.000137066	0.000258903	0.000258903	0.000258903	0.000463976	5-enolpyruvoylshikimate-3-phosphate synthase
1214	2_PERIOD_5_PERIOD_1_PERIOD_19_RXN_p_SE_d		chorismatebiosynthesis	PHOSPHO_ENOL_PYRUVATE_p_SE_d + SHIKIMATE_5P_p_SE_d --> 3_ENOLPYRUVYL_SHIKIMATE_5P_p_SE_d + Pi_p_SE_d	0	0	0	0	-1.02e-11	0	0	8.41e-11	0	0	-1.09e-11	0	0.000154659	5-enolpyruvoylshikimate-3-phosphate synthase
1215	2_PERIOD_5_PERIOD_1_PERIOD_19_RXN_p_SE_l	0.015929	chorismatebiosynthesis	PHOSPHO_ENOL_PYRUVATE_p_SE_l + SHIKIMATE_5P_p_SE_l --> 3_ENOLPYRUVYL_SHIKIMATE_5P_p_SE_l + Pi_p_SE_l	0	0	0	0	-8.45e-11	0	0	0	0	0	0.000137066	0	0	5-enolpyruvoylshikimate-3-phosphate synthase
1216	2_PERIOD_7_PERIOD_1_PERIOD_90_RXN_c_CC_l	0	glycolysisIV(plantcytosol)	FRUCTOSE_6P_c_CC_l + 0.65 PPI_c_CC_l + 0.35 aPPI_c_CC_l <=> FRUCTOSE_16_DIPHOSPHATE_c_CC_l + 1.05 PROTON_c_CC_l + 0.7 Pi_c_CC_l + 0.3 aPi_c_CC_l	-10	10	0	-0.00113961	-2.7e-11	-0.0838161	-10	10	0.0088069	-0.0749895	-2.67e-11	-0.0650945	0.00702545	2.7.1.90-RXN:Diphosphate--fructose-6-phosphate 1-phosphotransferase
1217	2_PERIOD_7_PERIOD_1_PERIOD_90_RXN_c_SE_d		glycolysisIV(plantcytosol)	FRUCTOSE_6P_c_SE_d + 0.65 PPI_c_SE_d + 0.35 aPPI_c_SE_d <=> FRUCTOSE_16_DIPHOSPHATE_c_SE_d + 1.05 PROTON_c_SE_d + 0.7 Pi_c_SE_d + 0.3 aPi_c_SE_d	-50	50	0	-10.0886	9.91707	0.00802591	-10.0691	9.93095	-0.0395932	-10.0687	9.93127	0	0.016701	2.7.1.90-RXN:Diphosphate--fructose-6-phosphate 1-phosphotransferase
1218	2_PERIOD_7_PERIOD_7_PERIOD_13_RXN_c_CC_d		GDP-mannosebiosynthesisI, colanicacidbuildingblocksbiosynthesis, ascorbatebiosynthesisI(L-galactosepathway), GDP-mannosemetabolism, GDP-mannosebiosynthesisII	0.65 GTP_c_CC_d + MANNOSE_1P_c_CC_d + PROTON_c_CC_d + 0.35 aGTP_c_CC_d --> GDP_MANNOSE_c_CC_d + 0.65 PPI_c_CC_d + 0.35 aPPI_c_CC_d	0	10	0	0	0.00563746	0	0	0	0	0	-1.61e-11	0	0	2.7.7.13-RXN:Mannose-1-phosphate guanylyltransferase
1219	2_PERIOD_7_PERIOD_7_PERIOD_13_RXN_c_CC_l	0.0289016	GDP-mannosebiosynthesisI, colanicacidbuildingblocksbiosynthesis, ascorbatebiosynthesisI(L-galactosepathway), GDP-mannosemetabolism, GDP-mannosebiosynthesisII	0.65 GTP_c_CC_l + MANNOSE_1P_c_CC_l + PROTON_c_CC_l + 0.35 aGTP_c_CC_l --> GDP_MANNOSE_c_CC_l + 0.65 PPI_c_CC_l + 0.35 aPPI_c_CC_l	0	10	0	0	-1.17e-10	0	0	-3.3e-12	0	0	-1.84e-11	0	0	2.7.7.13-RXN:Mannose-1-phosphate guanylyltransferase
1220	2_PERIOD_7_PERIOD_7_PERIOD_13_RXN_c_MC_d		GDP-mannosebiosynthesisI, colanicacidbuildingblocksbiosynthesis, ascorbatebiosynthesisI(L-galactosepathway), GDP-mannosemetabolism, GDP-mannosebiosynthesisII	0.65 GTP_c_MC_d + MANNOSE_1P_c_MC_d + PROTON_c_MC_d + 0.35 aGTP_c_MC_d --> GDP_MANNOSE_c_MC_d + 0.65 PPI_c_MC_d + 0.35 aPPI_c_MC_d	0	1000	0	0	-9.11e-12	0	0	0	0	0	-5.63e-11	0	0	2.7.7.13-RXN:Mannose-1-phosphate guanylyltransferase
1221	2_PERIOD_7_PERIOD_7_PERIOD_13_RXN_c_MC_l	0.578032	GDP-mannosebiosynthesisI, colanicacidbuildingblocksbiosynthesis, ascorbatebiosynthesisI(L-galactosepathway), GDP-mannosemetabolism, GDP-mannosebiosynthesisII	0.65 GTP_c_MC_l + MANNOSE_1P_c_MC_l + PROTON_c_MC_l + 0.35 aGTP_c_MC_l --> GDP_MANNOSE_c_MC_l + 0.65 PPI_c_MC_l + 0.35 aPPI_c_MC_l	0	1000	0	0	0	0	0	146.04	0	0	-3.04e-11	0	0	2.7.7.13-RXN:Mannose-1-phosphate guanylyltransferase
1222	2_PERIOD_7_PERIOD_7_PERIOD_13_RXN_c_pSE_d		GDP-mannosebiosynthesisI, colanicacidbuildingblocksbiosynthesis, ascorbatebiosynthesisI(L-galactosepathway), GDP-mannosemetabolism, GDP-mannosebiosynthesisII	0.65 GTP_c_pSE_d + MANNOSE_1P_c_pSE_d + PROTON_c_pSE_d + 0.35 aGTP_c_pSE_d --> GDP_MANNOSE_c_pSE_d + 0.65 PPI_c_pSE_d + 0.35 aPPI_c_pSE_d	0	60	0	0	-1.71e-11	0	0	-2.23e-12	0	0	-6.45e-12	0	0	2.7.7.13-RXN:Mannose-1-phosphate guanylyltransferase
1223	2_PERIOD_7_PERIOD_7_PERIOD_13_RXN_c_pSE_l	0.0289016	GDP-mannosebiosynthesisI, colanicacidbuildingblocksbiosynthesis, ascorbatebiosynthesisI(L-galactosepathway), GDP-mannosemetabolism, GDP-mannosebiosynthesisII	0.65 GTP_c_pSE_l + MANNOSE_1P_c_pSE_l + PROTON_c_pSE_l + 0.35 aGTP_c_pSE_l --> GDP_MANNOSE_c_pSE_l + 0.65 PPI_c_pSE_l + 0.35 aPPI_c_pSE_l	0	60	0	0	-2.4e-11	0	0	-4.19e-10	0	0	-1.14e-11	0	0	2.7.7.13-RXN:Mannose-1-phosphate guanylyltransferase
1224	2_PERIOD_7_PERIOD_7_PERIOD_13_RXN_c_SE_d		GDP-mannosebiosynthesisI, colanicacidbuildingblocksbiosynthesis, ascorbatebiosynthesisI(L-galactosepathway), GDP-mannosemetabolism, GDP-mannosebiosynthesisII	0.65 GTP_c_SE_d + MANNOSE_1P_c_SE_d + PROTON_c_SE_d + 0.35 aGTP_c_SE_d --> GDP_MANNOSE_c_SE_d + 0.65 PPI_c_SE_d + 0.35 aPPI_c_SE_d	0	50	0	0	0.00563746	0	0	0	0	0	0	0	0	2.7.7.13-RXN:Mannose-1-phosphate guanylyltransferase
1225	2_PERIOD_7_PERIOD_7_PERIOD_13_RXN_c_SE_l	0.0289016	GDP-mannosebiosynthesisI, colanicacidbuildingblocksbiosynthesis, ascorbatebiosynthesisI(L-galactosepathway), GDP-mannosemetabolism, GDP-mannosebiosynthesisII	0.65 GTP_c_SE_l + MANNOSE_1P_c_SE_l + PROTON_c_SE_l + 0.35 aGTP_c_SE_l --> GDP_MANNOSE_c_SE_l + 0.65 PPI_c_SE_l + 0.35 aPPI_c_SE_l	0	50	0	0	-3.35e-12	0	0	-5.61e-10	0	0	-1.2e-11	0	0	2.7.7.13-RXN:Mannose-1-phosphate guanylyltransferase
1226	2_PERIOD_7_PERIOD_7_PERIOD_14_RXN_m_CC_d		PEbiosynthesis	0.79 CTP_m_CC_d + 0.96 PHOSPHORYL_ETHANOLAMINE_m_CC_d + 2.3 PROTON_m_CC_d + 0.21 aCTP_m_CC_d + 0.04 aPHOSPHORYL_ETHANOLAMINE_m_CC_d --> CDP_ETHANOLAMINE_m_CC_d + 0.55 PPI_m_CC_d + 0.45 bPPI_m_CC_d	0	10	0	0	0	0	0	0	0	0	0	0	0	2.7.7.14-RXN
1227	2_PERIOD_7_PERIOD_7_PERIOD_14_RXN_m_CC_l		PEbiosynthesis	0.79 CTP_m_CC_l + 0.96 PHOSPHORYL_ETHANOLAMINE_m_CC_l + 2.3 PROTON_m_CC_l + 0.21 aCTP_m_CC_l + 0.04 aPHOSPHORYL_ETHANOLAMINE_m_CC_l --> CDP_ETHANOLAMINE_m_CC_l + 0.55 PPI_m_CC_l + 0.45 bPPI_m_CC_l	0	10	0	0	0	0	0	0	0	0	0	0	0	2.7.7.14-RXN
1228	2_PERIOD_7_PERIOD_7_PERIOD_14_RXN_m_MC_d		PEbiosynthesis	0.79 CTP_m_MC_d + 0.96 PHOSPHORYL_ETHANOLAMINE_m_MC_d + 2.3 PROTON_m_MC_d + 0.21 aCTP_m_MC_d + 0.04 aPHOSPHORYL_ETHANOLAMINE_m_MC_d --> CDP_ETHANOLAMINE_m_MC_d + 0.55 PPI_m_MC_d + 0.45 bPPI_m_MC_d	0	1000	0	0	0	0	0	0	0	0	0	0	0	2.7.7.14-RXN
1229	2_PERIOD_7_PERIOD_7_PERIOD_14_RXN_m_MC_l	0.373725	PEbiosynthesis	0.79 CTP_m_MC_l + 0.96 PHOSPHORYL_ETHANOLAMINE_m_MC_l + 2.3 PROTON_m_MC_l + 0.21 aCTP_m_MC_l + 0.04 aPHOSPHORYL_ETHANOLAMINE_m_MC_l --> CDP_ETHANOLAMINE_m_MC_l + 0.55 PPI_m_MC_l + 0.45 bPPI_m_MC_l	0	1000	0	0	0	0	0	0	0	0	0	0	0	2.7.7.14-RXN
1230	2_PERIOD_7_PERIOD_7_PERIOD_14_RXN_m_pSE_d		PEbiosynthesis	0.79 CTP_m_pSE_d + 0.96 PHOSPHORYL_ETHANOLAMINE_m_pSE_d + 2.3 PROTON_m_pSE_d + 0.21 aCTP_m_pSE_d + 0.04 aPHOSPHORYL_ETHANOLAMINE_m_pSE_d --> CDP_ETHANOLAMINE_m_pSE_d + 0.55 PPI_m_pSE_d + 0.45 bPPI_m_pSE_d	0	60	0	0	0	0	0	0	0	0	0	0	0	2.7.7.14-RXN
1231	2_PERIOD_7_PERIOD_7_PERIOD_14_RXN_m_pSE_l		PEbiosynthesis	0.79 CTP_m_pSE_l + 0.96 PHOSPHORYL_ETHANOLAMINE_m_pSE_l + 2.3 PROTON_m_pSE_l + 0.21 aCTP_m_pSE_l + 0.04 aPHOSPHORYL_ETHANOLAMINE_m_pSE_l --> CDP_ETHANOLAMINE_m_pSE_l + 0.55 PPI_m_pSE_l + 0.45 bPPI_m_pSE_l	0	60	0	0	0	0	0	0	0	0	0	0	0	2.7.7.14-RXN
1232	2_PERIOD_7_PERIOD_7_PERIOD_14_RXN_m_SE_d		PEbiosynthesis	0.79 CTP_m_SE_d + 0.96 PHOSPHORYL_ETHANOLAMINE_m_SE_d + 2.3 PROTON_m_SE_d + 0.21 aCTP_m_SE_d + 0.04 aPHOSPHORYL_ETHANOLAMINE_m_SE_d --> CDP_ETHANOLAMINE_m_SE_d + 0.55 PPI_m_SE_d + 0.45 bPPI_m_SE_d	0	50	0	0	0	0	0	0	0	0	0	0	0	2.7.7.14-RXN
1233	2_PERIOD_7_PERIOD_7_PERIOD_14_RXN_m_SE_l		PEbiosynthesis	0.79 CTP_m_SE_l + 0.96 PHOSPHORYL_ETHANOLAMINE_m_SE_l + 2.3 PROTON_m_SE_l + 0.21 aCTP_m_SE_l + 0.04 aPHOSPHORYL_ETHANOLAMINE_m_SE_l --> CDP_ETHANOLAMINE_m_SE_l + 0.55 PPI_m_SE_l + 0.45 bPPI_m_SE_l	0	50	0	0	0	0	0	0	0	0	0	0	0	2.7.7.14-RXN
1234	2_PERIOD_7_PERIOD_7_PERIOD_15_RXN_m_CC_d		PCbiosynthesis	0.79 CTP_m_CC_d + PHOSPHORYL_CHOLINE_m_CC_d + 0.34 PROTON_m_CC_d + 0.21 aCTP_m_CC_d <=> CDP_CHOLINE_m_CC_d + 0.55 PPI_m_CC_d + 0.45 bPPI_m_CC_d	-10	10	0	0	0	0	0	0	0	0	0	0	0	2.7.7.15-RXN_m
1235	2_PERIOD_7_PERIOD_7_PERIOD_15_RXN_m_CC_l	0.0242693	PCbiosynthesis	0.79 CTP_m_CC_l + PHOSPHORYL_CHOLINE_m_CC_l + 0.34 PROTON_m_CC_l + 0.21 aCTP_m_CC_l <=> CDP_CHOLINE_m_CC_l + 0.55 PPI_m_CC_l + 0.45 bPPI_m_CC_l	-10	10	0	0	0	0	0	0	0	0	0	0	0	2.7.7.15-RXN_m
1236	2_PERIOD_7_PERIOD_7_PERIOD_15_RXN_m_MC_d		PCbiosynthesis	0.79 CTP_m_MC_d + PHOSPHORYL_CHOLINE_m_MC_d + 0.34 PROTON_m_MC_d + 0.21 aCTP_m_MC_d <=> CDP_CHOLINE_m_MC_d + 0.55 PPI_m_MC_d + 0.45 bPPI_m_MC_d	-1000	1000	0	0	0	0	0	0	0	0	0	0	0	2.7.7.15-RXN_m
1237	2_PERIOD_7_PERIOD_7_PERIOD_15_RXN_m_MC_l	0.485386	PCbiosynthesis	0.79 CTP_m_MC_l + PHOSPHORYL_CHOLINE_m_MC_l + 0.34 PROTON_m_MC_l + 0.21 aCTP_m_MC_l <=> CDP_CHOLINE_m_MC_l + 0.55 PPI_m_MC_l + 0.45 bPPI_m_MC_l	-1000	1000	0	5.32e-13	0	0	0	0	0	0	0	0	0	2.7.7.15-RXN_m
1238	2_PERIOD_7_PERIOD_7_PERIOD_15_RXN_m_pSE_d		PCbiosynthesis	0.79 CTP_m_pSE_d + PHOSPHORYL_CHOLINE_m_pSE_d + 0.34 PROTON_m_pSE_d + 0.21 aCTP_m_pSE_d <=> CDP_CHOLINE_m_pSE_d + 0.55 PPI_m_pSE_d + 0.45 bPPI_m_pSE_d	-60	60	0	0	0	0	0	0	0	0	0	0	0	2.7.7.15-RXN_m
1239	2_PERIOD_7_PERIOD_7_PERIOD_15_RXN_m_pSE_l	0.0242693	PCbiosynthesis	0.79 CTP_m_pSE_l + PHOSPHORYL_CHOLINE_m_pSE_l + 0.34 PROTON_m_pSE_l + 0.21 aCTP_m_pSE_l <=> CDP_CHOLINE_m_pSE_l + 0.55 PPI_m_pSE_l + 0.45 bPPI_m_pSE_l	-60	60	0	0	0	0	0	0	0	0	0	0	0	2.7.7.15-RXN_m
1240	2_PERIOD_7_PERIOD_7_PERIOD_15_RXN_m_SE_d		PCbiosynthesis	0.79 CTP_m_SE_d + PHOSPHORYL_CHOLINE_m_SE_d + 0.34 PROTON_m_SE_d + 0.21 aCTP_m_SE_d <=> CDP_CHOLINE_m_SE_d + 0.55 PPI_m_SE_d + 0.45 bPPI_m_SE_d	-50	50	0	0	0	0	0	0	0	0	0	0	0	2.7.7.15-RXN_m
1241	2_PERIOD_7_PERIOD_7_PERIOD_15_RXN_m_SE_l	0.0242693	PCbiosynthesis	0.79 CTP_m_SE_l + PHOSPHORYL_CHOLINE_m_SE_l + 0.34 PROTON_m_SE_l + 0.21 aCTP_m_SE_l <=> CDP_CHOLINE_m_SE_l + 0.55 PPI_m_SE_l + 0.45 bPPI_m_SE_l	-50	50	0	0	0	0	0	0	0	0	0	0	0	2.7.7.15-RXN_m
1242	2_PERIOD_7_PERIOD_7_PERIOD_34_RXN_c_CC_d		GDP-glucosebiosynthesis	GLC_1_P_c_CC_d + 0.65 GTP_c_CC_d + PROTON_c_CC_d + 0.35 aGTP_c_CC_d --> GDP_D_GLUCOSE_c_CC_d + 0.65 PPI_c_CC_d + 0.35 aPPI_c_CC_d	0	10	0	0	0.00563746	0	0	-8.44e-13	0	0	-1.48e-11	0	0	2.7.7.34-RXN:Glucose-1-phosphate guanylyltransferase
1243	2_PERIOD_7_PERIOD_7_PERIOD_34_RXN_c_CC_l		GDP-glucosebiosynthesis	GLC_1_P_c_CC_l + 0.65 GTP_c_CC_l + PROTON_c_CC_l + 0.35 aGTP_c_CC_l --> GDP_D_GLUCOSE_c_CC_l + 0.65 PPI_c_CC_l + 0.35 aPPI_c_CC_l	0	10	0	0	-6.95e-11	0	0	1.98e-12	0	0	-1.53e-11	0	0	2.7.7.34-RXN:Glucose-1-phosphate guanylyltransferase
1244	2_PERIOD_7_PERIOD_7_PERIOD_34_RXN_c_MC_d		GDP-glucosebiosynthesis	GLC_1_P_c_MC_d + 0.65 GTP_c_MC_d + PROTON_c_MC_d + 0.35 aGTP_c_MC_d --> GDP_D_GLUCOSE_c_MC_d + 0.65 PPI_c_MC_d + 0.35 aPPI_c_MC_d	0	1000	0	0	-2.78e-12	0	0	-3.37e-12	0	0	2.49e-11	0	0	2.7.7.34-RXN:Glucose-1-phosphate guanylyltransferase
1245	2_PERIOD_7_PERIOD_7_PERIOD_34_RXN_c_MC_l		GDP-glucosebiosynthesis	GLC_1_P_c_MC_l + 0.65 GTP_c_MC_l + PROTON_c_MC_l + 0.35 aGTP_c_MC_l --> GDP_D_GLUCOSE_c_MC_l + 0.65 PPI_c_MC_l + 0.35 aPPI_c_MC_l	0	1000	0	0	-1.77e-10	0	0	146.04	0	0	-2.13e-10	0	0	2.7.7.34-RXN:Glucose-1-phosphate guanylyltransferase
1246	2_PERIOD_7_PERIOD_7_PERIOD_34_RXN_c_pSE_d		GDP-glucosebiosynthesis	GLC_1_P_c_pSE_d + 0.65 GTP_c_pSE_d + PROTON_c_pSE_d + 0.35 aGTP_c_pSE_d --> GDP_D_GLUCOSE_c_pSE_d + 0.65 PPI_c_pSE_d + 0.35 aPPI_c_pSE_d	0	60	0	0	-1.87e-11	0	0	5.83e-11	0	0	-1.02e-11	0	0	2.7.7.34-RXN:Glucose-1-phosphate guanylyltransferase
1247	2_PERIOD_7_PERIOD_7_PERIOD_34_RXN_c_pSE_l		GDP-glucosebiosynthesis	GLC_1_P_c_pSE_l + 0.65 GTP_c_pSE_l + PROTON_c_pSE_l + 0.35 aGTP_c_pSE_l --> GDP_D_GLUCOSE_c_pSE_l + 0.65 PPI_c_pSE_l + 0.35 aPPI_c_pSE_l	0	60	0	0	-3.72e-11	0	0	-1.95e-12	0	0	-1.18e-11	0	0	2.7.7.34-RXN:Glucose-1-phosphate guanylyltransferase
1248	2_PERIOD_7_PERIOD_7_PERIOD_34_RXN_c_SE_d		GDP-glucosebiosynthesis	GLC_1_P_c_SE_d + 0.65 GTP_c_SE_d + PROTON_c_SE_d + 0.35 aGTP_c_SE_d --> GDP_D_GLUCOSE_c_SE_d + 0.65 PPI_c_SE_d + 0.35 aPPI_c_SE_d	0	50	0	0	0.00563746	0	0	2.85e-11	0	0	-1.52e-11	0	0	2.7.7.34-RXN:Glucose-1-phosphate guanylyltransferase
1249	2_PERIOD_7_PERIOD_7_PERIOD_34_RXN_c_SE_l		GDP-glucosebiosynthesis	GLC_1_P_c_SE_l + 0.65 GTP_c_SE_l + PROTON_c_SE_l + 0.35 aGTP_c_SE_l --> GDP_D_GLUCOSE_c_SE_l + 0.65 PPI_c_SE_l + 0.35 aPPI_c_SE_l	0	50	0	0	1.24e-09	0	0	4.57e-12	0	0	-1.09e-11	0	0	2.7.7.34-RXN:Glucose-1-phosphate guanylyltransferase
1250	2_PERIOD_7_PERIOD_7_PERIOD_44_RXN_c_CC_d		UDP-D-glucuronatebiosynthesis(fromless_thanigreater_thanmyoless_than/igreater_than-inositol)	CPD_510_c_CC_d + 0.85 PROTON_c_CC_d + 0.5 UTP_c_CC_d + 0.5 aUTP_c_CC_d <=> 0.65 PPI_c_CC_d + UDP_GLUCURONATE_c_CC_d + 0.35 aPPI_c_CC_d	-10	10	0	0	10	0	0	10	0	0	10	0	0	2.7.7.44-RXN:Glucuronate-1-phosphate uridylyltransferase
1251	2_PERIOD_7_PERIOD_7_PERIOD_44_RXN_c_CC_l		UDP-D-glucuronatebiosynthesis(fromless_thanigreater_thanmyoless_than/igreater_than-inositol)	CPD_510_c_CC_l + 0.85 PROTON_c_CC_l + 0.5 UTP_c_CC_l + 0.5 aUTP_c_CC_l <=> 0.65 PPI_c_CC_l + UDP_GLUCURONATE_c_CC_l + 0.35 aPPI_c_CC_l	-10	10	0	3.9e-11	0.00416862	0	0	10	0	0	0.028795	0	0	2.7.7.44-RXN:Glucuronate-1-phosphate uridylyltransferase
1252	2_PERIOD_7_PERIOD_7_PERIOD_44_RXN_c_MC_d		UDP-D-glucuronatebiosynthesis(fromless_thanigreater_thanmyoless_than/igreater_than-inositol)	CPD_510_c_MC_d + 0.85 PROTON_c_MC_d + 0.5 UTP_c_MC_d + 0.5 aUTP_c_MC_d <=> 0.65 PPI_c_MC_d + UDP_GLUCURONATE_c_MC_d + 0.35 aPPI_c_MC_d	-1000	1000	0	0	-7.04e-12	0	0	0	0	0	-8.98e-13	0	0	2.7.7.44-RXN:Glucuronate-1-phosphate uridylyltransferase
1253	2_PERIOD_7_PERIOD_7_PERIOD_44_RXN_c_MC_l	0.373725	UDP-D-glucuronatebiosynthesis(fromless_thanigreater_thanmyoless_than/igreater_than-inositol)	CPD_510_c_MC_l + 0.85 PROTON_c_MC_l + 0.5 UTP_c_MC_l + 0.5 aUTP_c_MC_l <=> 0.65 PPI_c_MC_l + UDP_GLUCURONATE_c_MC_l + 0.35 aPPI_c_MC_l	-1000	1000	0	0	-4.04e-12	0	0	0	0	1.88e-13	-3.97e-12	0	0	2.7.7.44-RXN:Glucuronate-1-phosphate uridylyltransferase
1254	2_PERIOD_7_PERIOD_7_PERIOD_44_RXN_c_pSE_d		UDP-D-glucuronatebiosynthesis(fromless_thanigreater_thanmyoless_than/igreater_than-inositol)	CPD_510_c_pSE_d + 0.85 PROTON_c_pSE_d + 0.5 UTP_c_pSE_d + 0.5 aUTP_c_pSE_d <=> 0.65 PPI_c_pSE_d + UDP_GLUCURONATE_c_pSE_d + 0.35 aPPI_c_pSE_d	-60	60	0	0	0	0	0	4.13e-09	0	0	-6.38e-11	0	0	2.7.7.44-RXN:Glucuronate-1-phosphate uridylyltransferase
1255	2_PERIOD_7_PERIOD_7_PERIOD_44_RXN_c_pSE_l		UDP-D-glucuronatebiosynthesis(fromless_thanigreater_thanmyoless_than/igreater_than-inositol)	CPD_510_c_pSE_l + 0.85 PROTON_c_pSE_l + 0.5 UTP_c_pSE_l + 0.5 aUTP_c_pSE_l <=> 0.65 PPI_c_pSE_l + UDP_GLUCURONATE_c_pSE_l + 0.35 aPPI_c_pSE_l	-60	60	0	0	-4.47e-11	0	0	4.35e-10	0	0	-6.74e-11	0	0	2.7.7.44-RXN:Glucuronate-1-phosphate uridylyltransferase
1256	2_PERIOD_7_PERIOD_7_PERIOD_44_RXN_c_SE_d		UDP-D-glucuronatebiosynthesis(fromless_thanigreater_thanmyoless_than/igreater_than-inositol)	CPD_510_c_SE_d + 0.85 PROTON_c_SE_d + 0.5 UTP_c_SE_d + 0.5 aUTP_c_SE_d <=> 0.65 PPI_c_SE_d + UDP_GLUCURONATE_c_SE_d + 0.35 aPPI_c_SE_d	-50	50	0	-10	0	0	-10	0	0	-10	0	0	0	2.7.7.44-RXN:Glucuronate-1-phosphate uridylyltransferase
1257	2_PERIOD_7_PERIOD_7_PERIOD_44_RXN_c_SE_l		UDP-D-glucuronatebiosynthesis(fromless_thanigreater_thanmyoless_than/igreater_than-inositol)	CPD_510_c_SE_l + 0.85 PROTON_c_SE_l + 0.5 UTP_c_SE_l + 0.5 aUTP_c_SE_l <=> 0.65 PPI_c_SE_l + UDP_GLUCURONATE_c_SE_l + 0.35 aPPI_c_SE_l	-50	50	0	-0.00416862	0	0	-10	0	0	-0.028795	0	0	0	2.7.7.44-RXN:Glucuronate-1-phosphate uridylyltransferase
1258	2_PERIOD_7_PERIOD_8_PERIOD_11_RXN_r_CC_d		Phosphatidylinositolbiosynthesis	CDPDIACYLGLYCEROL_p_CC_d + MYO_INOSITOL_c_CC_d --> CMP_p_CC_d + L_1_phosphatidyl_inositols_r_CC_d + PROTON_c_CC_d	0	10	0	0	0	0	0	0	0	0	0	0	0	2.7.8.11-RXN:phosphatidylinositol synthase
1259	2_PERIOD_7_PERIOD_8_PERIOD_11_RXN_r_CC_l		Phosphatidylinositolbiosynthesis	CDPDIACYLGLYCEROL_p_CC_l + MYO_INOSITOL_c_CC_l --> CMP_p_CC_l + L_1_phosphatidyl_inositols_r_CC_l + PROTON_c_CC_l	0	10	0	0	0	0	0	0	0	0	0	0	0	2.7.8.11-RXN:phosphatidylinositol synthase
1260	2_PERIOD_7_PERIOD_8_PERIOD_11_RXN_r_MC_d		Phosphatidylinositolbiosynthesis	CDPDIACYLGLYCEROL_p_MC_d + MYO_INOSITOL_c_MC_d --> CMP_p_MC_d + L_1_phosphatidyl_inositols_r_MC_d + PROTON_c_MC_d	0	1000	0	0	0	0	0	0	0	0	0	0	0	2.7.8.11-RXN:phosphatidylinositol synthase
1261	2_PERIOD_7_PERIOD_8_PERIOD_11_RXN_r_MC_l	0.373725	Phosphatidylinositolbiosynthesis	CDPDIACYLGLYCEROL_p_MC_l + MYO_INOSITOL_c_MC_l --> CMP_p_MC_l + L_1_phosphatidyl_inositols_r_MC_l + PROTON_c_MC_l	0	1000	0	0	0	0	0	0	0	1.52e-12	0	0	0	2.7.8.11-RXN:phosphatidylinositol synthase
1262	2_PERIOD_7_PERIOD_8_PERIOD_11_RXN_r_pSE_d		Phosphatidylinositolbiosynthesis	CDPDIACYLGLYCEROL_p_pSE_d + MYO_INOSITOL_c_pSE_d --> CMP_p_pSE_d + L_1_phosphatidyl_inositols_r_pSE_d + PROTON_c_pSE_d	0	60	0	0	0	0	0	0	0	0	0	0	0	2.7.8.11-RXN:phosphatidylinositol synthase
1263	2_PERIOD_7_PERIOD_8_PERIOD_11_RXN_r_pSE_l		Phosphatidylinositolbiosynthesis	CDPDIACYLGLYCEROL_p_pSE_l + MYO_INOSITOL_c_pSE_l --> CMP_p_pSE_l + L_1_phosphatidyl_inositols_r_pSE_l + PROTON_c_pSE_l	0	60	0	0	0	0	0	1.43e-12	0	0	0	0	0	2.7.8.11-RXN:phosphatidylinositol synthase
1264	2_PERIOD_7_PERIOD_8_PERIOD_11_RXN_r_SE_d		Phosphatidylinositolbiosynthesis	CDPDIACYLGLYCEROL_p_SE_d + MYO_INOSITOL_c_SE_d --> CMP_p_SE_d + L_1_phosphatidyl_inositols_r_SE_d + PROTON_c_SE_d	0	50	0	0	0	0	0	0	0	0	0	0	0	2.7.8.11-RXN:phosphatidylinositol synthase
1265	2_PERIOD_7_PERIOD_8_PERIOD_11_RXN_r_SE_l		Phosphatidylinositolbiosynthesis	CDPDIACYLGLYCEROL_p_SE_l + MYO_INOSITOL_c_SE_l --> CMP_p_SE_l + L_1_phosphatidyl_inositols_r_SE_l + PROTON_c_SE_l	0	50	0	0	0	0	0	0	0	0	0	0	0	2.7.8.11-RXN:phosphatidylinositol synthase
1266	2_PG_c_CC_SE_d			2_PG_c_CC_d <=> 2_PG_c_SE_d	-10	10	0	-10	10	0	-10	10	0	-10	10	0	-0.0102445
1267	2_PG_c_CC_SE_l			2_PG_c_CC_l <=> 2_PG_c_SE_l	-10	10	0	-10	10	0	-10	10	0	-10	10	0	0
1268	2_PG_c_SE_pSE_d			2_PG_c_SE_d --> 2_PG_c_pSE_d	0	50	0	0	-3.2e-11	0	0	-1.37e-11	0	0	-7.97e-11	0	0
1269	2_PG_c_SE_pSE_l			2_PG_c_SE_l --> 2_PG_c_pSE_l	0	50	0	0	-2.19e-11	0	0	0	0	0	-3.12e-11	0	0
1270	2K_ADIPATE_c_CC_SE_d			2K_ADIPATE_c_CC_d <=> 2K_ADIPATE_c_SE_d	-10	10	0	7.54e-12	-7.56e-12	0	0	0	0	0	-3.37e-12	0	0
1271	2K_ADIPATE_c_CC_SE_l			2K_ADIPATE_c_CC_l <=> 2K_ADIPATE_c_SE_l	-10	10	0	7.99e-12	-1.11e-11	0	0	0	0	2.4e-12	-6.45e-12	0	0
1272	2K_ADIPATE_c_SE_pSE_d			2K_ADIPATE_c_SE_d --> 2K_ADIPATE_c_pSE_d	0	50	0	7.65e-12	-6.41e-12	0	0	0	0	0	-2.08e-12	0	0
1273	2K_ADIPATE_c_SE_pSE_l			2K_ADIPATE_c_SE_l --> 2K_ADIPATE_c_pSE_l	0	50	0	0	-8.09e-12	0	0	0	0	0	-6.42e-12	0	0
1274	2K_ADIPATE_mc_CC_d			2K_ADIPATE_m_CC_d <=> 2K_ADIPATE_c_CC_d	-10	10	0	7.6e-12	0	0	0	0	0	2.17e-12	0	0	0	2K-ADIPATE_mc
1275	2K_ADIPATE_mc_CC_l			2K_ADIPATE_m_CC_l <=> 2K_ADIPATE_c_CC_l	-10	10	0	0	0	0	-2.06e-10	0	0	2.54e-12	0	0	0	2K-ADIPATE_mc
1276	2K_ADIPATE_mc_MC_d			2K_ADIPATE_m_MC_d <=> 2K_ADIPATE_c_MC_d	-1000	1000	0	8.36e-10	-2.78e-11	0	-1.04e-11	0	0	1.16e-12	0	0	0	2K-ADIPATE_mc
1277	2K_ADIPATE_mc_MC_l			2K_ADIPATE_m_MC_l <=> 2K_ADIPATE_c_MC_l	-1000	1000	0	-1.97e-11	-1.2e-12	0	0	0	0	1.03e-12	0	0	0	2K-ADIPATE_mc
1278	2K_ADIPATE_mc_pSE_d			2K_ADIPATE_m_pSE_d <=> 2K_ADIPATE_c_pSE_d	-60	60	0	4.55e-12	0	0	-2.95e-11	0	0	1.74e-12	0	0	0	2K-ADIPATE_mc
1279	2K_ADIPATE_mc_pSE_l			2K_ADIPATE_m_pSE_l <=> 2K_ADIPATE_c_pSE_l	-60	60	0	5.4e-12	0	0	0	0	0	2.06e-12	0	0	0	2K-ADIPATE_mc
1280	2K_ADIPATE_mc_SE_d			2K_ADIPATE_m_SE_d <=> 2K_ADIPATE_c_SE_d	-50	50	0	7.96e-12	0	0	0	0	0	2.53e-12	0	0	0	2K-ADIPATE_mc
1281	2K_ADIPATE_mc_SE_l			2K_ADIPATE_m_SE_l <=> 2K_ADIPATE_c_SE_l	-50	50	0	1.01e-11	0	0	0	0	0	2.91e-12	0	0	0	2K-ADIPATE_mc
1282	2KETO_3METHYLVALERATE_RXN_m_CC_d		isoleucinedegradationI	2_KETO_3_METHYL_VALERATE_m_CC_d + CO_A_m_CC_d + NAD_m_CC_d --> 2_METHYL_BUTYRYL_COA_m_CC_d + CARBON_DIOXIDE_m_CC_d + NADH_m_CC_d	0	10	0	0	0	0	0	0	0	0	0	0	0	Branched-chain alpha-keto acid dehydrogenase
1283	2KETO_3METHYLVALERATE_RXN_m_CC_l		isoleucinedegradationI	2_KETO_3_METHYL_VALERATE_m_CC_l + CO_A_m_CC_l + NAD_m_CC_l --> 2_METHYL_BUTYRYL_COA_m_CC_l + CARBON_DIOXIDE_m_CC_l + NADH_m_CC_l	0	10	0	0	-4.02e-11	0	0	0	0	0	0	0	0	Branched-chain alpha-keto acid dehydrogenase
1284	2KETO_3METHYLVALERATE_RXN_m_MC_d		isoleucinedegradationI	2_KETO_3_METHYL_VALERATE_m_MC_d + CO_A_m_MC_d + NAD_m_MC_d --> 2_METHYL_BUTYRYL_COA_m_MC_d + CARBON_DIOXIDE_m_MC_d + NADH_m_MC_d	0	1000	0	0	0	0	0	0	0	0	0	0	0	Branched-chain alpha-keto acid dehydrogenase
1285	2KETO_3METHYLVALERATE_RXN_m_MC_l	0.373725	isoleucinedegradationI	2_KETO_3_METHYL_VALERATE_m_MC_l + CO_A_m_MC_l + NAD_m_MC_l --> 2_METHYL_BUTYRYL_COA_m_MC_l + CARBON_DIOXIDE_m_MC_l + NADH_m_MC_l	0	1000	0	0	0	0	0	0	0	2.07e-12	0	0	0	Branched-chain alpha-keto acid dehydrogenase
1286	2KETO_3METHYLVALERATE_RXN_m_pSE_d		isoleucinedegradationI	2_KETO_3_METHYL_VALERATE_m_pSE_d + CO_A_m_pSE_d + NAD_m_pSE_d --> 2_METHYL_BUTYRYL_COA_m_pSE_d + CARBON_DIOXIDE_m_pSE_d + NADH_m_pSE_d	0	60	0	0	-1.72e-10	0	0	-5.7e-09	0	0	0	0	0	Branched-chain alpha-keto acid dehydrogenase
1287	2KETO_3METHYLVALERATE_RXN_m_pSE_l		isoleucinedegradationI	2_KETO_3_METHYL_VALERATE_m_pSE_l + CO_A_m_pSE_l + NAD_m_pSE_l --> 2_METHYL_BUTYRYL_COA_m_pSE_l + CARBON_DIOXIDE_m_pSE_l + NADH_m_pSE_l	0	60	0	0	-1.18e-10	0	0	0	0	1.85e-12	-1.79e-11	0	0	Branched-chain alpha-keto acid dehydrogenase
1288	2KETO_3METHYLVALERATE_RXN_m_SE_d		isoleucinedegradationI	2_KETO_3_METHYL_VALERATE_m_SE_d + CO_A_m_SE_d + NAD_m_SE_d --> 2_METHYL_BUTYRYL_COA_m_SE_d + CARBON_DIOXIDE_m_SE_d + NADH_m_SE_d	0	50	0	0	0	0	0	0	0	0	0	0	0	Branched-chain alpha-keto acid dehydrogenase
1289	2KETO_3METHYLVALERATE_RXN_m_SE_l		isoleucinedegradationI	2_KETO_3_METHYL_VALERATE_m_SE_l + CO_A_m_SE_l + NAD_m_SE_l --> 2_METHYL_BUTYRYL_COA_m_SE_l + CARBON_DIOXIDE_m_SE_l + NADH_m_SE_l	0	50	0	0	9.01e-12	0	0	-1.95e-11	0	2.09e-11	0	0	0	Branched-chain alpha-keto acid dehydrogenase
1290	2KETO_4METHYL_PENTANOATE_DEHYDROG_RXN_m_CC_d		leucinedegradationI	2K_4CH3_PENTANOATE_m_CC_d + CO_A_m_CC_d + NAD_m_CC_d --> CARBON_DIOXIDE_m_CC_d + ISOVALERYL_COA_m_CC_d + NADH_m_CC_d	0	10	0	0	0	0	0	0	0	0	0	0	0	2-keto-4-methyl-pentanoate dehydrogenase
1291	2KETO_4METHYL_PENTANOATE_DEHYDROG_RXN_m_CC_l		leucinedegradationI	2K_4CH3_PENTANOATE_m_CC_l + CO_A_m_CC_l + NAD_m_CC_l --> CARBON_DIOXIDE_m_CC_l + ISOVALERYL_COA_m_CC_l + NADH_m_CC_l	0	10	0	0	0	0	0	0	0	0	0	0	0	2-keto-4-methyl-pentanoate dehydrogenase
1292	2KETO_4METHYL_PENTANOATE_DEHYDROG_RXN_m_MC_d		leucinedegradationI	2K_4CH3_PENTANOATE_m_MC_d + CO_A_m_MC_d + NAD_m_MC_d --> CARBON_DIOXIDE_m_MC_d + ISOVALERYL_COA_m_MC_d + NADH_m_MC_d	0	1000	0	0	0	0	0	0	0	0	0	0	0	2-keto-4-methyl-pentanoate dehydrogenase
1293	2KETO_4METHYL_PENTANOATE_DEHYDROG_RXN_m_MC_l	0.373725	leucinedegradationI	2K_4CH3_PENTANOATE_m_MC_l + CO_A_m_MC_l + NAD_m_MC_l --> CARBON_DIOXIDE_m_MC_l + ISOVALERYL_COA_m_MC_l + NADH_m_MC_l	0	1000	0	0	0	0	0	0	0	0	0	0	0	2-keto-4-methyl-pentanoate dehydrogenase
1294	2KETO_4METHYL_PENTANOATE_DEHYDROG_RXN_m_pSE_d		leucinedegradationI	2K_4CH3_PENTANOATE_m_pSE_d + CO_A_m_pSE_d + NAD_m_pSE_d --> CARBON_DIOXIDE_m_pSE_d + ISOVALERYL_COA_m_pSE_d + NADH_m_pSE_d	0	60	0	0	0	0	0	0	0	0	0	0	0	2-keto-4-methyl-pentanoate dehydrogenase
1295	2KETO_4METHYL_PENTANOATE_DEHYDROG_RXN_m_pSE_l		leucinedegradationI	2K_4CH3_PENTANOATE_m_pSE_l + CO_A_m_pSE_l + NAD_m_pSE_l --> CARBON_DIOXIDE_m_pSE_l + ISOVALERYL_COA_m_pSE_l + NADH_m_pSE_l	0	60	0	0	0	0	0	0	0	0	0	0	0	2-keto-4-methyl-pentanoate dehydrogenase
1296	2KETO_4METHYL_PENTANOATE_DEHYDROG_RXN_m_SE_d		leucinedegradationI	2K_4CH3_PENTANOATE_m_SE_d + CO_A_m_SE_d + NAD_m_SE_d --> CARBON_DIOXIDE_m_SE_d + ISOVALERYL_COA_m_SE_d + NADH_m_SE_d	0	50	0	0	0	0	0	0	0	0	0	0	0	2-keto-4-methyl-pentanoate dehydrogenase
1297	2KETO_4METHYL_PENTANOATE_DEHYDROG_RXN_m_SE_l		leucinedegradationI	2K_4CH3_PENTANOATE_m_SE_l + CO_A_m_SE_l + NAD_m_SE_l --> CARBON_DIOXIDE_m_SE_l + ISOVALERYL_COA_m_SE_l + NADH_m_SE_l	0	50	0	0	0	0	0	0	0	0	0	0	0	2-keto-4-methyl-pentanoate dehydrogenase
1298	2KG_ACONITATE_mc_CC_d			2_KETOGLUTARATE_m_CC_d + CIS_ACONITATE_c_CC_d + PROTON_c_CC_d <=> 2_KETOGLUTARATE_c_CC_d + CIS_ACONITATE_m_CC_d + PROTON_m_CC_d	-10	10	0	-10	10	0	-10	10	0	-10	10	0	0	2KG_ACONITATE_mc
1299	2KG_ACONITATE_mc_CC_l			2_KETOGLUTARATE_m_CC_l + CIS_ACONITATE_c_CC_l + PROTON_c_CC_l <=> 2_KETOGLUTARATE_c_CC_l + CIS_ACONITATE_m_CC_l + PROTON_m_CC_l	-10	10	0	-10	10	0	-10	10	0	-10	10	0.0038858	0	2KG_ACONITATE_mc
1300	2KG_ACONITATE_mc_MC_d			2_KETOGLUTARATE_m_MC_d + CIS_ACONITATE_c_MC_d + PROTON_c_MC_d <=> 2_KETOGLUTARATE_c_MC_d + CIS_ACONITATE_m_MC_d + PROTON_m_MC_d	-1000	1000	0	-1000	1000	0	-1000	1000	0	-1000	1000	0	0	2KG_ACONITATE_mc
1301	2KG_ACONITATE_mc_pSE_d			2_KETOGLUTARATE_m_pSE_d + CIS_ACONITATE_c_pSE_d + PROTON_c_pSE_d <=> 2_KETOGLUTARATE_c_pSE_d + CIS_ACONITATE_m_pSE_d + PROTON_m_pSE_d	-60	60	0	-60	60	0	-60	60	0	-60	60	0	0	2KG_ACONITATE_mc
1302	2KG_ACONITATE_mc_pSE_l			2_KETOGLUTARATE_m_pSE_l + CIS_ACONITATE_c_pSE_l + PROTON_c_pSE_l <=> 2_KETOGLUTARATE_c_pSE_l + CIS_ACONITATE_m_pSE_l + PROTON_m_pSE_l	-60	60	0	-60	60	0.00382979	-60	60	0	-60	60	0.0658396	0	2KG_ACONITATE_mc
1303	2KG_CIT_mc_CC_d			2_KETOGLUTARATE_m_CC_d + CIT_c_CC_d + PROTON_c_CC_d <=> 2_KETOGLUTARATE_c_CC_d + CIT_m_CC_d + PROTON_m_CC_d	-10	10	0	-10	10	-0.00192527	-10	10	0	-10	10	-0.00495977	-0.0054288	2KG_CIT_mc
1304	2KG_CIT_mc_CC_l			2_KETOGLUTARATE_m_CC_l + CIT_c_CC_l + PROTON_c_CC_l <=> 2_KETOGLUTARATE_c_CC_l + CIT_m_CC_l + PROTON_m_CC_l	-10	10	0	-10	10	0	-10	10	0	-10	10	0	0	2KG_CIT_mc
1305	2KG_CIT_mc_MC_d			2_KETOGLUTARATE_m_MC_d + CIT_c_MC_d + PROTON_c_MC_d <=> 2_KETOGLUTARATE_c_MC_d + CIT_m_MC_d + PROTON_m_MC_d	-1000	1000	0	-1000	1000	0	-1000	1000	0	-1000	1000	0	0	2KG_CIT_mc
1306	2KG_CIT_mc_MC_l			2_KETOGLUTARATE_m_MC_l + CIT_c_MC_l + PROTON_c_MC_l <=> 2_KETOGLUTARATE_c_MC_l + CIT_m_MC_l + PROTON_m_MC_l	-1000	1000	0	-1000	1000	0	-1000	1000	0	-1000	1000	0	0	2KG_CIT_mc
1307	2KG_CIT_mc_pSE_d			2_KETOGLUTARATE_m_pSE_d + CIT_c_pSE_d + PROTON_c_pSE_d <=> 2_KETOGLUTARATE_c_pSE_d + CIT_m_pSE_d + PROTON_m_pSE_d	-60	60	0	-60	60	0	-60	60	0	-60	60	0	0	2KG_CIT_mc
1308	2KG_CIT_mc_pSE_l			2_KETOGLUTARATE_m_pSE_l + CIT_c_pSE_l + PROTON_c_pSE_l <=> 2_KETOGLUTARATE_c_pSE_l + CIT_m_pSE_l + PROTON_m_pSE_l	-60	60	0	-60	60	0	-60	60	0	-60	60	0	0	2KG_CIT_mc
1309	2KG_CIT_mc_SE_d			2_KETOGLUTARATE_m_SE_d + CIT_c_SE_d + PROTON_c_SE_d <=> 2_KETOGLUTARATE_c_SE_d + CIT_m_SE_d + PROTON_m_SE_d	-50	50	0	-50	50	0	-50	50	0	-50	50	0	0	2KG_CIT_mc
1310	2KG_CIT_mc_SE_l			2_KETOGLUTARATE_m_SE_l + CIT_c_SE_l + PROTON_c_SE_l <=> 2_KETOGLUTARATE_c_SE_l + CIT_m_SE_l + PROTON_m_SE_l	-50	50	0	-50	50	0	-50	50	0	-50	50	0	0	2KG_CIT_mc
1311	2KG_ISOCITRATE_mc_CC_d			2_KETOGLUTARATE_m_CC_d + PROTON_c_CC_d + THREO_DS_ISO_CITRATE_c_CC_d <=> 2_KETOGLUTARATE_c_CC_d + PROTON_m_CC_d + THREO_DS_ISO_CITRATE_m_CC_d	-10	10	0	-10	10	0	-10	10	0	-10	10	0	0	2KG_ISOCITRATE_mc
1312	2KG_ISOCITRATE_mc_CC_l			2_KETOGLUTARATE_m_CC_l + PROTON_c_CC_l + THREO_DS_ISO_CITRATE_c_CC_l <=> 2_KETOGLUTARATE_c_CC_l + PROTON_m_CC_l + THREO_DS_ISO_CITRATE_m_CC_l	-10	10	0	-10	10	0	-10	10	0	-10	10	0	0.0209172	2KG_ISOCITRATE_mc
1313	2KG_ISOCITRATE_mc_MC_d			2_KETOGLUTARATE_m_MC_d + PROTON_c_MC_d + THREO_DS_ISO_CITRATE_c_MC_d <=> 2_KETOGLUTARATE_c_MC_d + PROTON_m_MC_d + THREO_DS_ISO_CITRATE_m_MC_d	-1000	1000	0	-1000	1000	0	-1000	1000	0	-1000	1000	0	0	2KG_ISOCITRATE_mc
1314	2KG_ISOCITRATE_mc_MC_l			2_KETOGLUTARATE_m_MC_l + PROTON_c_MC_l + THREO_DS_ISO_CITRATE_c_MC_l <=> 2_KETOGLUTARATE_c_MC_l + PROTON_m_MC_l + THREO_DS_ISO_CITRATE_m_MC_l	-1000	1000	0	-1000	1000	0	-1000	1000	0	-1000	1000	0	0	2KG_ISOCITRATE_mc
1315	2KG_ISOCITRATE_mc_SE_l			2_KETOGLUTARATE_m_SE_l + PROTON_c_SE_l + THREO_DS_ISO_CITRATE_c_SE_l <=> 2_KETOGLUTARATE_c_SE_l + PROTON_m_SE_l + THREO_DS_ISO_CITRATE_m_SE_l	-50	50	0	-50	50	0.055389	-50	50	0	-50	50	0.0279191	0.112396	2KG_ISOCITRATE_mc
1316	2KG_MAL_mc_CC_l			2_KETOGLUTARATE_m_CC_l + MAL_c_CC_l <=> 2_KETOGLUTARATE_c_CC_l + MAL_m_CC_l	-10	10	0	-10	10	0.0207157	-10	10	0	-10	10	0	0	2KG_MAL_mc
1317	2KG_MAL_mc_MC_l			2_KETOGLUTARATE_m_MC_l + MAL_c_MC_l <=> 2_KETOGLUTARATE_c_MC_l + MAL_m_MC_l	-1000	1000	0	-1000	1000	0.043264	-1000	1000	0.0370953	-1000	1000	0.358327	0	2KG_MAL_mc
1318	2KG_MAL_mc_pSE_l			2_KETOGLUTARATE_m_pSE_l + MAL_c_pSE_l <=> 2_KETOGLUTARATE_c_pSE_l + MAL_m_pSE_l	-60	60	0	-60	60	0.00854051	-60	60	0	-60	60	0	0	2KG_MAL_mc
1319	2KG_MAL_mc_SE_l			2_KETOGLUTARATE_m_SE_l + MAL_c_SE_l <=> 2_KETOGLUTARATE_c_SE_l + MAL_m_SE_l	-50	50	0	-50	50	0.00141098	-50	50	0	-50	50	0.0495879	0.00551106	2KG_MAL_mc
1320	2KG_MAL_pc_CC_d			2_KETOGLUTARATE_p_CC_d + MAL_c_CC_d <=> 2_KETOGLUTARATE_c_CC_d + MAL_p_CC_d	-10	10	0	-0.00197731	0	0	3.93e-11	1.08e-10	0.000472117	2.71e-11	-5.82e-11	0	0.000684067	2KG_MAL_pc
1321	2KG_MAL_pc_MC_d			2_KETOGLUTARATE_p_MC_d + MAL_c_MC_d <=> 2_KETOGLUTARATE_c_MC_d + MAL_p_MC_d	-1000	1000	0	4.1e-11	-3.17e-10	0	1.7e-11	-4.25e-12	0	1.33e-11	-3.58e-12	0	0	2KG_MAL_pc
1322	2KG_MAL_pc_SE_d			2_KETOGLUTARATE_p_SE_d + MAL_c_SE_d <=> 2_KETOGLUTARATE_c_SE_d + MAL_p_SE_d	-50	50	0	1.25e-10	-5.32e-11	0	0	6.12e-10	0	0	-5.75e-11	0	0.000315266	2KG_MAL_pc
1323	2KG_MAL_pc_SE_l			2_KETOGLUTARATE_p_SE_l + MAL_c_SE_l <=> 2_KETOGLUTARATE_c_SE_l + MAL_p_SE_l	-50	50	0	3.85e-11	0.000228444	0	0	2.97e-11	0	4.98e-11	0.00793461	0	0	2KG_MAL_pc
1324	2KG_OAA_mc_CC_d			2_KETOGLUTARATE_m_CC_d + OXALACETIC_ACID_c_CC_d <=> 2_KETOGLUTARATE_c_CC_d + OXALACETIC_ACID_m_CC_d	-10	10	0	-10	10	-0.00796829	-10	10	0	-10	10	0	-0.00547537	2KG_OAA_mc
1325	2KG_OAA_mc_CC_l			2_KETOGLUTARATE_m_CC_l + OXALACETIC_ACID_c_CC_l <=> 2_KETOGLUTARATE_c_CC_l + OXALACETIC_ACID_m_CC_l	-10	10	0	-10	10	0	-10	10	-0.000928113	-10	10	0	0	2KG_OAA_mc
1326	2KG_OAA_mc_MC_d			2_KETOGLUTARATE_m_MC_d + OXALACETIC_ACID_c_MC_d <=> 2_KETOGLUTARATE_c_MC_d + OXALACETIC_ACID_m_MC_d	-1000	1000	0	-1000	1000	0	-1000	1000	0	-1000	1000	0	0	2KG_OAA_mc
1327	2KG_OAA_mc_MC_l			2_KETOGLUTARATE_m_MC_l + OXALACETIC_ACID_c_MC_l <=> 2_KETOGLUTARATE_c_MC_l + OXALACETIC_ACID_m_MC_l	-1000	1000	0	-1000	1000	0	-1000	1000	0	-1000	1000	0	0	2KG_OAA_mc
1328	2KG_OAA_mc_pSE_d			2_KETOGLUTARATE_m_pSE_d + OXALACETIC_ACID_c_pSE_d <=> 2_KETOGLUTARATE_c_pSE_d + OXALACETIC_ACID_m_pSE_d	-60	60	0	-60	60	0	-60	60	0	-60	60	0	0	2KG_OAA_mc
1329	2KG_OAA_mc_pSE_l			2_KETOGLUTARATE_m_pSE_l + OXALACETIC_ACID_c_pSE_l <=> 2_KETOGLUTARATE_c_pSE_l + OXALACETIC_ACID_m_pSE_l	-60	60	0	-60	60	0	-60	60	0	-60	60	0	0	2KG_OAA_mc
1330	2KG_OAA_mc_SE_d			2_KETOGLUTARATE_m_SE_d + OXALACETIC_ACID_c_SE_d <=> 2_KETOGLUTARATE_c_SE_d + OXALACETIC_ACID_m_SE_d	-50	50	0	-50	50	0	-50	50	0	-50	50	0	0	2KG_OAA_mc
1331	2KG_OAA_mc_SE_l			2_KETOGLUTARATE_m_SE_l + OXALACETIC_ACID_c_SE_l <=> 2_KETOGLUTARATE_c_SE_l + OXALACETIC_ACID_m_SE_l	-50	50	0	-50	50	0	-50	50	0	-50	50	0	0	2KG_OAA_mc
1332	2KG_SUC_mc_CC_d			2_KETOGLUTARATE_m_CC_d + SUC_c_CC_d <=> 2_KETOGLUTARATE_c_CC_d + SUC_m_CC_d	-10	10	0	-10	10	0	-10	10	0	-10	10	0	0	2KG_SUC_mc
1333	2KG_SUC_mc_CC_l			2_KETOGLUTARATE_m_CC_l + SUC_c_CC_l <=> 2_KETOGLUTARATE_c_CC_l + SUC_m_CC_l	-10	10	0	-10	10	0	-10	10	0	-10	10	0	0	2KG_SUC_mc
1334	2KG_SUC_mc_MC_d			2_KETOGLUTARATE_m_MC_d + SUC_c_MC_d <=> 2_KETOGLUTARATE_c_MC_d + SUC_m_MC_d	-1000	1000	0	-1000	1000	0	-1000	1000	0	-1000	1000	0	0	2KG_SUC_mc
1335	2KG_SUC_mc_pSE_d			2_KETOGLUTARATE_m_pSE_d + SUC_c_pSE_d <=> 2_KETOGLUTARATE_c_pSE_d + SUC_m_pSE_d	-60	60	0	-60	60	0	-60	60	0	-60	60	0	0	2KG_SUC_mc
1336	2KG_SUC_mc_pSE_l			2_KETOGLUTARATE_m_pSE_l + SUC_c_pSE_l <=> 2_KETOGLUTARATE_c_pSE_l + SUC_m_pSE_l	-60	60	0	-60	60	0	-60	60	0	-60	60	0	0	2KG_SUC_mc
1337	2KG_SUC_mc_SE_d			2_KETOGLUTARATE_m_SE_d + SUC_c_SE_d <=> 2_KETOGLUTARATE_c_SE_d + SUC_m_SE_d	-50	50	0	-50	50	0	-50	50	0	-50	50	0	0	2KG_SUC_mc
1338	2KG_SUC_mc_SE_l			2_KETOGLUTARATE_m_SE_l + SUC_c_SE_l <=> 2_KETOGLUTARATE_c_SE_l + SUC_m_SE_l	-50	50	0	-50	50	0	-50	50	0	-50	50	0	0	2KG_SUC_mc
1339	2OXOGLUTARATEDEH_RXN_m_CC_d		TCAcyclevariationIII(eukaryotic)	2_KETOGLUTARATE_m_CC_d + CO_A_m_CC_d + NAD_m_CC_d --> CARBON_DIOXIDE_m_CC_d + NADH_m_CC_d + SUC_COA_m_CC_d	0	10	0	0	0.0605052	0.0342598	0	0.0990082	0	0	0.0915797	0.0282223	0.0325412	2-oxoglutarate dehydrogenase
1340	2OXOGLUTARATEDEH_RXN_m_CC_l	0.0305961	TCAcyclevariationIII(eukaryotic)	2_KETOGLUTARATE_m_CC_l + CO_A_m_CC_l + NAD_m_CC_l --> CARBON_DIOXIDE_m_CC_l + NADH_m_CC_l + SUC_COA_m_CC_l	0	10	0	0	0.0779736	0	0	2.6e-11	0.00628491	0	0.0753563	0.00770976	0	2-oxoglutarate dehydrogenase
1341	2PGADEHYDRAT_RXN_c_CC_l		Rubiscoshunt, glycolysisI, gluconeogenesis, glycolysisIV(plantcytosol)	2_PG_c_CC_l <=> PHOSPHO_ENOL_PYRUVATE_c_CC_l + WATER_c_CC_l	-10	10	0	-10	10	0.000403136	-9.9996	10	-0.000523796	-10	10	0	0	2PGADEHYDRAT-RXN:Phosphopyruvate hydratase
1342	2PGADEHYDRAT_RXN_c_SE_l		Rubiscoshunt, glycolysisI, gluconeogenesis, glycolysisIV(plantcytosol)	2_PG_c_SE_l <=> PHOSPHO_ENOL_PYRUVATE_c_SE_l + WATER_c_SE_l	-50	50	0	-10	10	0	-9.9996	10	0	-9.9556	10.0444	0.0444048	0.0292607	2PGADEHYDRAT-RXN:Phosphopyruvate hydratase
1343	2PGADEHYDRAT_RXN_p_CC_d		Rubiscoshunt, glycolysisI, gluconeogenesis, glycolysisIV(plantcytosol)	2_PG_p_CC_d --> PHOSPHO_ENOL_PYRUVATE_p_CC_d + WATER_p_CC_d	0	0	0	0	0	0	0	0	0	0	0	0	0	2PGADEHYDRAT-RXN:Phosphopyruvate hydratase
1344	2PGADEHYDRAT_RXN_p_CC_l		Rubiscoshunt, glycolysisI, gluconeogenesis, glycolysisIV(plantcytosol)	2_PG_p_CC_l --> PHOSPHO_ENOL_PYRUVATE_p_CC_l + WATER_p_CC_l	0	0	0	0	0	0	0	0	0	0	0	0	0	2PGADEHYDRAT-RXN:Phosphopyruvate hydratase
1345	2PGADEHYDRAT_RXN_p_MC_d		Rubiscoshunt, glycolysisI, gluconeogenesis, glycolysisIV(plantcytosol)	2_PG_p_MC_d --> PHOSPHO_ENOL_PYRUVATE_p_MC_d + WATER_p_MC_d	0	0	0	0	0	0	0	0	0	0	0	0	0	2PGADEHYDRAT-RXN:Phosphopyruvate hydratase
1346	2PGADEHYDRAT_RXN_p_MC_l	0.373725	Rubiscoshunt, glycolysisI, gluconeogenesis, glycolysisIV(plantcytosol)	2_PG_p_MC_l --> PHOSPHO_ENOL_PYRUVATE_p_MC_l + WATER_p_MC_l	0	0	0	0	0	0	0	0	0	0	0	0	0	2PGADEHYDRAT-RXN:Phosphopyruvate hydratase
1347	2PGADEHYDRAT_RXN_p_pSE_d		Rubiscoshunt, glycolysisI, gluconeogenesis, glycolysisIV(plantcytosol)	2_PG_p_pSE_d --> PHOSPHO_ENOL_PYRUVATE_p_pSE_d + WATER_p_pSE_d	0	0	0	0	0	0	0	0	0	0	0	0	0	2PGADEHYDRAT-RXN:Phosphopyruvate hydratase
1348	2PGADEHYDRAT_RXN_p_pSE_l		Rubiscoshunt, glycolysisI, gluconeogenesis, glycolysisIV(plantcytosol)	2_PG_p_pSE_l --> PHOSPHO_ENOL_PYRUVATE_p_pSE_l + WATER_p_pSE_l	0	0	0	0	0	0	0	0	0	0	0	0	0	2PGADEHYDRAT-RXN:Phosphopyruvate hydratase
1349	2PGADEHYDRAT_RXN_p_SE_d		Rubiscoshunt, glycolysisI, gluconeogenesis, glycolysisIV(plantcytosol)	2_PG_p_SE_d --> PHOSPHO_ENOL_PYRUVATE_p_SE_d + WATER_p_SE_d	0	0	0	0	0	0	0	0	0	0	0	0	0	2PGADEHYDRAT-RXN:Phosphopyruvate hydratase
1350	2PGADEHYDRAT_RXN_p_SE_l		Rubiscoshunt, glycolysisI, gluconeogenesis, glycolysisIV(plantcytosol)	2_PG_p_SE_l --> PHOSPHO_ENOL_PYRUVATE_p_SE_l + WATER_p_SE_l	0	0	0	0	0	0	0	0	0	0	0	0	0	2PGADEHYDRAT-RXN:Phosphopyruvate hydratase
1351	2TRANSKETO_RXN_p_SE_l	0.00965588	pentosephosphatepathway(non-oxidativebranch), Rubiscoshunt, pentosephosphatepathway(partial), formaldehydeassimilationIII(dihydroxyacetonecycle), Calvin-Benson-Basshamcycle	ERYTHROSE_4P_p_SE_l + XYLULOSE_5_PHOSPHATE_p_SE_l <=> FRUCTOSE_6P_p_SE_l + GAP_p_SE_l	-50	50	0	1.85e-11	-4e-11	0	0	0.0334352	0	1.3e-11	0.04167	0	0	2TRANSKETO-RXN:Transketolase
1352	3_DEHYDROQUINATE_DEHYDRATASE_RXN_p_CC_d		chorismatebiosynthesis	DEHYDROQUINATE_p_CC_d --> 3_DEHYDRO_SHIKIMATE_p_CC_d + PROTON_p_CC_d + WATER_p_CC_d	0	10	0	0	-1.19e-11	0	0	-1.53e-12	0	0	-1.1e-11	0	0	3-dehydroquinate dehydratase
1353	3_DEHYDROQUINATE_DEHYDRATASE_RXN_p_MC_d		chorismatebiosynthesis	DEHYDROQUINATE_p_MC_d --> 3_DEHYDRO_SHIKIMATE_p_MC_d + PROTON_p_MC_d + WATER_p_MC_d	0	1000	0	0	-2.88e-12	0	0	0	0	0	-1.86e-11	0	0	3-dehydroquinate dehydratase
1354	3_DEHYDROQUINATE_DEHYDRATASE_RXN_p_pSE_l		chorismatebiosynthesis	DEHYDROQUINATE_p_pSE_l --> 3_DEHYDRO_SHIKIMATE_p_pSE_l + PROTON_p_pSE_l + WATER_p_pSE_l	0	60	0	0	-9.25e-11	0.00038074	0.00038074	0.00038074	0.000137066	0.000258903	0.000258903	0.000258903	0.000463976	3-dehydroquinate dehydratase
1355	3_DEHYDROQUINATE_DEHYDRATASE_RXN_p_SE_d		chorismatebiosynthesis	DEHYDROQUINATE_p_SE_d --> 3_DEHYDRO_SHIKIMATE_p_SE_d + PROTON_p_SE_d + WATER_p_SE_d	0	50	0	0	-1.01e-11	0	0	-2.33e-11	0	0	-1.27e-11	0	0.000154659	3-dehydroquinate dehydratase
1356	3_DEHYDROQUINATE_DEHYDRATASE_RXN_p_SE_l		chorismatebiosynthesis	DEHYDROQUINATE_p_SE_l --> 3_DEHYDRO_SHIKIMATE_p_SE_l + PROTON_p_SE_l + WATER_p_SE_l	0	50	0	0	-2.44e-10	0	0	1.75e-10	0	0	0.000137066	0	0	3-dehydroquinate dehydratase
1357	3_DEHYDROQUINATE_SYNTHASE_RXN_p_CC_d		chorismatebiosynthesis	3_DEOXY_D_ARABINO_HEPTULOSONATE_7_P_p_CC_d --> DEHYDROQUINATE_p_CC_d + Pi_p_CC_d	0	10	0	0	-1.38e-11	0	0	-6.17e-12	0	0	-1.1e-11	0	0	Aconitase
1358	3_DEHYDROQUINATE_SYNTHASE_RXN_p_MC_d		chorismatebiosynthesis	3_DEOXY_D_ARABINO_HEPTULOSONATE_7_P_p_MC_d --> DEHYDROQUINATE_p_MC_d + Pi_p_MC_d	0	1000	0	0	-4.28e-12	0	0	0	0	0	1.04e-11	0	0	Aconitase
1359	3_DEHYDROQUINATE_SYNTHASE_RXN_p_pSE_l		chorismatebiosynthesis	3_DEOXY_D_ARABINO_HEPTULOSONATE_7_P_p_pSE_l --> DEHYDROQUINATE_p_pSE_l + Pi_p_pSE_l	0	60	0	0	-9.38e-11	0.00038074	0.00038074	0.00038074	0.000137066	0.000258903	0.000258903	0.000258903	0.000463976	Aconitase
1360	3_DEHYDROQUINATE_SYNTHASE_RXN_p_SE_d		chorismatebiosynthesis	3_DEOXY_D_ARABINO_HEPTULOSONATE_7_P_p_SE_d --> DEHYDROQUINATE_p_SE_d + Pi_p_SE_d	0	50	0	0	-1.13e-11	0	0	-1.62e-10	0	0	-1.31e-11	0	0.000154659	Aconitase
1361	3_DEHYDROQUINATE_SYNTHASE_RXN_p_SE_l		chorismatebiosynthesis	3_DEOXY_D_ARABINO_HEPTULOSONATE_7_P_p_SE_l --> DEHYDROQUINATE_p_SE_l + Pi_p_SE_l	0	50	0	0	1.76e-10	0	0	7.56e-12	0	0	0.000137066	0	0	Aconitase
1362	3_HYDROXBUTYRYL_COA_DEHYDRATASE_RXN_x_CC_d			CROTONYL_COA_x_CC_d + WATER_x_CC_d --> CPD_650_x_CC_d	0	10	0	0	-3.58e-12	0	0	0	0	0	-2.4e-12	0	0	3-hydroxbutyryl-coA dehydratase
1363	3_HYDROXBUTYRYL_COA_DEHYDRATASE_RXN_x_CC_l			CROTONYL_COA_x_CC_l + WATER_x_CC_l --> CPD_650_x_CC_l	0	10	0	5.41e-12	-8.7e-12	0	7.06e-12	1.09e-12	0	3.46e-12	0	0	0	3-hydroxbutyryl-coA dehydratase
1364	3_HYDROXBUTYRYL_COA_DEHYDRATASE_RXN_x_MC_d			CROTONYL_COA_x_MC_d + WATER_x_MC_d --> CPD_650_x_MC_d	0	1000	0	8.58e-12	-3.13e-11	0	0	1.46e-12	0	9.75e-13	-2.51e-12	0	0	3-hydroxbutyryl-coA dehydratase
1365	3_HYDROXBUTYRYL_COA_DEHYDRATASE_RXN_x_MC_l	0.373725		CROTONYL_COA_x_MC_l + WATER_x_MC_l --> CPD_650_x_MC_l	0	1000	0	0	-1.31e-11	0	0	0	0	0	0	0	0	3-hydroxbutyryl-coA dehydratase
1366	3_HYDROXBUTYRYL_COA_DEHYDRATASE_RXN_x_pSE_d			CROTONYL_COA_x_pSE_d + WATER_x_pSE_d --> CPD_650_x_pSE_d	0	60	0	0	-3.19e-11	0	0	0	0	0	-2e-12	0	0	3-hydroxbutyryl-coA dehydratase
1367	3_HYDROXBUTYRYL_COA_DEHYDRATASE_RXN_x_pSE_l			CROTONYL_COA_x_pSE_l + WATER_x_pSE_l --> CPD_650_x_pSE_l	0	60	0	1.9e-11	-7.32e-12	0	0	0	0	2.65e-12	-3.08e-11	0	0	3-hydroxbutyryl-coA dehydratase
1368	3_HYDROXBUTYRYL_COA_DEHYDRATASE_RXN_x_SE_d			CROTONYL_COA_x_SE_d + WATER_x_SE_d --> CPD_650_x_SE_d	0	50	0	0	-6.34e-12	0	0	0	0	2.39e-12	-2.36e-12	0	0	3-hydroxbutyryl-coA dehydratase
1369	3_HYDROXBUTYRYL_COA_DEHYDRATASE_RXN_x_SE_l			CROTONYL_COA_x_SE_l + WATER_x_SE_l --> CPD_650_x_SE_l	0	50	0	1.05e-11	-4.82e-11	0	0	1.46e-12	0	0	0	0	0	3-hydroxbutyryl-coA dehydratase
1370	3_HYDROXY_PROPIONATE_c_CC_SE_d			3_HYDROXY_PROPIONATE_c_CC_d <=> 3_HYDROXY_PROPIONATE_c_SE_d	-10	10	0	1.33e-12	0	0	0	0	0	0	0	0	0
1371	3_HYDROXY_PROPIONATE_c_CC_SE_l			3_HYDROXY_PROPIONATE_c_CC_l <=> 3_HYDROXY_PROPIONATE_c_SE_l	-10	10	0	6.63e-12	-1.79e-12	0	0	0	0	0	0	0	0
1372	3_HYDROXY_PROPIONATE_c_SE_pSE_d			3_HYDROXY_PROPIONATE_c_SE_d --> 3_HYDROXY_PROPIONATE_c_pSE_d	0	50	0	0	0	0	0	0	0	0	0	0	0
1373	3_HYDROXY_PROPIONATE_c_SE_pSE_l			3_HYDROXY_PROPIONATE_c_SE_l --> 3_HYDROXY_PROPIONATE_c_pSE_l	0	50	0	5.75e-12	-1.23e-12	0	0	0	0	0	0	0	0
1374	3_HYDROXY_PROPIONATE_mc_CC_d			3_HYDROXY_PROPIONATE_m_CC_d <=> 3_HYDROXY_PROPIONATE_c_CC_d	-10	10	0	1.2e-12	0	0	0	0	0	0	0	0	0	3_HYDROXY_PROPIONATE_mc
1375	3_HYDROXY_PROPIONATE_mc_CC_l			3_HYDROXY_PROPIONATE_m_CC_l <=> 3_HYDROXY_PROPIONATE_c_CC_l	-10	10	0	2.28e-12	0	0	0	0	0	0	0	0	0	3_HYDROXY_PROPIONATE_mc
1376	3_HYDROXY_PROPIONATE_mc_MC_d			3_HYDROXY_PROPIONATE_m_MC_d <=> 3_HYDROXY_PROPIONATE_c_MC_d	-1000	1000	0	0	0	0	0	0	0	0	0	0	0	3_HYDROXY_PROPIONATE_mc
1377	3_HYDROXY_PROPIONATE_mc_MC_l			3_HYDROXY_PROPIONATE_m_MC_l <=> 3_HYDROXY_PROPIONATE_c_MC_l	-1000	1000	0	0	0	0	0	0	0	0	0	0	0	3_HYDROXY_PROPIONATE_mc
1378	3_HYDROXY_PROPIONATE_mc_pSE_d			3_HYDROXY_PROPIONATE_m_pSE_d <=> 3_HYDROXY_PROPIONATE_c_pSE_d	-60	60	0	2.66e-11	0	0	1.26e-10	0	0	1.51e-11	0	0	0	3_HYDROXY_PROPIONATE_mc
1379	3_HYDROXY_PROPIONATE_mc_pSE_l			3_HYDROXY_PROPIONATE_m_pSE_l <=> 3_HYDROXY_PROPIONATE_c_pSE_l	-60	60	0	2.01e-11	0	0	0	0	0	5.72e-12	0	0	0	3_HYDROXY_PROPIONATE_mc
1380	3_HYDROXY_PROPIONATE_mc_SE_d			3_HYDROXY_PROPIONATE_m_SE_d <=> 3_HYDROXY_PROPIONATE_c_SE_d	-50	50	0	0	0	0	0	0	0	0	0	0	0	3_HYDROXY_PROPIONATE_mc
1381	3_HYDROXY_PROPIONATE_mc_SE_l			3_HYDROXY_PROPIONATE_m_SE_l <=> 3_HYDROXY_PROPIONATE_c_SE_l	-50	50	0	1.98e-12	0	0	0	0	0	0	0	0	0	3_HYDROXY_PROPIONATE_mc
1382	3_HYDROXY_PROPIONATE_xc_CC_d			3_HYDROXY_PROPIONATE_x_CC_d <=> 3_HYDROXY_PROPIONATE_c_CC_d	-10	10	0	0	0	0	0	0	0	0	0	0	0	3_HYDROXY_PROPIONATE_xc
1383	3_HYDROXY_PROPIONATE_xc_CC_l			3_HYDROXY_PROPIONATE_x_CC_l <=> 3_HYDROXY_PROPIONATE_c_CC_l	-10	10	0	0	-2.16e-12	0	0	0	0	0	0	0	0	3_HYDROXY_PROPIONATE_xc
1384	3_HYDROXY_PROPIONATE_xc_MC_d			3_HYDROXY_PROPIONATE_x_MC_d <=> 3_HYDROXY_PROPIONATE_c_MC_d	-1000	1000	0	0	0	0	0	0	0	0	0	0	0	3_HYDROXY_PROPIONATE_xc
1385	3_HYDROXY_PROPIONATE_xc_MC_l			3_HYDROXY_PROPIONATE_x_MC_l <=> 3_HYDROXY_PROPIONATE_c_MC_l	-1000	1000	0	0	0	0	0	0	0	0	0	0	0	3_HYDROXY_PROPIONATE_xc
1386	3_HYDROXY_PROPIONATE_xc_pSE_d			3_HYDROXY_PROPIONATE_x_pSE_d <=> 3_HYDROXY_PROPIONATE_c_pSE_d	-60	60	0	0	0	0	0	0	0	0	0	0	0	3_HYDROXY_PROPIONATE_xc
1387	3_HYDROXY_PROPIONATE_xc_pSE_l			3_HYDROXY_PROPIONATE_x_pSE_l <=> 3_HYDROXY_PROPIONATE_c_pSE_l	-60	60	0	0	-3.98e-12	0	0	0	0	0	0	0	0	3_HYDROXY_PROPIONATE_xc
1388	3_HYDROXY_PROPIONATE_xc_SE_d			3_HYDROXY_PROPIONATE_x_SE_d <=> 3_HYDROXY_PROPIONATE_c_SE_d	-50	50	0	0	0	0	0	-1.5e-10	0	0	0	0	0	3_HYDROXY_PROPIONATE_xc
1389	3_HYDROXY_PROPIONATE_xc_SE_l			3_HYDROXY_PROPIONATE_x_SE_l <=> 3_HYDROXY_PROPIONATE_c_SE_l	-50	50	0	0	-2.64e-12	0	0	0	0	0	0	0	0	3_HYDROXY_PROPIONATE_xc
1390	3_HYDROXYISOBUTYRATE_DEHYDROGENASE_RXN_m_CC_d		valinedegradationI	CPD_12175_m_CC_d + NAD_m_CC_d --> CH3_MALONATE_S_ALD_m_CC_d + NADH_m_CC_d + PROTON_m_CC_d	0	10	0	0	-5.53e-12	0	0	-1.69e-12	0	0	-4.94e-12	0	0	3-hydroxyisobutyrate dehydrogenase
1391	3_HYDROXYISOBUTYRATE_DEHYDROGENASE_RXN_m_CC_l		valinedegradationI	CPD_12175_m_CC_l + NAD_m_CC_l --> CH3_MALONATE_S_ALD_m_CC_l + NADH_m_CC_l + PROTON_m_CC_l	0	10	0	0	-5.64e-12	0	0	-1.53e-11	0	0	-1.11e-12	0	0	3-hydroxyisobutyrate dehydrogenase
1392	3_HYDROXYISOBUTYRATE_DEHYDROGENASE_RXN_m_MC_d		valinedegradationI	CPD_12175_m_MC_d + NAD_m_MC_d --> CH3_MALONATE_S_ALD_m_MC_d + NADH_m_MC_d + PROTON_m_MC_d	0	1000	0	0	-3.48e-12	0	0	-2.54e-12	0	0	5.91e-12	0	0	3-hydroxyisobutyrate dehydrogenase
1393	3_HYDROXYISOBUTYRATE_DEHYDROGENASE_RXN_m_MC_l	0.373725	valinedegradationI	CPD_12175_m_MC_l + NAD_m_MC_l --> CH3_MALONATE_S_ALD_m_MC_l + NADH_m_MC_l + PROTON_m_MC_l	0	1000	0	0	-7.49e-11	0	0	0	0	0	-1.93e-12	0	0	3-hydroxyisobutyrate dehydrogenase
1394	3_HYDROXYISOBUTYRATE_DEHYDROGENASE_RXN_m_pSE_d		valinedegradationI	CPD_12175_m_pSE_d + NAD_m_pSE_d --> CH3_MALONATE_S_ALD_m_pSE_d + NADH_m_pSE_d + PROTON_m_pSE_d	0	60	0	0	0	0	0	-8.24e-12	0	0	0	0	0	3-hydroxyisobutyrate dehydrogenase
1395	3_HYDROXYISOBUTYRATE_DEHYDROGENASE_RXN_m_pSE_l		valinedegradationI	CPD_12175_m_pSE_l + NAD_m_pSE_l --> CH3_MALONATE_S_ALD_m_pSE_l + NADH_m_pSE_l + PROTON_m_pSE_l	0	60	0	0	-4.34e-12	0	0	0	0	0	0	0	0	3-hydroxyisobutyrate dehydrogenase
1396	3_HYDROXYISOBUTYRATE_DEHYDROGENASE_RXN_m_SE_d		valinedegradationI	CPD_12175_m_SE_d + NAD_m_SE_d --> CH3_MALONATE_S_ALD_m_SE_d + NADH_m_SE_d + PROTON_m_SE_d	0	50	0	0	0	0	0	-7.51e-09	0	0	0	0	0	3-hydroxyisobutyrate dehydrogenase
1397	3_HYDROXYISOBUTYRATE_DEHYDROGENASE_RXN_m_SE_l		valinedegradationI	CPD_12175_m_SE_l + NAD_m_SE_l --> CH3_MALONATE_S_ALD_m_SE_l + NADH_m_SE_l + PROTON_m_SE_l	0	50	0	0	-2.61e-11	0	0	1.62e-11	0	0	-2.02e-12	0	0	3-hydroxyisobutyrate dehydrogenase
1398	3_HYDROXYISOBUTYRYL_COA_HYDROLASE_RXN_m_CC_d		valinedegradationI	CPD_12173_m_CC_d + WATER_m_CC_d --> CO_A_m_CC_d + CPD_12175_m_CC_d + PROTON_m_CC_d	0	10	0	0	-5.36e-12	0	0	-4.65e-12	0	0	-6.32e-12	0	0	3-hydroxyisobutyryl-coA hydrolase
1399	3_HYDROXYISOBUTYRYL_COA_HYDROLASE_RXN_m_CC_l		valinedegradationI	CPD_12173_m_CC_l + WATER_m_CC_l --> CO_A_m_CC_l + CPD_12175_m_CC_l + PROTON_m_CC_l	0	10	0	0	-5.6e-12	0	0	0	0	0	-2.1e-12	0	0	3-hydroxyisobutyryl-coA hydrolase
1400	3_HYDROXYISOBUTYRYL_COA_HYDROLASE_RXN_m_MC_d		valinedegradationI	CPD_12173_m_MC_d + WATER_m_MC_d --> CO_A_m_MC_d + CPD_12175_m_MC_d + PROTON_m_MC_d	0	1000	0	0	-7.93e-12	0	0	0	0	0	-2.52e-12	0	0	3-hydroxyisobutyryl-coA hydrolase
1401	3_HYDROXYISOBUTYRYL_COA_HYDROLASE_RXN_m_MC_l	0.373725	valinedegradationI	CPD_12173_m_MC_l + WATER_m_MC_l --> CO_A_m_MC_l + CPD_12175_m_MC_l + PROTON_m_MC_l	0	1000	0	0	-6.4e-12	0	0	0	0	0	-2.23e-12	0	0	3-hydroxyisobutyryl-coA hydrolase
1402	3_HYDROXYISOBUTYRYL_COA_HYDROLASE_RXN_m_pSE_d		valinedegradationI	CPD_12173_m_pSE_d + WATER_m_pSE_d --> CO_A_m_pSE_d + CPD_12175_m_pSE_d + PROTON_m_pSE_d	0	60	0	0	4.28e-11	0	0	0	0	0	0	0	0	3-hydroxyisobutyryl-coA hydrolase
1403	3_HYDROXYISOBUTYRYL_COA_HYDROLASE_RXN_m_pSE_l		valinedegradationI	CPD_12173_m_pSE_l + WATER_m_pSE_l --> CO_A_m_pSE_l + CPD_12175_m_pSE_l + PROTON_m_pSE_l	0	60	0	0	-4.1e-12	0	0	0	0	0	-1.75e-12	0	0	3-hydroxyisobutyryl-coA hydrolase
1404	3_HYDROXYISOBUTYRYL_COA_HYDROLASE_RXN_m_SE_d		valinedegradationI	CPD_12173_m_SE_d + WATER_m_SE_d --> CO_A_m_SE_d + CPD_12175_m_SE_d + PROTON_m_SE_d	0	50	0	0	-4.7e-12	0	0	5.2e-11	0	0	-6.58e-12	0	0	3-hydroxyisobutyryl-coA hydrolase
1405	3_HYDROXYISOBUTYRYL_COA_HYDROLASE_RXN_m_SE_l		valinedegradationI	CPD_12173_m_SE_l + WATER_m_SE_l --> CO_A_m_SE_l + CPD_12175_m_SE_l + PROTON_m_SE_l	0	50	0	0	-5.4e-12	0	0	0	0	0	-2.17e-12	0	0	3-hydroxyisobutyryl-coA hydrolase
1406	3_HYDROXYPROPIONATE_DEHYDROGENASE_RXN_m_CC_d		&amp;beta;-alaninebiosynthesisII	3_HYDROXY_PROPIONATE_m_CC_d + NAD_m_CC_d --> MALONATE_S_ALD_m_CC_d + NADH_m_CC_d + PROTON_m_CC_d	0	10	0	0	-3.59e-12	0	0	0	0	0	0	0	0	3-hydroxypropionate dehydrogenase
1407	3_HYDROXYPROPIONATE_DEHYDROGENASE_RXN_m_CC_l		&amp;beta;-alaninebiosynthesisII	3_HYDROXY_PROPIONATE_m_CC_l + NAD_m_CC_l --> MALONATE_S_ALD_m_CC_l + NADH_m_CC_l + PROTON_m_CC_l	0	10	0	0	-1.48e-12	0	0	0	0	0	0	0	0	3-hydroxypropionate dehydrogenase
1408	3_HYDROXYPROPIONATE_DEHYDROGENASE_RXN_m_MC_d		&amp;beta;-alaninebiosynthesisII	3_HYDROXY_PROPIONATE_m_MC_d + NAD_m_MC_d --> MALONATE_S_ALD_m_MC_d + NADH_m_MC_d + PROTON_m_MC_d	0	1000	0	0	0	0	0	0	0	0	0	0	0	3-hydroxypropionate dehydrogenase
1409	3_HYDROXYPROPIONATE_DEHYDROGENASE_RXN_m_MC_l		&amp;beta;-alaninebiosynthesisII	3_HYDROXY_PROPIONATE_m_MC_l + NAD_m_MC_l --> MALONATE_S_ALD_m_MC_l + NADH_m_MC_l + PROTON_m_MC_l	0	1000	0	0	-1.42e-12	0	0	0	0	0	4.47e-12	0	0	3-hydroxypropionate dehydrogenase
1410	3_HYDROXYPROPIONATE_DEHYDROGENASE_RXN_m_pSE_d		&amp;beta;-alaninebiosynthesisII	3_HYDROXY_PROPIONATE_m_pSE_d + NAD_m_pSE_d --> MALONATE_S_ALD_m_pSE_d + NADH_m_pSE_d + PROTON_m_pSE_d	0	60	0	0	0	0	0	-8.37e-12	0	0	0	0	0	3-hydroxypropionate dehydrogenase
1411	3_HYDROXYPROPIONATE_DEHYDROGENASE_RXN_m_pSE_l		&amp;beta;-alaninebiosynthesisII	3_HYDROXY_PROPIONATE_m_pSE_l + NAD_m_pSE_l --> MALONATE_S_ALD_m_pSE_l + NADH_m_pSE_l + PROTON_m_pSE_l	0	60	0	0	0	0	0	0	0	0	0	0	0	3-hydroxypropionate dehydrogenase
1412	3_HYDROXYPROPIONATE_DEHYDROGENASE_RXN_m_SE_d		&amp;beta;-alaninebiosynthesisII	3_HYDROXY_PROPIONATE_m_SE_d + NAD_m_SE_d --> MALONATE_S_ALD_m_SE_d + NADH_m_SE_d + PROTON_m_SE_d	0	50	0	0	0	0	0	0	0	0	0	0	0	3-hydroxypropionate dehydrogenase
1413	3_HYDROXYPROPIONATE_DEHYDROGENASE_RXN_m_SE_l		&amp;beta;-alaninebiosynthesisII	3_HYDROXY_PROPIONATE_m_SE_l + NAD_m_SE_l --> MALONATE_S_ALD_m_SE_l + NADH_m_SE_l + PROTON_m_SE_l	0	50	0	0	-1.62e-12	0	0	0	0	0	0	0	0	3-hydroxypropionate dehydrogenase
1414	3_ISOPROPYLMALDEHYDROG_RXN_p_CC_d		leucinebiosynthesis	2_D_THREO_HYDROXY_3_CARBOXY_ISOCAPROATE_p_CC_d + NAD_p_CC_d --> CPD_7100_p_CC_d + NADH_p_CC_d + PROTON_p_CC_d	0	10	0	0	-1.01e-10	0	0	-1.33e-11	0	3.31e-12	-2.39e-11	0	7.14e-05	3-ISOPROPYLMALDEHYDROG-RXN:3-isopropylmalate dehydrogenase
1415	3_ISOPROPYLMALDEHYDROG_RXN_p_CC_l	0.0128017	leucinebiosynthesis	2_D_THREO_HYDROXY_3_CARBOXY_ISOCAPROATE_p_CC_l + NAD_p_CC_l --> CPD_7100_p_CC_l + NADH_p_CC_l + PROTON_p_CC_l	0	10	0	0	-2.64e-11	0	1.68e-11	1.77e-12	0	0	-5.93e-11	0	0	3-ISOPROPYLMALDEHYDROG-RXN:3-isopropylmalate dehydrogenase
1416	3_ISOPROPYLMALDEHYDROG_RXN_p_pSE_d		leucinebiosynthesis	2_D_THREO_HYDROXY_3_CARBOXY_ISOCAPROATE_p_pSE_d + NAD_p_pSE_d --> CPD_7100_p_pSE_d + NADH_p_pSE_d + PROTON_p_pSE_d	0	0	0	0	-2.17e-10	8.96e-05	8.96e-05	8.96e-05	6.09e-05	6.09e-05	6.09e-05	6.09e-05	0	3-ISOPROPYLMALDEHYDROG-RXN:3-isopropylmalate dehydrogenase
1417	3_ISOPROPYLMALDEHYDROG_RXN_p_pSE_l	0.0128017	leucinebiosynthesis	2_D_THREO_HYDROXY_3_CARBOXY_ISOCAPROATE_p_pSE_l + NAD_p_pSE_l --> CPD_7100_p_pSE_l + NADH_p_pSE_l + PROTON_p_pSE_l	0	0	0	0	-1.02e-11	0.000268757	0.000268757	0.000268757	0	0.000182755	0.000182755	0.000182755	0.000214143	3-ISOPROPYLMALDEHYDROG-RXN:3-isopropylmalate dehydrogenase
1418	3_ISOPROPYLMALDEHYDROG_RXN_p_SE_d		leucinebiosynthesis	2_D_THREO_HYDROXY_3_CARBOXY_ISOCAPROATE_p_SE_d + NAD_p_SE_d --> CPD_7100_p_SE_d + NADH_p_SE_d + PROTON_p_SE_d	0	0	0	0	-1.01e-10	0	0	0	0	0	-2.36e-11	0	0	3-ISOPROPYLMALDEHYDROG-RXN:3-isopropylmalate dehydrogenase
1419	3_ISOPROPYLMALDEHYDROG_RXN_p_SE_l	0.0128017	leucinebiosynthesis	2_D_THREO_HYDROXY_3_CARBOXY_ISOCAPROATE_p_SE_l + NAD_p_SE_l --> CPD_7100_p_SE_l + NADH_p_SE_l + PROTON_p_SE_l	0	0	0	0	6.46e-12	0	0	6.04e-12	0	0	-6.12e-11	0	0	3-ISOPROPYLMALDEHYDROG-RXN:3-isopropylmalate dehydrogenase
1420	3_ISOPROPYLMALISOM_RXN_p_CC_d		leucinebiosynthesis	3_CARBOXY_3_HYDROXY_ISOCAPROATE_p_CC_d --> CPD_9451_p_CC_d + WATER_p_CC_d	0	10	0	0	-1.1e-10	0	0	-7.59e-11	0	0	-2.42e-11	0	7.14e-05	Isopropylmalate dehydratase
1421	3_ISOPROPYLMALISOM_RXN_p_CC_l	0	leucinebiosynthesis	3_CARBOXY_3_HYDROXY_ISOCAPROATE_p_CC_l --> CPD_9451_p_CC_l + WATER_p_CC_l	0	10	0	0	-2.57e-11	0	0	-7.8e-12	0	0	-2.15e-11	0	0	Isopropylmalate dehydratase
1422	3_ISOPROPYLMALISOM_RXN_p_pSE_d		leucinebiosynthesis	3_CARBOXY_3_HYDROXY_ISOCAPROATE_p_pSE_d --> CPD_9451_p_pSE_d + WATER_p_pSE_d	0	60	0	4.6e-12	-2.08e-10	8.96e-05	0	8.96e-05	6.09e-05	6.09e-05	6.09e-05	6.09e-05	0	Isopropylmalate dehydratase
1423	3_ISOPROPYLMALISOM_RXN_p_pSE_l	0	leucinebiosynthesis	3_CARBOXY_3_HYDROXY_ISOCAPROATE_p_pSE_l --> CPD_9451_p_pSE_l + WATER_p_pSE_l	0	60	0	0	-1.02e-11	0.000268757	0.000268757	0.000268757	0	0.000182755	0.000182755	0.000182755	0.000214143	Isopropylmalate dehydratase
1424	3_ISOPROPYLMALISOM_RXN_p_SE_d		leucinebiosynthesis	3_CARBOXY_3_HYDROXY_ISOCAPROATE_p_SE_d --> CPD_9451_p_SE_d + WATER_p_SE_d	0	50	0	0	-9.82e-11	0	0	-2.14e-09	0	0	0	0	0	Isopropylmalate dehydratase
1425	3_ISOPROPYLMALISOM_RXN_p_SE_l	0	leucinebiosynthesis	3_CARBOXY_3_HYDROXY_ISOCAPROATE_p_SE_l --> CPD_9451_p_SE_l + WATER_p_SE_l	0	50	0	1.03e-10	-1.28e-10	0	0	3.79e-12	0	0	-4.83e-12	0	0	Isopropylmalate dehydratase
1426	3_PERIOD_1_PERIOD_2_PERIOD_14_RXN_p_CC_d		fattyacidbiosynthesis	Oleoyl_ACPs_p_CC_d + WATER_p_CC_d --> ACP_p_CC_d + OLEATE_CPD_p_CC_d + PROTON_p_CC_d	0	10	0	0	-4.07e-13	0	0	0	0	0	0	0	0	3.1.2.14-RXN:Oleoyl-ACP hydrolase
1427	3_PERIOD_1_PERIOD_2_PERIOD_14_RXN_p_CC_l	0	fattyacidbiosynthesis	Oleoyl_ACPs_p_CC_l + WATER_p_CC_l --> ACP_p_CC_l + OLEATE_CPD_p_CC_l + PROTON_p_CC_l	0	10	0	0	-9.35e-13	0	0	0	0	0	0	0	0	3.1.2.14-RXN:Oleoyl-ACP hydrolase
1428	3_PERIOD_1_PERIOD_2_PERIOD_14_RXN_p_MC_d		fattyacidbiosynthesis	Oleoyl_ACPs_p_MC_d + WATER_p_MC_d --> ACP_p_MC_d + OLEATE_CPD_p_MC_d + PROTON_p_MC_d	0	1000	0	0	0	0	0	0	0	0	0	0	0	3.1.2.14-RXN:Oleoyl-ACP hydrolase
1429	3_PERIOD_1_PERIOD_2_PERIOD_14_RXN_p_pSE_d		fattyacidbiosynthesis	Oleoyl_ACPs_p_pSE_d + WATER_p_pSE_d --> ACP_p_pSE_d + OLEATE_CPD_p_pSE_d + PROTON_p_pSE_d	0	60	0	0	0	0	0	0	0	0	0	0	0	3.1.2.14-RXN:Oleoyl-ACP hydrolase
1430	3_PERIOD_1_PERIOD_2_PERIOD_14_RXN_p_pSE_l	0	fattyacidbiosynthesis	Oleoyl_ACPs_p_pSE_l + WATER_p_pSE_l --> ACP_p_pSE_l + OLEATE_CPD_p_pSE_l + PROTON_p_pSE_l	0	60	0	0	0	0	0	3.77e-12	0	0	0	0	0	3.1.2.14-RXN:Oleoyl-ACP hydrolase
1431	3_PERIOD_1_PERIOD_2_PERIOD_14_RXN_p_SE_d		fattyacidbiosynthesis	Oleoyl_ACPs_p_SE_d + WATER_p_SE_d --> ACP_p_SE_d + OLEATE_CPD_p_SE_d + PROTON_p_SE_d	0	50	0	0	0	0	0	1.18e-12	0	0	0	0	0	3.1.2.14-RXN:Oleoyl-ACP hydrolase
1432	3_PERIOD_1_PERIOD_2_PERIOD_14_RXN_p_SE_l	0	fattyacidbiosynthesis	Oleoyl_ACPs_p_SE_l + WATER_p_SE_l --> ACP_p_SE_l + OLEATE_CPD_p_SE_l + PROTON_p_SE_l	0	50	0	0	0	0	0	0	0	0	0	0	0	3.1.2.14-RXN:Oleoyl-ACP hydrolase
1433	3_PERIOD_2_PERIOD_1_PERIOD_48_RXN_c_CC_d		sucrosedegradationIII	SUCROSE_c_CC_d + WATER_c_CC_d --> FRU_c_CC_d + GLC_c_CC_d	0	10	0	0	-8.82e-12	0	0	0	0	0	-3.92e-12	0	0	Invertase
1434	3_PERIOD_2_PERIOD_1_PERIOD_48_RXN_c_CC_l	0.0180049	sucrosedegradationIII	SUCROSE_c_CC_l + WATER_c_CC_l --> FRU_c_CC_l + GLC_c_CC_l	0	10	0	0	0.00786278	0	0	-2.16e-12	0	0	-1.26e-10	0	0	Invertase
1435	3_PERIOD_2_PERIOD_1_PERIOD_48_RXN_c_MC_d		sucrosedegradationIII	SUCROSE_c_MC_d + WATER_c_MC_d --> FRU_c_MC_d + GLC_c_MC_d	0	1000	0	0	-3.94e-12	0	0	0	0	0	2.16e-11	0	0	Invertase
1436	3_PERIOD_2_PERIOD_1_PERIOD_48_RXN_c_MC_l	0.373725	sucrosedegradationIII	SUCROSE_c_MC_l + WATER_c_MC_l --> FRU_c_MC_l + GLC_c_MC_l	0	1000	0	0	-4.42e-11	0	0	48.6801	0	0	-3.99e-11	0	0	Invertase
1437	3_PERIOD_2_PERIOD_1_PERIOD_48_RXN_c_pSE_d		sucrosedegradationIII	SUCROSE_c_pSE_d + WATER_c_pSE_d --> FRU_c_pSE_d + GLC_c_pSE_d	0	60	0	0	-8.48e-12	0	0	-3.11e-11	0	0	-5.1e-12	0	0	Invertase
1438	3_PERIOD_2_PERIOD_1_PERIOD_48_RXN_c_pSE_l	0.0180049	sucrosedegradationIII	SUCROSE_c_pSE_l + WATER_c_pSE_l --> FRU_c_pSE_l + GLC_c_pSE_l	0	60	0	0	-1.21e-11	0	0	0	0	0	-8.92e-12	0	0	Invertase
1439	3_PERIOD_2_PERIOD_1_PERIOD_48_RXN_c_SE_d		sucrosedegradationIII	SUCROSE_c_SE_d + WATER_c_SE_d --> FRU_c_SE_d + GLC_c_SE_d	0	50	0	0	-1.59e-11	0	0	0	0	0	-3.97e-12	0	0	Invertase
1440	3_PERIOD_2_PERIOD_1_PERIOD_48_RXN_v_CC_d		sucrosedegradationIII	SUCROSE_v_CC_d + WATER_v_CC_d --> FRU_v_CC_d + GLC_v_CC_d	0	10	0	0	-2.65e-11	0	0	9.28e-13	0	0	-4.96e-12	0	0	Invertase
1441	3_PERIOD_2_PERIOD_1_PERIOD_48_RXN_v_CC_l	0.0180049	sucrosedegradationIII	SUCROSE_v_CC_l + WATER_v_CC_l --> FRU_v_CC_l + GLC_v_CC_l	0	10	0	0	-4.12e-11	0	0	-7.24e-12	0	6.28e-11	-8.87e-12	0	0	Invertase
1442	3_PERIOD_2_PERIOD_1_PERIOD_48_RXN_v_MC_d		sucrosedegradationIII	SUCROSE_v_MC_d + WATER_v_MC_d --> FRU_v_MC_d + GLC_v_MC_d	0	1000	0	0	-7.69e-12	0	0	-2.83e-12	0	0	1.69e-11	0	0	Invertase
1443	3_PERIOD_2_PERIOD_1_PERIOD_48_RXN_v_MC_l	0.373725	sucrosedegradationIII	SUCROSE_v_MC_l + WATER_v_MC_l --> FRU_v_MC_l + GLC_v_MC_l	0	1000	0	0	-2.98e-11	0	0	48.6801	0	0	0	0	0	Invertase
1444	3_PERIOD_2_PERIOD_1_PERIOD_48_RXN_v_pSE_d		sucrosedegradationIII	SUCROSE_v_pSE_d + WATER_v_pSE_d --> FRU_v_pSE_d + GLC_v_pSE_d	0	60	0	0	0	0	0	0	0	0	0	0	0	Invertase
1445	3_PERIOD_2_PERIOD_1_PERIOD_48_RXN_v_pSE_l	0.0180049	sucrosedegradationIII	SUCROSE_v_pSE_l + WATER_v_pSE_l --> FRU_v_pSE_l + GLC_v_pSE_l	0	60	0	0	0	0	0	0	0	-3.34e-11	0	0	0	Invertase
1446	3_PERIOD_2_PERIOD_1_PERIOD_48_RXN_v_SE_d		sucrosedegradationIII	SUCROSE_v_SE_d + WATER_v_SE_d --> FRU_v_SE_d + GLC_v_SE_d	0	50	0	0	0	0	0	0	0	0	0	0	0	Invertase
1447	3_PERIOD_2_PERIOD_1_PERIOD_48_RXN_v_SE_l	0.0180049	sucrosedegradationIII	SUCROSE_v_SE_l + WATER_v_SE_l --> FRU_v_SE_l + GLC_v_SE_l	0	50	0	0	0	0	0	0	0	0	0	0	0	Invertase
1448	3PGA_Pi_pc_CC_l			G3P_p_CC_l + 0.7 Pi_c_CC_l + 0.3 aPi_c_CC_l <=> G3P_c_CC_l + 0.3 PROTON_c_CC_l + Pi_p_CC_l	-10	10	0	-10	10	0	-10	10	-0.0181376	-10	10	0	0	3PGA_Pi_pc
1449	3PGA_Pi_pc_MC_l			G3P_p_MC_l + 0.7 Pi_c_MC_l + 0.3 aPi_c_MC_l <=> G3P_c_MC_l + 0.3 PROTON_c_MC_l + Pi_p_MC_l	-1000	1000	0	-1000	1000	0	-1000	1000	0	-1000	1000	0	0	3PGA_Pi_pc
1450	3PGA_Pi_pc_pSE_l			G3P_p_pSE_l + 0.7 Pi_c_pSE_l + 0.3 aPi_c_pSE_l <=> G3P_c_pSE_l + 0.3 PROTON_c_pSE_l + Pi_p_pSE_l	-60	60	0	-60	60	0.0259299	-60	60	0	-60	60	0	0.0098497	3PGA_Pi_pc
1451	3PGA_Pi_pc_SE_d			G3P_p_SE_d + 0.7 Pi_c_SE_d + 0.3 aPi_c_SE_d <=> G3P_c_SE_d + 0.3 PROTON_c_SE_d + Pi_p_SE_d	-50	50	0	-50	50	0.0690392	-50	50	0	-50	50	0.0732342	5.95e-05	3PGA_Pi_pc
1452	3PGA_Pi_pc_SE_l			G3P_p_SE_l + 0.7 Pi_c_SE_l + 0.3 aPi_c_SE_l <=> G3P_c_SE_l + 0.3 PROTON_c_SE_l + Pi_p_SE_l	-50	50	0	-50	50	0	-50	50	0	-50	50	0	0	3PGA_Pi_pc
1453	3PGAREARR_RXN_c_CC_l	0	Rubiscoshunt, glycolysisI, gluconeogenesis, glycolysisIV(plantcytosol)	G3P_c_CC_l <=> 2_PG_c_CC_l	-10	10	0	3.44e-11	-1.66e-10	0.000403136	-10	10	-0.000523796	4.24e-11	0.0444048	0	0	3PGAREARR-RXN:Phosphoglycerate mutase
1454	3PGAREARR_RXN_c_SE_l	0	Rubiscoshunt, glycolysisI, gluconeogenesis, glycolysisIV(plantcytosol)	G3P_c_SE_l <=> 2_PG_c_SE_l	-50	50	0	2.21e-11	5.35e-10	0	-9.9996	10.0004	0	3.22e-11	0.0444048	0.0444048	0.0292607	3PGAREARR-RXN:Phosphoglycerate mutase
1455	3PGAREARR_RXN_p_CC_d		Rubiscoshunt, glycolysisI, gluconeogenesis, glycolysisIV(plantcytosol)	G3P_p_CC_d <=> 2_PG_p_CC_d	-10	10	0	0	0	0	0	0	0	0	0	0	0	3PGAREARR-RXN:Phosphoglycerate mutase
[truncated: 6,777 more rows]

## Sheet: Supplemental Table S2
Predicted reaction fluxes when AVP1 activity is restricted to only 10% of the optimal
[truncated: 8,234 more rows]

## Sheet: Supplemental Table S3
Predicted reaction fluxes when hexose uptake is prevented in model companion cells
[truncated: 8,234 more rows]

[truncated: 4 more sheets: Supplemental Table S4, Supplemental Table S5, Supplemental Table S6, Supplemental Table S7]
